# Supplementary material for: Genome-wide epigenetic variation among ash trees differing in susceptibility to a fungal disease
Source: BMC Genomics. 2018 Jun 28;19:502. doi: 10.1186/s12864-018-4874-8 (PMC6022711; doi:10.1186/s12864-018-4874-8)
Supplement: Supplementary file 3 — GO term enrichment in differentially methylated homeologs, compared to the entire set of homeologs. Data separated into Biological Process (BP), Cellular Component (CC), and Molecular Function (MF) tabs. (XLSX 211 kb) [file 12864_2018_4874_MOESM3_ESM.xlsx]

## Sheet: GO_result_weight_BP_hom
ID	Term	Total Genes Annotated	No. genes in test group	Expected	weighted p-val
GO:0048588	developmental cell growth	34	34	24.3	1e-05
GO:0009932	cell tip growth	32	32	22.87	2e-05
GO:0006418	tRNA aminoacylation for protein translat...	28	28	20.01	7.8e-05
GO:0009069	serine family amino acid metabolic proce...	216	176	154.36	0.00046
GO:0015672	monovalent inorganic cation transport	36	34	25.73	0.00082
GO:0009606	tropism	20	20	14.29	0.00118
GO:0006468	protein phosphorylation	211	171	150.78	0.00233
GO:0000186	activation of MAPKK activity	23	22	16.44	0.00438
GO:0007178	transmembrane receptor protein serine/th...	23	22	16.44	0.00438
GO:0006040	amino sugar metabolic process	16	16	11.43	0.00455
GO:0009156	ribonucleoside monophosphate biosyntheti...	23	23	16.44	0.00628
GO:0009097	isoleucine biosynthetic process	15	15	10.72	0.00638
GO:0009098	leucine biosynthetic process	15	15	10.72	0.00638
GO:0009099	valine biosynthetic process	15	15	10.72	0.00638
GO:0009765	photosynthesis, light harvesting	14	14	10	0.00895
GO:0031668	cellular response to extracellular stimu...	28	26	20.01	0.00987
GO:0006200	ATP catabolic process	31	28	22.15	0.01088
GO:0006479	protein methylation	13	13	9.29	0.01254
GO:0006396	RNA processing	59	52	42.16	0.01641
GO:0009651	response to salt stress	75	62	53.6	0.01705
GO:0046686	response to cadmium ion	92	75	65.74	0.01716
GO:0009060	aerobic respiration	23	21	16.44	0.02188
GO:0006612	protein targeting to membrane	18	18	12.86	0.02439
GO:0006097	glyoxylate cycle	10	10	7.15	0.03453
GO:0009225	nucleotide-sugar metabolic process	10	10	7.15	0.03453
GO:0015917	aminophospholipid transport	10	10	7.15	0.03453
GO:0009084	glutamine family amino acid biosynthetic...	10	10	7.15	0.03453
GO:0009266	response to temperature stimulus	83	67	59.31	0.03474
GO:0006817	phosphate ion transport	9	9	6.43	0.04837
GO:0034613	cellular protein localization	66	53	47.16	0.05213
GO:0009846	pollen germination	19	17	13.58	0.05996
GO:0009658	chloroplast organization	19	17	13.58	0.05996
GO:0010118	stomatal movement	19	17	13.58	0.05996
GO:0006687	glycosphingolipid metabolic process	10	10	7.15	0.06762
GO:0006855	drug transmembrane transport	8	8	5.72	0.06776
GO:0006887	exocytosis	8	8	5.72	0.06776
GO:0043161	proteasome-mediated ubiquitin-dependent ...	8	8	5.72	0.06776
GO:0006635	fatty acid beta-oxidation	8	8	5.72	0.06776
GO:0009627	systemic acquired resistance	8	8	5.72	0.06776
GO:0048598	embryonic morphogenesis	8	8	5.72	0.06776
GO:0009306	protein secretion	8	8	5.72	0.06776
GO:0006270	DNA replication initiation	8	8	5.72	0.06776
GO:0009617	response to bacterium	61	49	43.59	0.07641
GO:0042435	indole-containing compound biosynthetic ...	25	21	17.87	0.07788
GO:0023014	signal transduction by phosphorylation	49	43	35.02	0.08585
GO:0009112	nucleobase metabolic process	46	39	32.87	0.09237
GO:0042537	benzene-containing compound metabolic pr...	13	13	9.29	0.09438
GO:0048528	post-embryonic root development	9	9	6.43	0.09473
GO:0010074	maintenance of meristem identity	7	7	5	0.09491
GO:0006071	glycerol metabolic process	7	7	5	0.09491
GO:0018298	protein-chromophore linkage	7	7	5	0.09491
GO:0016117	carotenoid biosynthetic process	7	7	5	0.09491
GO:0015706	nitrate transport	7	7	5	0.09491
GO:0043650	dicarboxylic acid biosynthetic process	7	7	5	0.09491
GO:0007017	microtubule-based process	19	17	13.58	0.09652
GO:0006553	lysine metabolic process	17	15	12.15	0.0968
GO:0006972	hyperosmotic response	17	15	12.15	0.0968
GO:0060918	auxin transport	16	14	11.43	0.12205
GO:0000910	cytokinesis	11	11	7.86	0.13239
GO:0030203	glycosaminoglycan metabolic process	12	11	8.58	0.13265
GO:0072525	pyridine-containing compound biosyntheti...	7	7	5	0.13281
GO:0010098	suspensor development	6	6	4.29	0.13292
GO:0006749	glutathione metabolic process	6	6	4.29	0.13292
GO:0006885	regulation of pH	6	6	4.29	0.13292
GO:0043953	protein transport by the Tat complex	6	6	4.29	0.13292
GO:0006829	zinc ion transport	6	6	4.29	0.13292
GO:0080022	primary root development	6	6	4.29	0.13292
GO:0048481	ovule development	6	6	4.29	0.13292
GO:0018279	protein N-linked glycosylation via aspar...	6	6	4.29	0.13292
GO:0043092	L-amino acid import	6	6	4.29	0.13292
GO:0009693	ethylene biosynthetic process	6	6	4.29	0.13292
GO:0010197	polar nucleus fusion	6	6	4.29	0.13292
GO:0006450	regulation of translational fidelity	6	6	4.29	0.13292
GO:0042572	retinol metabolic process	6	6	4.29	0.13292
GO:0043631	RNA polyadenylation	6	6	4.29	0.13292
GO:0006260	DNA replication	35	31	25.01	0.13928
GO:0098662	inorganic cation transmembrane transport	36	29	25.73	0.14626
GO:0010017	red or far-red light signaling pathway	15	13	10.72	0.15299
GO:0070838	divalent metal ion transport	15	13	10.72	0.15299
GO:1901663	quinone biosynthetic process	15	13	10.72	0.15299
GO:0022900	electron transport chain	32	26	22.87	0.16955
GO:0006457	protein folding	47	37	33.59	0.17202
GO:0010087	phloem or xylem histogenesis	10	9	7.15	0.17298
GO:0010167	response to nitrate	10	9	7.15	0.17298
GO:0009414	response to water deprivation	43	34	30.73	0.17357
GO:0045047	protein targeting to ER	8	8	5.72	0.18575
GO:0071669	plant-type cell wall organization or bio...	7	7	5	0.18587
GO:0010029	regulation of seed germination	5	5	3.57	0.18612
GO:0009785	blue light signaling pathway	5	5	3.57	0.18612
GO:0046184	aldehyde biosynthetic process	5	5	3.57	0.18612
GO:0009697	salicylic acid biosynthetic process	5	5	3.57	0.18612
GO:0010182	sugar mediated signaling pathway	5	5	3.57	0.18612
GO:0009612	response to mechanical stimulus	5	5	3.57	0.18612
GO:0006189	'de novo' IMP biosynthetic process	5	5	3.57	0.18612
GO:0005986	sucrose biosynthetic process	5	5	3.57	0.18612
GO:0006298	mismatch repair	5	5	3.57	0.18612
GO:0045184	establishment of protein localization	82	64	58.6	0.19219
GO:0043623	cellular protein complex assembly	14	13	10	0.22195
GO:0010035	response to inorganic substance	179	141	127.92	0.22667
GO:0051321	meiotic cell cycle	13	11	9.29	0.26031
GO:0007584	response to nutrient	5	5	3.57	0.26045
GO:0046247	terpene catabolic process	12	10	8.58	0.26045
GO:0018401	peptidyl-proline hydroxylation to 4-hydr...	4	4	2.86	0.26058
GO:0046683	response to organophosphorus	4	4	2.86	0.26058
GO:0007059	chromosome segregation	4	4	2.86	0.26058
GO:0048354	mucilage biosynthetic process involved i...	4	4	2.86	0.26058
GO:0015996	chlorophyll catabolic process	4	4	2.86	0.26058
GO:0051017	actin filament bundle assembly	4	4	2.86	0.26058
GO:0015766	disaccharide transport	4	4	2.86	0.26058
GO:0002229	defense response to oomycetes	4	4	2.86	0.26058
GO:0006400	tRNA modification	4	4	2.86	0.26058
GO:0006102	isocitrate metabolic process	4	4	2.86	0.26058
GO:0006108	malate metabolic process	4	4	2.86	0.26058
GO:0010205	photoinhibition	4	4	2.86	0.26058
GO:0006222	UMP biosynthetic process	4	4	2.86	0.26058
GO:0009962	regulation of flavonoid biosynthetic pro...	4	4	2.86	0.26058
GO:0007568	aging	27	21	19.29	0.27781
GO:0030163	protein catabolic process	49	37	35.02	0.28253
GO:0006144	purine nucleobase metabolic process	37	31	26.44	0.28261
GO:0015977	carbon fixation	20	16	14.29	0.28285
GO:0009657	plastid organization	30	25	21.44	0.28333
GO:0006551	leucine metabolic process	26	24	18.58	0.28547
GO:0006573	valine metabolic process	26	24	18.58	0.28547
GO:0006549	isoleucine metabolic process	26	24	18.58	0.28547
GO:0009250	glucan biosynthetic process	22	18	15.72	0.28633
GO:0006888	ER to Golgi vesicle-mediated transport	12	10	8.58	0.28894
GO:0032508	DNA duplex unwinding	12	10	8.58	0.28894
GO:0006091	generation of precursor metabolites and ...	114	94	81.47	0.30482
GO:0016567	protein ubiquitination	38	29	27.16	0.32083
GO:0010154	fruit development	71	54	50.74	0.32315
GO:0006508	proteolysis	126	93	90.04	0.32638
GO:0006979	response to oxidative stress	70	51	50.02	0.32787
GO:1990267	response to transition metal nanoparticl...	19	15	13.58	0.33047
GO:0006522	alanine metabolic process	19	15	13.58	0.33047
GO:0006531	aspartate metabolic process	19	15	13.58	0.33047
GO:0048364	root development	54	46	38.59	0.3336
GO:0009154	purine ribonucleotide catabolic process	71	58	50.74	0.33377
GO:0009207	purine ribonucleoside triphosphate catab...	71	58	50.74	0.33377
GO:0016192	vesicle-mediated transport	52	44	37.16	0.33445
GO:0009723	response to ethylene	19	15	13.58	0.34055
GO:0010038	response to metal ion	108	87	77.18	0.34305
GO:0043414	macromolecule methylation	24	22	17.15	0.34779
GO:0042742	defense response to bacterium	51	41	36.45	0.34803
GO:0006310	DNA recombination	16	14	11.43	0.34987
GO:0010114	response to red light	14	12	10	0.35039
GO:1901136	carbohydrate derivative catabolic proces...	81	68	57.88	0.35998
GO:0009690	cytokinin metabolic process	7	6	5	0.36096
GO:0048765	root hair cell differentiation	10	10	7.15	0.36378
GO:0007018	microtubule-based movement	16	14	11.43	0.36392
GO:0030833	regulation of actin filament polymerizat...	4	4	2.86	0.36465
GO:0033559	unsaturated fatty acid metabolic process	4	4	2.86	0.36465
GO:0015858	nucleoside transport	4	4	2.86	0.36465
GO:0010629	negative regulation of gene expression	11	9	7.86	0.36465
GO:0006772	thiamine metabolic process	3	3	2.14	0.36479
GO:0010083	regulation of vegetative meristem growth	3	3	2.14	0.36479
GO:0006896	Golgi to vacuole transport	3	3	2.14	0.36479
GO:0007033	vacuole organization	3	3	2.14	0.36479
GO:0006072	glycerol-3-phosphate metabolic process	3	3	2.14	0.36479
GO:0046497	nicotinate nucleotide metabolic process	3	3	2.14	0.36479
GO:0031204	posttranslational protein targeting to m...	3	3	2.14	0.36479
GO:0044708	single-organism behavior	3	3	2.14	0.36479
GO:0051555	flavonol biosynthetic process	3	3	2.14	0.36479
GO:0000724	double-strand break repair via homologou...	3	3	2.14	0.36479
GO:0046939	nucleotide phosphorylation	3	3	2.14	0.36479
GO:0032875	regulation of DNA endoreduplication	3	3	2.14	0.36479
GO:0009584	detection of visible light	3	3	2.14	0.36479
GO:0019290	siderophore biosynthetic process	3	3	2.14	0.36479
GO:0017006	protein-tetrapyrrole linkage	3	3	2.14	0.36479
GO:0015886	heme transport	3	3	2.14	0.36479
GO:0015819	lysine transport	3	3	2.14	0.36479
GO:0015074	DNA integration	3	3	2.14	0.36479
GO:0010103	stomatal complex morphogenesis	3	3	2.14	0.36479
GO:0007140	male meiosis	3	3	2.14	0.36479
GO:0007143	female meiotic division	3	3	2.14	0.36479
GO:0007131	reciprocal meiotic recombination	3	3	2.14	0.36479
GO:0006168	adenine salvage	3	3	2.14	0.36479
GO:0048832	specification of organ number	3	3	2.14	0.36479
GO:0048015	phosphatidylinositol-mediated signaling	3	3	2.14	0.36479
GO:0006120	mitochondrial electron transport, NADH t...	3	3	2.14	0.36479
GO:0006769	nicotinamide metabolic process	3	3	2.14	0.36479
GO:0046034	ATP metabolic process	48	41	34.3	0.39459
GO:0046130	purine ribonucleoside catabolic process	71	58	50.74	0.41639
GO:0016101	diterpenoid metabolic process	16	14	11.43	0.42085
GO:0006662	glycerol ether metabolic process	10	8	7.15	0.42243
GO:0046251	limonene catabolic process	10	8	7.15	0.42243
GO:0009790	embryo development	65	50	46.45	0.427
GO:0006568	tryptophan metabolic process	28	21	20.01	0.42989
GO:0005982	starch metabolic process	85	62	60.74	0.43316
GO:0018208	peptidyl-proline modification	21	17	15.01	0.43898
GO:0006367	transcription initiation from RNA polyme...	6	5	4.29	0.45214
GO:0000413	protein peptidyl-prolyl isomerization	15	11	10.72	0.45246
GO:0019725	cellular homeostasis	37	25	26.44	0.45324
GO:0032259	methylation	64	51	45.74	0.45517
GO:0006446	regulation of translational initiation	27	20	19.29	0.47724
GO:0006664	glycolipid metabolic process	18	16	12.86	0.49987
GO:0015976	carbon utilization	23	17	16.44	0.50158
GO:0006013	mannose metabolic process	16	12	11.43	0.50164
GO:0006566	threonine metabolic process	16	12	11.43	0.50164
GO:0044036	cell wall macromolecule metabolic proces...	18	14	12.86	0.50169
GO:0007264	small GTPase mediated signal transductio...	18	14	12.86	0.50169
GO:0006586	indolalkylamine metabolic process	28	21	20.01	0.50182
GO:0010099	regulation of photomorphogenesis	9	7	6.43	0.5022
GO:0035335	peptidyl-tyrosine dephosphorylation	9	7	6.43	0.5022
GO:0042454	ribonucleoside catabolic process	71	58	50.74	0.50737
GO:0006152	purine nucleoside catabolic process	71	58	50.74	0.50737
GO:0071496	cellular response to external stimulus	28	26	20.01	0.50802
GO:0009169	purine ribonucleoside monophosphate cata...	31	28	22.15	0.50809
GO:0016071	mRNA metabolic process	24	22	17.15	0.50857
GO:0042180	cellular ketone metabolic process	19	17	13.58	0.50925
GO:0051606	detection of stimulus	17	15	12.15	0.50952
GO:0009914	hormone transport	16	14	11.43	0.50966
GO:0006928	cellular component movement	16	14	11.43	0.50966
GO:0072511	divalent inorganic cation transport	15	13	10.72	0.5098
GO:0045017	glycerolipid biosynthetic process	7	7	5	0.50993
GO:0006743	ubiquinone metabolic process	13	11	9.29	0.51007
GO:0007602	phototransduction	13	11	9.29	0.51007
GO:0010109	regulation of photosynthesis	6	6	4.29	0.51007
GO:1901069	guanosine-containing compound catabolic ...	40	30	28.58	0.5102
GO:0032392	DNA geometric change	12	10	8.58	0.5102
GO:0043101	purine-containing compound salvage	5	5	3.57	0.5102
GO:0051640	organelle localization	5	5	3.57	0.5102
GO:0043043	peptide biosynthetic process	5	5	3.57	0.5102
GO:0006857	oligopeptide transport	4	4	2.86	0.51034
GO:0007031	peroxisome organization	4	4	2.86	0.51034
GO:0043173	nucleotide salvage	4	4	2.86	0.51034
GO:0043174	nucleoside salvage	4	4	2.86	0.51034
GO:0052314	phytoalexin metabolic process	4	4	2.86	0.51034
GO:0009068	aspartate family amino acid catabolic pr...	11	9	7.86	0.51034
GO:0010359	regulation of anion channel activity	3	3	2.14	0.51047
GO:0018923	limonene metabolic process	10	8	7.15	0.51048
GO:0018904	ether metabolic process	10	8	7.15	0.51048
GO:0046506	sulfolipid biosynthetic process	2	2	1.43	0.51061
GO:0019521	D-gluconate metabolic process	2	2	1.43	0.51061
GO:0016337	single organismal cell-cell adhesion	2	2	1.43	0.51061
GO:0019530	taurine metabolic process	2	2	1.43	0.51061
GO:0043481	anthocyanin accumulation in tissues in r...	2	2	1.43	0.51061
GO:0009938	negative regulation of gibberellic acid ...	2	2	1.43	0.51061
GO:0090305	nucleic acid phosphodiester bond hydroly...	2	2	1.43	0.51061
GO:0033169	histone H3-K9 demethylation	2	2	1.43	0.51061
GO:0031456	glycine betaine biosynthetic process	2	2	1.43	0.51061
GO:0043966	histone H3 acetylation	2	2	1.43	0.51061
GO:0007030	Golgi organization	2	2	1.43	0.51061
GO:0080093	regulation of photorespiration	2	2	1.43	0.51061
GO:0006069	ethanol oxidation	2	2	1.43	0.51061
GO:0006828	manganese ion transport	2	2	1.43	0.51061
GO:0080051	cutin transport	2	2	1.43	0.51061
GO:0017186	peptidyl-pyroglutamic acid biosynthetic ...	2	2	1.43	0.51061
GO:0080021	response to benzoic acid	2	2	1.43	0.51061
GO:0042964	thioredoxin biosynthetic process	2	2	1.43	0.51061
GO:0009229	thiamine diphosphate biosynthetic proces...	2	2	1.43	0.51061
GO:0001676	long-chain fatty acid metabolic process	2	2	1.43	0.51061
GO:0051788	response to misfolded protein	2	2	1.43	0.51061
GO:0006598	polyamine catabolic process	2	2	1.43	0.51061
GO:0071266	'de novo' L-methionine biosynthetic proc...	2	2	1.43	0.51061
GO:0031120	snRNA pseudouridine synthesis	2	2	1.43	0.51061
GO:0000103	sulfate assimilation	2	2	1.43	0.51061
GO:0000105	histidine biosynthetic process	2	2	1.43	0.51061
GO:0070509	calcium ion import	2	2	1.43	0.51061
GO:0016124	xanthophyll catabolic process	2	2	1.43	0.51061
GO:0015969	guanosine tetraphosphate metabolic proce...	2	2	1.43	0.51061
GO:0044211	CTP salvage	2	2	1.43	0.51061
GO:0010686	tetracyclic triterpenoid biosynthetic pr...	2	2	1.43	0.51061
GO:0006541	glutamine metabolic process	2	2	1.43	0.51061
GO:0090143	nucleoid organization	2	2	1.43	0.51061
GO:0010617	circadian regulation of calcium ion osci...	2	2	1.43	0.51061
GO:0009788	negative regulation of abscisic acid-act...	2	2	1.43	0.51061
GO:0009772	photosynthetic electron transport in pho...	2	2	1.43	0.51061
GO:0048194	Golgi vesicle budding	2	2	1.43	0.51061
GO:0045337	farnesyl diphosphate biosynthetic proces...	2	2	1.43	0.51061
GO:0030505	inorganic diphosphate transport	2	2	1.43	0.51061
GO:0042273	ribosomal large subunit biogenesis	2	2	1.43	0.51061
GO:0006657	CDP-choline pathway	2	2	1.43	0.51061
GO:0006680	glucosylceramide catabolic process	2	2	1.43	0.51061
GO:0008360	regulation of cell shape	2	2	1.43	0.51061
GO:0006642	triglyceride mobilization	2	2	1.43	0.51061
GO:0006637	acyl-CoA metabolic process	2	2	1.43	0.51061
GO:0009817	defense response to fungus, incompatible...	2	2	1.43	0.51061
GO:0019430	removal of superoxide radicals	2	2	1.43	0.51061
GO:0019432	triglyceride biosynthetic process	2	2	1.43	0.51061
GO:0042761	very long-chain fatty acid biosynthetic ...	2	2	1.43	0.51061
GO:0048280	vesicle fusion with Golgi apparatus	2	2	1.43	0.51061
GO:0019408	dolichol biosynthetic process	2	2	1.43	0.51061
GO:0010304	PSII associated light-harvesting complex...	2	2	1.43	0.51061
GO:0036265	RNA (guanine-N7)-methylation	2	2	1.43	0.51061
GO:0051503	adenine nucleotide transport	2	2	1.43	0.51061
GO:0009567	double fertilization forming a zygote an...	2	2	1.43	0.51061
GO:0009558	embryo sac cellularization	2	2	1.43	0.51061
GO:0046292	formaldehyde metabolic process	2	2	1.43	0.51061
GO:0015721	bile acid and bile salt transport	2	2	1.43	0.51061
GO:0032042	mitochondrial DNA metabolic process	2	2	1.43	0.51061
GO:0000024	maltose biosynthetic process	2	2	1.43	0.51061
GO:0033528	S-methylmethionine cycle	2	2	1.43	0.51061
GO:0010196	nonphotochemical quenching	2	2	1.43	0.51061
GO:0019261	1,4-dichlorobenzene catabolic process	2	2	1.43	0.51061
GO:0015868	purine ribonucleotide transport	2	2	1.43	0.51061
GO:0030494	bacteriochlorophyll biosynthetic process	2	2	1.43	0.51061
GO:0043570	maintenance of DNA repeat elements	2	2	1.43	0.51061
GO:0010120	camalexin biosynthetic process	2	2	1.43	0.51061
GO:0015822	ornithine transport	2	2	1.43	0.51061
GO:0009610	response to symbiotic fungus	2	2	1.43	0.51061
GO:0009615	response to virus	2	2	1.43	0.51061
GO:0009641	shade avoidance	2	2	1.43	0.51061
GO:0034635	glutathione transport	2	2	1.43	0.51061
GO:0009649	entrainment of circadian clock	2	2	1.43	0.51061
GO:0002238	response to molecule of fungal origin	2	2	1.43	0.51061
GO:0015846	polyamine transport	2	2	1.43	0.51061
GO:0010148	transpiration	2	2	1.43	0.51061
GO:0009635	response to herbicide	2	2	1.43	0.51061
GO:0006407	rRNA export from nucleus	2	2	1.43	0.51061
GO:0031525	menthol biosynthetic process	2	2	1.43	0.51061
GO:0016558	protein import into peroxisome matrix	2	2	1.43	0.51061
GO:0045793	positive regulation of cell size	2	2	1.43	0.51061
GO:0006987	activation of signaling protein activity...	2	2	1.43	0.51061
GO:0036092	phosphatidylinositol-3-phosphate biosynt...	2	2	1.43	0.51061
GO:0006915	apoptotic process	2	2	1.43	0.51061
GO:0080160	selenate transport	2	2	1.43	0.51061
GO:0031507	heterochromatin assembly	2	2	1.43	0.51061
GO:0080165	callose deposition in phloem sieve plate	2	2	1.43	0.51061
GO:0010262	somatic embryogenesis	2	2	1.43	0.51061
GO:0010264	myo-inositol hexakisphosphate biosynthet...	2	2	1.43	0.51061
GO:0010267	production of ta-siRNAs involved in RNA ...	2	2	1.43	0.51061
GO:0010268	brassinosteroid homeostasis	2	2	1.43	0.51061
GO:0048034	heme O biosynthetic process	2	2	1.43	0.51061
GO:0010289	homogalacturonan biosynthetic process	2	2	1.43	0.51061
GO:0019722	calcium-mediated signaling	2	2	1.43	0.51061
GO:0010223	secondary shoot formation	2	2	1.43	0.51061
GO:0080114	positive regulation of glycine hydroxyme...	2	2	1.43	0.51061
GO:0019745	pentacyclic triterpenoid biosynthetic pr...	2	2	1.43	0.51061
GO:0051457	maintenance of protein location in nucle...	2	2	1.43	0.51061
GO:0050732	negative regulation of peptidyl-tyrosine...	2	2	1.43	0.51061
GO:0048574	long-day photoperiodism, flowering	2	2	1.43	0.51061
GO:0033384	geranyl diphosphate biosynthetic process	2	2	1.43	0.51061
GO:0033386	geranylgeranyl diphosphate biosynthetic ...	2	2	1.43	0.51061
GO:0007205	protein kinase C-activating G-protein co...	2	2	1.43	0.51061
GO:0006212	uracil catabolic process	2	2	1.43	0.51061
GO:0018344	protein geranylgeranylation	2	2	1.43	0.51061
GO:0030261	chromosome condensation	2	2	1.43	0.51061
GO:0030259	lipid glycosylation	2	2	1.43	0.51061
GO:0006207	'de novo' pyrimidine nucleobase biosynth...	2	2	1.43	0.51061
GO:0006792	regulation of sulfur utilization	2	2	1.43	0.51061
GO:0048640	negative regulation of developmental gro...	2	2	1.43	0.51061
GO:0006782	protoporphyrinogen IX biosynthetic proce...	2	2	1.43	0.51061
GO:0019252	starch biosynthetic process	9	7	6.43	0.51061
GO:0043572	plastid fission	9	7	6.43	0.51061
GO:2000030	regulation of response to red or far red...	9	7	6.43	0.51061
GO:0032318	regulation of Ras GTPase activity	9	7	6.43	0.51061
GO:0048366	leaf development	47	34	33.59	0.52036
GO:0048316	seed development	66	49	47.16	0.52855
GO:0006195	purine nucleotide catabolic process	71	58	50.74	0.53064
GO:0043412	macromolecule modification	410	321	292.99	0.54511
GO:0034660	ncRNA metabolic process	49	45	35.02	0.55175
GO:0009199	ribonucleoside triphosphate metabolic pr...	90	73	64.32	0.55258
GO:0009144	purine nucleoside triphosphate metabolic...	88	71	62.89	0.55299
GO:0045333	cellular respiration	28	24	20.01	0.55596
GO:0098660	inorganic ion transmembrane transport	36	29	25.73	0.55646
GO:0046039	GTP metabolic process	40	30	28.58	0.55775
GO:0010050	vegetative phase change	5	4	3.57	0.55844
GO:0010584	pollen exine formation	5	4	3.57	0.55844
GO:0009688	abscisic acid biosynthetic process	5	4	3.57	0.55844
GO:0009646	response to absence of light	5	4	3.57	0.55844
GO:0015031	protein transport	82	64	58.6	0.55993
GO:0006399	tRNA metabolic process	38	36	27.16	0.58169
GO:0031047	gene silencing by RNA	10	8	7.15	0.58852
GO:0010218	response to far red light	10	8	7.15	0.58852
GO:0009107	lipoate biosynthetic process	8	6	5.72	0.58901
GO:0015991	ATP hydrolysis coupled proton transport	8	6	5.72	0.58901
GO:0015716	organic phosphonate transport	8	6	5.72	0.58901
GO:0032313	regulation of Rab GTPase activity	8	6	5.72	0.58901
GO:0030244	cellulose biosynthetic process	8	6	5.72	0.58901
GO:0009687	abscisic acid metabolic process	11	8	7.86	0.58913
GO:0019319	hexose biosynthetic process	31	21	22.15	0.59023
GO:0006570	tyrosine metabolic process	28	20	20.01	0.59563
GO:0043648	dicarboxylic acid metabolic process	33	28	23.58	0.60828
GO:0006184	GTP catabolic process	40	30	28.58	0.61121
GO:0010243	response to organonitrogen compound	14	11	10	0.61163
GO:0009738	abscisic acid-activated signaling pathwa...	13	10	9.29	0.61191
GO:0071229	cellular response to acid chemical	29	21	20.72	0.61233
GO:0009057	macromolecule catabolic process	66	50	47.16	0.62881
GO:0009813	flavonoid biosynthetic process	26	20	18.58	0.63038
GO:0035556	intracellular signal transduction	90	71	64.32	0.63067
GO:0006000	fructose metabolic process	14	10	10	0.63191
GO:0019482	beta-alanine metabolic process	14	10	10	0.63191
GO:0019538	protein metabolic process	693	533	495.23	0.64737
GO:0009793	embryo development ending in seed dorman...	46	33	32.87	0.6484
GO:0006970	response to osmotic stress	93	74	66.46	0.65368
GO:0006790	sulfur compound metabolic process	59	48	42.16	0.65594
GO:0009812	flavonoid metabolic process	27	21	19.29	0.66115
GO:0009167	purine ribonucleoside monophosphate meta...	59	52	42.16	0.67169
GO:0009205	purine ribonucleoside triphosphate metab...	88	71	62.89	0.67266
GO:0009146	purine nucleoside triphosphate catabolic...	71	58	50.74	0.6732
GO:0009203	ribonucleoside triphosphate catabolic pr...	71	58	50.74	0.6732
GO:0022622	root system development	54	46	38.59	0.6745
GO:0009409	response to cold	62	49	44.31	0.67473
GO:0048467	gynoecium development	10	9	7.15	0.67643
GO:0006865	amino acid transport	13	11	9.29	0.67651
GO:0009078	pyruvate family amino acid metabolic pro...	19	15	13.58	0.67668
GO:0006550	isoleucine catabolic process	11	9	7.86	0.67684
GO:0006552	leucine catabolic process	11	9	7.86	0.67684
GO:0006574	valine catabolic process	11	9	7.86	0.67684
GO:0030041	actin filament polymerization	7	6	5	0.67693
GO:0010043	response to zinc ion	14	11	10	0.67693
GO:0006119	oxidative phosphorylation	17	13	12.15	0.67701
GO:0051336	regulation of hydrolase activity	16	12	11.43	0.67718
GO:0010260	organ senescence	16	12	11.43	0.67718
GO:0016998	cell wall macromolecule catabolic proces...	8	6	5.72	0.67734
GO:0009247	glycolipid biosynthetic process	8	6	5.72	0.67734
GO:0006364	rRNA processing	8	6	5.72	0.67734
GO:0048825	cotyledon development	8	6	5.72	0.67734
GO:0032957	inositol trisphosphate metabolic process	4	3	2.86	0.67742
GO:0010588	cotyledon vascular tissue pattern format...	4	3	2.86	0.67742
GO:0051301	cell division	54	41	38.59	0.67759
GO:0009965	leaf morphogenesis	10	7	7.15	0.67759
GO:0009308	amine metabolic process	46	34	32.87	0.67923
GO:0006413	translational initiation	27	20	19.29	0.67955
GO:0048573	photoperiodism, flowering	9	7	6.43	0.67965
GO:0048285	organelle fission	23	17	16.44	0.67966
GO:0006771	riboflavin metabolic process	7	5	5	0.68008
GO:0003333	amino acid transmembrane transport	7	5	5	0.68008
GO:0019497	hexachlorocyclohexane metabolic process	7	5	5	0.68008
GO:0042218	1-aminocyclopropane-1-carboxylate biosyn...	7	5	5	0.68008
GO:0055046	microgametogenesis	7	5	5	0.68008
GO:0055085	transmembrane transport	164	124	117.2	0.68238
GO:1901698	response to nitrogen compound	28	23	20.01	0.68561
GO:0034754	cellular hormone metabolic process	20	17	14.29	0.68586
GO:0019685	photosynthesis, dark reaction	16	12	11.43	0.68772
GO:0045454	cell redox homeostasis	22	16	15.72	0.68797
GO:0010027	thylakoid membrane organization	10	7	7.15	0.68833
GO:0015748	organophosphate ester transport	24	20	17.15	0.69477
GO:0009411	response to UV	15	11	10.72	0.69726
GO:0010817	regulation of hormone levels	44	35	31.44	0.70318
GO:0070647	protein modification by small protein co...	52	37	37.16	0.70713
GO:0009737	response to abscisic acid	62	44	44.31	0.7096
GO:0009123	nucleoside monophosphate metabolic proce...	64	56	45.74	0.71124
GO:0006952	defense response	115	85	82.18	0.71233
GO:0007167	enzyme linked receptor protein signaling...	23	22	16.44	0.71285
GO:0009168	purine ribonucleoside monophosphate bios...	19	19	13.58	0.7129
GO:0009127	purine nucleoside monophosphate biosynth...	19	19	13.58	0.7129
GO:0006397	mRNA processing	24	22	17.15	0.71309
GO:0031669	cellular response to nutrient levels	24	22	17.15	0.71309
GO:0009629	response to gravity	16	16	11.43	0.71319
GO:0008213	protein alkylation	13	13	9.29	0.71348
GO:0006818	hydrogen transport	18	16	12.86	0.71367
GO:0006643	membrane lipid metabolic process	18	16	12.86	0.71367
GO:0016571	histone methylation	11	11	7.86	0.71367
GO:0045038	protein import into chloroplast thylakoi...	10	10	7.15	0.71376
GO:0009408	response to heat	20	17	14.29	0.71381
GO:0034968	histone lysine methylation	9	9	6.43	0.71386
GO:0042181	ketone biosynthetic process	15	13	10.72	0.71395
GO:0071489	cellular response to red or far red ligh...	15	13	10.72	0.71395
GO:0006011	UDP-glucose metabolic process	8	8	5.72	0.71395
GO:0019395	fatty acid oxidation	8	8	5.72	0.71395
GO:0009062	fatty acid catabolic process	8	8	5.72	0.71395
GO:0048284	organelle fusion	8	8	5.72	0.71395
GO:0072599	establishment of protein localization to...	8	8	5.72	0.71395
GO:0015893	drug transport	8	8	5.72	0.71395
GO:0048440	carpel development	7	7	5	0.71405
GO:0016109	tetraterpenoid biosynthetic process	7	7	5	0.71405
GO:0019827	stem cell maintenance	7	7	5	0.71405
GO:0009892	negative regulation of metabolic process	24	19	17.15	0.71409
GO:0042432	indole biosynthetic process	6	6	4.29	0.71414
GO:0006027	glycosaminoglycan catabolic process	6	6	4.29	0.71414
GO:0009085	lysine biosynthetic process	6	6	4.29	0.71414
GO:0009832	plant-type cell wall biogenesis	6	6	4.29	0.71414
GO:0018874	benzoate metabolic process	6	6	4.29	0.71414
GO:0015802	basic amino acid transport	6	6	4.29	0.71414
GO:0010605	negative regulation of macromolecule met...	19	15	13.58	0.71424
GO:0046474	glycerophospholipid biosynthetic process	5	5	3.57	0.71424
GO:0035434	copper ion transmembrane transport	5	5	3.57	0.71424
GO:0006614	SRP-dependent cotranslational protein ta...	5	5	3.57	0.71424
GO:0043091	L-arginine import	5	5	3.57	0.71424
GO:0071805	potassium ion transmembrane transport	5	5	3.57	0.71424
GO:0016050	vesicle organization	5	5	3.57	0.71424
GO:0006278	RNA-dependent DNA replication	8	7	5.72	0.71429
GO:0060003	copper ion export	4	4	2.86	0.71433
GO:0010565	regulation of cellular ketone metabolic ...	4	4	2.86	0.71433
GO:0009269	response to desiccation	4	4	2.86	0.71433
GO:0009894	regulation of catabolic process	18	14	12.86	0.71433
GO:0031329	regulation of cellular catabolic process	18	14	12.86	0.71433
GO:0006535	cysteine biosynthetic process from serin...	3	3	2.14	0.71443
GO:0006636	unsaturated fatty acid biosynthetic proc...	3	3	2.14	0.71443
GO:0006306	DNA methylation	3	3	2.14	0.71443
GO:0019365	pyridine nucleotide salvage	2	2	1.43	0.71452
GO:0019374	galactolipid metabolic process	2	2	1.43	0.71452
GO:0010337	regulation of salicylic acid metabolic p...	2	2	1.43	0.71452
GO:0051645	Golgi localization	2	2	1.43	0.71452
GO:0051646	mitochondrion localization	2	2	1.43	0.71452
GO:0060151	peroxisome localization	2	2	1.43	0.71452
GO:0016559	peroxisome fission	2	2	1.43	0.71452
GO:0006166	purine ribonucleoside salvage	2	2	1.43	0.71452
GO:0034453	microtubule anchoring	2	2	1.43	0.71452
GO:0051345	positive regulation of hydrolase activit...	9	7	6.43	0.71452
GO:0043289	apocarotenoid biosynthetic process	5	4	3.57	0.71457
GO:0016106	sesquiterpenoid biosynthetic process	5	4	3.57	0.71457
GO:0006639	acylglycerol metabolic process	5	4	3.57	0.71457
GO:0010208	pollen wall assembly	5	4	3.57	0.71457
GO:1902645	tertiary alcohol biosynthetic process	5	4	3.57	0.71457
GO:0006741	NADP biosynthetic process	1	1	0.71	0.71462
GO:0046654	tetrahydrofolate biosynthetic process	1	1	0.71	0.71462
GO:0046685	response to arsenic-containing substance	1	1	0.71	0.71462
GO:0019674	NAD metabolic process	1	1	0.71	0.71462
GO:0002679	respiratory burst involved in defense re...	1	1	0.71	0.71462
GO:0050665	hydrogen peroxide biosynthetic process	1	1	0.71	0.71462
GO:0010587	miRNA catabolic process	1	1	0.71	0.71462
GO:0006080	substituted mannan metabolic process	1	1	0.71	0.71462
GO:0000911	cytokinesis by cell plate formation	1	1	0.71	0.71462
GO:0048497	maintenance of floral organ identity	1	1	0.71	0.71462
GO:0006515	misfolded or incompletely synthesized pr...	1	1	0.71	0.71462
GO:0043255	regulation of carbohydrate biosynthetic ...	1	1	0.71	0.71462
GO:2000122	negative regulation of stomatal complex ...	1	1	0.71	0.71462
GO:0006693	prostaglandin metabolic process	1	1	0.71	0.71462
GO:0009704	de-etiolation	1	1	0.71	0.71462
GO:0010362	negative regulation of anion channel act...	1	1	0.71	0.71462
GO:0007399	nervous system development	1	1	0.71	0.71462
GO:0000719	photoreactive repair	1	1	0.71	0.71462
GO:0042762	regulation of sulfur metabolic process	1	1	0.71	0.71462
GO:0043068	positive regulation of programmed cell d...	1	1	0.71	0.71462
GO:0015860	purine nucleoside transmembrane transpor...	1	1	0.71	0.71462
GO:0010188	response to microbial phytotoxin	1	1	0.71	0.71462
GO:0009625	response to insect	1	1	0.71	0.71462
GO:0007164	establishment of tissue polarity	1	1	0.71	0.71462
GO:0006982	response to lipid hydroperoxide	1	1	0.71	0.71462
GO:0080164	regulation of nitric oxide metabolic pro...	1	1	0.71	0.71462
GO:0006124	ferredoxin metabolic process	1	1	0.71	0.71462
GO:0034389	lipid particle organization	1	1	0.71	0.71462
GO:0046865	terpenoid transport	1	1	0.71	0.71462
GO:0034314	Arp2/3 complex-mediated actin nucleation	1	1	0.71	0.71462
GO:0048544	recognition of pollen	1	1	0.71	0.71462
GO:0015689	molybdate ion transport	1	1	0.71	0.71462
GO:0050877	neurological system process	1	1	0.71	0.71462
GO:0032312	regulation of ARF GTPase activity	1	1	0.71	0.71462
GO:0009106	lipoate metabolic process	8	6	5.72	0.71462
GO:0070589	cellular component macromolecule biosynt...	8	6	5.72	0.71462
GO:0046467	membrane lipid biosynthetic process	8	6	5.72	0.71462
GO:0044038	cell wall macromolecule biosynthetic pro...	8	6	5.72	0.71462
GO:0070592	cell wall polysaccharide biosynthetic pr...	6	4	4.29	0.71481
GO:0030648	aminoglycoside antibiotic biosynthetic p...	5	3	3.57	0.7149
GO:0005977	glycogen metabolic process	5	3	3.57	0.7149
GO:0000302	response to reactive oxygen species	15	10	10.72	0.71495
GO:0007067	mitotic nuclear division	4	2	2.86	0.715
GO:0035966	response to topologically incorrect prot...	7	4	5	0.71504
GO:0055114	oxidation-reduction process	370	266	264.41	0.71927
GO:0019318	hexose metabolic process	63	41	45.02	0.72975
GO:0016310	phosphorylation	388	295	277.27	0.73112
GO:0005984	disaccharide metabolic process	79	56	56.45	0.73113
GO:0005985	sucrose metabolic process	79	56	56.45	0.73305
GO:0016311	dephosphorylation	38	26	27.16	0.73477
GO:0036211	protein modification process	387	302	276.56	0.73588
GO:0006417	regulation of translation	49	36	35.02	0.74004
GO:0006470	protein dephosphorylation	36	25	25.73	0.74993
GO:0006094	gluconeogenesis	31	21	22.15	0.7505
GO:0018193	peptidyl-amino acid modification	42	32	30.01	0.76084
GO:0042546	cell wall biogenesis	18	14	12.86	0.76147
GO:0033692	cellular polysaccharide biosynthetic pro...	31	23	22.15	0.76168
GO:0000160	phosphorelay signal transduction system	21	14	15.01	0.76198
GO:0048507	meristem development	28	19	20.01	0.76198
GO:0019748	secondary metabolic process	22	16	15.72	0.76209
GO:0072524	pyridine-containing compound metabolic p...	31	21	22.15	0.76314
GO:0050801	ion homeostasis	27	18	19.29	0.76324
GO:0006739	NADP metabolic process	24	14	17.15	0.76376
GO:0009856	pollination	42	38	30.01	0.76609
GO:0045036	protein targeting to chloroplast	16	14	11.43	0.76937
GO:0098655	cation transmembrane transport	38	29	27.16	0.76979
GO:0030258	lipid modification	23	18	16.44	0.76996
GO:0009451	RNA modification	18	14	12.86	0.77022
GO:0040029	regulation of gene expression, epigeneti...	10	8	7.15	0.77038
GO:0000271	polysaccharide biosynthetic process	31	23	22.15	0.77039
GO:0000162	tryptophan biosynthetic process	15	11	10.72	0.77072
GO:0044550	secondary metabolite biosynthetic proces...	14	10	10	0.77089
GO:0009620	response to fungus	25	18	17.87	0.771
GO:0009944	polarity specification of adaxial/abaxia...	6	4	4.29	0.77106
GO:0009825	multidimensional cell growth	6	4	4.29	0.77106
GO:0031348	negative regulation of defense response	6	4	4.29	0.77106
GO:0009698	phenylpropanoid metabolic process	15	9	10.72	0.77191
GO:0006096	glycolytic process	29	19	20.72	0.77192
GO:0010608	posttranscriptional regulation of gene e...	56	41	40.02	0.77972
GO:0009311	oligosaccharide metabolic process	81	56	57.88	0.7983
GO:0042430	indole-containing compound metabolic pro...	38	31	27.16	0.8006
GO:0009415	response to water	49	38	35.02	0.80095
GO:0009926	auxin polar transport	14	12	10	0.80137
GO:0006744	ubiquinone biosynthetic process	13	11	9.29	0.80149
GO:0006816	calcium ion transport	13	11	9.29	0.80149
GO:0009585	red, far-red light phototransduction	13	11	9.29	0.80149
GO:0051052	regulation of DNA metabolic process	8	7	5.72	0.80166
GO:0006221	pyrimidine nucleotide biosynthetic proce...	7	6	5	0.80178
GO:0019253	reductive pentose-phosphate cycle	10	8	7.15	0.80184
GO:0006897	endocytosis	9	7	6.43	0.80195
GO:0009312	oligosaccharide biosynthetic process	16	12	11.43	0.80195
GO:0006641	triglyceride metabolic process	5	4	3.57	0.80201
GO:0072528	pyrimidine-containing compound biosynthe...	12	9	8.58	0.80201
GO:0006464	cellular protein modification process	387	302	276.56	0.80203
GO:0042446	hormone biosynthetic process	8	6	5.72	0.80207
GO:0016102	diterpenoid biosynthetic process	8	6	5.72	0.80207
GO:0010431	seed maturation	8	6	5.72	0.80207
GO:0009685	gibberellin metabolic process	8	6	5.72	0.80207
GO:0043288	apocarotenoid metabolic process	11	8	7.86	0.80213
GO:1902644	tertiary alcohol metabolic process	11	8	7.86	0.80213
GO:0043647	inositol phosphate metabolic process	7	5	5	0.80218
GO:0000188	inactivation of MAPK activity	3	2	2.14	0.80224
GO:0009736	cytokinin-activated signaling pathway	3	2	2.14	0.80224
GO:0044265	cellular macromolecule catabolic process	41	29	29.3	0.80231
GO:0016128	phytosteroid metabolic process	5	3	3.57	0.80242
GO:0016131	brassinosteroid metabolic process	5	3	3.57	0.80242
GO:0060548	negative regulation of cell death	8	5	5.72	0.80248
GO:0070646	protein modification by small protein re...	13	8	9.29	0.80271
GO:0046834	lipid phosphorylation	13	8	9.29	0.80271
GO:0006753	nucleoside phosphate metabolic process	169	130	120.77	0.80979
GO:1901137	carbohydrate derivative biosynthetic pro...	65	49	46.45	0.81183
GO:0065008	regulation of biological quality	115	89	82.18	0.81275
GO:0009094	L-phenylalanine biosynthetic process	17	11	12.15	0.81502
GO:0010228	vegetative to reproductive phase transit...	25	17	17.87	0.81508
GO:0032446	protein modification by small protein co...	40	29	28.58	0.81534
GO:0042592	homeostatic process	55	38	39.3	0.81668
GO:0022414	reproductive process	200	147	142.92	0.81691
GO:0009628	response to abiotic stimulus	338	253	241.54	0.81714
GO:0006006	glucose metabolic process	46	28	32.87	0.81819
GO:0016042	lipid catabolic process	54	40	38.59	0.81887
GO:0046487	glyoxylate metabolic process	21	17	15.01	0.81916
GO:0080167	response to karrikin	26	17	18.58	0.81943
GO:0042445	hormone metabolic process	30	23	21.44	0.81945
GO:0006414	translational elongation	17	13	12.15	0.81994
GO:0097305	response to alcohol	80	53	57.17	0.82044
GO:0072527	pyrimidine-containing compound metabolic...	27	19	19.29	0.82072
GO:0042967	acyl-carrier-protein biosynthetic proces...	46	30	32.87	0.82077
GO:0006733	oxidoreduction coenzyme metabolic proces...	40	28	28.58	0.82092
GO:0006073	cellular glucan metabolic process	98	69	70.03	0.82152
GO:1901575	organic substance catabolic process	257	190	183.66	0.83051
GO:0030029	actin filament-based process	28	20	20.01	0.83146
GO:0043069	negative regulation of programmed cell d...	8	5	5.72	0.83186
GO:0046496	nicotinamide nucleotide metabolic proces...	25	15	17.87	0.83307
GO:0071396	cellular response to lipid	30	18	21.44	0.8334
GO:0016049	cell growth	69	59	49.31	0.84368
GO:0015979	photosynthesis	58	46	41.45	0.84773
GO:0009161	ribonucleoside monophosphate metabolic p...	63	56	45.02	0.85098
GO:0009639	response to red or far red light	44	33	31.44	0.85236
GO:0070727	cellular macromolecule localization	67	53	47.88	0.85348
GO:0030036	actin cytoskeleton organization	28	20	20.01	0.85358
GO:0061458	reproductive system development	148	104	105.76	0.85375
GO:0009395	phospholipid catabolic process	19	12	13.58	0.85479
GO:0044042	glucan metabolic process	98	69	70.03	0.85554
GO:0070085	glycosylation	18	13	12.86	0.8556
GO:0009853	photorespiration	7	5	5	0.85565
GO:0046173	polyol biosynthetic process	7	5	5	0.85565
GO:0043087	regulation of GTPase activity	14	10	10	0.85565
GO:0010200	response to chitin	9	6	6.43	0.85583
GO:0090342	regulation of cell aging	5	3	3.57	0.85589
GO:0010025	wax biosynthetic process	5	3	3.57	0.85589
GO:0031408	oxylipin biosynthetic process	5	3	3.57	0.85589
GO:0009855	determination of bilateral symmetry	5	3	3.57	0.85589
GO:0009809	lignin biosynthetic process	5	3	3.57	0.85589
GO:0009556	microsporogenesis	5	3	3.57	0.85589
GO:0010150	leaf senescence	12	8	8.58	0.85589
GO:0042197	halogenated hydrocarbon metabolic proces...	11	7	7.86	0.85601
GO:0001666	response to hypoxia	7	4	5	0.85607
GO:0007010	cytoskeleton organization	30	22	21.44	0.85649
GO:0010016	shoot system morphogenesis	23	16	16.44	0.85719
GO:0009072	aromatic amino acid family metabolic pro...	46	31	32.87	0.8582
GO:0006950	response to stress	473	348	338.01	0.86053
GO:0046488	phosphatidylinositol metabolic process	15	10	10.72	0.86336
GO:0019941	modification-dependent protein catabolic...	36	25	25.73	0.86337
GO:0016579	protein deubiquitination	13	8	9.29	0.86371
GO:0015698	inorganic anion transport	29	25	20.72	0.8712
GO:0010053	root epidermal cell differentiation	20	16	14.29	0.87255
GO:0009814	defense response, incompatible interacti...	20	16	14.29	0.87255
GO:0009845	seed germination	15	11	10.72	0.87329
GO:0046165	alcohol biosynthetic process	22	16	15.72	0.87329
GO:0055080	cation homeostasis	25	17	17.87	0.87388
GO:0009867	jasmonic acid mediated signaling pathway	10	6	7.15	0.87403
GO:0040007	growth	77	65	55.03	0.87727
GO:0048608	reproductive structure development	148	104	105.76	0.87836
GO:0006974	cellular response to DNA damage stimulus	44	31	31.44	0.8808
GO:0009066	aspartate family amino acid metabolic pr...	58	44	41.45	0.88261
GO:0032870	cellular response to hormone stimulus	65	41	46.45	0.88603
GO:0043207	response to external biotic stimulus	114	84	81.47	0.88668
GO:0009064	glutamine family amino acid metabolic pr...	28	21	20.01	0.88771
GO:0005996	monosaccharide metabolic process	71	45	50.74	0.88838
GO:0009624	response to nematode	18	11	12.86	0.88949
GO:0008104	protein localization	88	68	62.89	0.88989
GO:0046351	disaccharide biosynthetic process	16	12	11.43	0.89175
GO:0006448	regulation of translational elongation	16	12	11.43	0.89175
GO:0006801	superoxide metabolic process	9	6	6.43	0.89215
GO:0006486	protein glycosylation	16	11	11.43	0.89215
GO:0031347	regulation of defense response	15	10	10.72	0.89226
GO:0043067	regulation of programmed cell death	10	6	7.15	0.89243
GO:1902223	erythrose 4-phosphate/phosphoenolpyruvat...	17	11	12.15	0.89243
GO:0005992	trehalose biosynthetic process	9	5	6.43	0.89254
GO:0046486	glycerolipid metabolic process	71	49	50.74	0.89283
GO:0019362	pyridine nucleotide metabolic process	27	17	19.29	0.89289
GO:0051246	regulation of protein metabolic process	98	72	70.03	0.89327
GO:0008643	carbohydrate transport	19	13	13.58	0.89471
GO:0045087	innate immune response	36	25	25.73	0.8948
GO:0007049	cell cycle	63	46	45.02	0.90196
GO:0006796	phosphate-containing compound metabolic ...	599	453	428.06	0.90277
GO:0009605	response to external stimulus	182	146	130.06	0.90286
GO:0006012	galactose metabolic process	17	11	12.15	0.90418
GO:0005975	carbohydrate metabolic process	253	174	180.8	0.9092
GO:0016051	carbohydrate biosynthetic process	89	61	63.6	0.91013
GO:0005976	polysaccharide metabolic process	104	71	74.32	0.91058
GO:0007154	cell communication	227	173	162.22	0.91315
GO:0006793	phosphorus metabolic process	601	455	429.48	0.9144
GO:0071495	cellular response to endogenous stimulus	65	41	46.45	0.91551
GO:1901565	organonitrogen compound catabolic proces...	104	86	74.32	0.91624
GO:0009126	purine nucleoside monophosphate metaboli...	59	52	42.16	0.91663
GO:0098542	defense response to other organism	69	52	49.31	0.9169
GO:0044706	multi-multicellular organism process	42	38	30.01	0.917
GO:0009261	ribonucleotide catabolic process	71	58	50.74	0.91713
GO:0006869	lipid transport	19	15	13.58	0.91738
GO:0009991	response to extracellular stimulus	35	31	25.01	0.91739
GO:0006518	peptide metabolic process	18	14	12.86	0.91749
GO:0009267	cellular response to starvation	21	19	15.01	0.91778
GO:0044093	positive regulation of molecular functio...	41	33	29.3	0.91783
GO:0006099	tricarboxylic acid cycle	20	18	14.29	0.91784
GO:0046907	intracellular transport	94	72	67.17	0.91784
GO:0044272	sulfur compound biosynthetic process	32	23	22.87	0.91785
GO:0006576	cellular biogenic amine metabolic proces...	39	28	27.87	0.91785
GO:1901068	guanosine-containing compound metabolic ...	44	34	31.44	0.91805
GO:0042594	response to starvation	23	19	16.44	0.91805
GO:0072596	establishment of protein localization to...	16	14	11.43	0.91805
GO:0071478	cellular response to radiation	22	18	15.72	0.91811
GO:0023052	signaling	197	145	140.78	0.91812
GO:0071214	cellular response to abiotic stimulus	25	20	17.87	0.91814
GO:0048193	Golgi vesicle transport	21	17	15.01	0.91816
GO:0006366	transcription from RNA polymerase II pro...	14	9	10	0.91826
GO:0006571	tyrosine biosynthetic process	17	11	12.15	0.91832
GO:0015849	organic acid transport	18	14	12.86	0.91833
GO:0009900	dehiscence	9	5	6.43	0.91842
GO:0012501	programmed cell death	16	10	11.43	0.91842
GO:0032483	regulation of Rab protein signal transdu...	8	6	5.72	0.91849
GO:0015988	energy coupled proton transmembrane tran...	8	6	5.72	0.91849
GO:0006220	pyrimidine nucleotide metabolic process	8	6	5.72	0.91849
GO:0030243	cellulose metabolic process	8	6	5.72	0.91849
GO:0001522	pseudouridine synthesis	4	3	2.86	0.91852
GO:0016122	xanthophyll metabolic process	4	3	2.86	0.91852
GO:0052545	callose localization	4	3	2.86	0.91852
GO:0009647	skotomorphogenesis	4	3	2.86	0.91852
GO:0009636	response to toxic substance	4	3	2.86	0.91852
GO:0009100	glycoprotein metabolic process	18	13	12.86	0.91852
GO:0044106	cellular amine metabolic process	39	28	27.87	0.91852
GO:0016441	posttranscriptional gene silencing	7	5	5	0.91854
GO:0042726	flavin-containing compound metabolic pro...	7	5	5	0.91854
GO:0018871	1-aminocyclopropane-1-carboxylate metabo...	7	5	5	0.91854
GO:0009943	adaxial/abaxial axis specification	6	4	4.29	0.9186
GO:0006862	nucleotide transport	6	4	4.29	0.9186
GO:0009850	auxin metabolic process	6	4	4.29	0.9186
GO:0035194	posttranscriptional gene silencing by RN...	6	4	4.29	0.9186
GO:0065001	specification of axis polarity	6	4	4.29	0.9186
GO:0000377	RNA splicing, via transesterification re...	6	4	4.29	0.9186
GO:0043413	macromolecule glycosylation	16	11	11.43	0.91863
GO:0046343	streptomycin metabolic process	5	3	3.57	0.91865
GO:0009799	specification of symmetry	5	3	3.57	0.91865
GO:0010166	wax metabolic process	5	3	3.57	0.91865
GO:0044257	cellular protein catabolic process	40	28	28.58	0.91865
GO:0048511	rhythmic process	8	5	5.72	0.91868
GO:0045490	pectin catabolic process	4	2	2.86	0.91871
GO:0008356	asymmetric cell division	4	2	2.86	0.91871
GO:0006449	regulation of translational termination	4	2	2.86	0.91871
GO:0042547	cell wall modification involved in multi...	4	2	2.86	0.91871
GO:0023057	negative regulation of signaling	10	6	7.15	0.91876
GO:0071395	cellular response to jasmonic acid stimu...	10	6	7.15	0.91876
GO:0009095	aromatic amino acid family biosynthetic ...	17	11	12.15	0.91876
GO:0051603	proteolysis involved in cellular protein...	38	26	27.16	0.91876
GO:0034285	response to disaccharide	6	3	4.29	0.91879
GO:0042360	vitamin E metabolic process	6	3	4.29	0.91879
GO:0042362	fat-soluble vitamin biosynthetic process	6	3	4.29	0.91879
GO:0009933	meristem structural organization	9	5	6.43	0.91881
GO:0043269	regulation of ion transport	9	5	6.43	0.91881
GO:0034614	cellular response to reactive oxygen spe...	9	5	6.43	0.91881
GO:0005991	trehalose metabolic process	9	5	6.43	0.91881
GO:0097306	cellular response to alcohol	26	16	18.58	0.91884
GO:0070301	cellular response to hydrogen peroxide	7	3	5	0.91892
GO:0051302	regulation of cell division	7	3	5	0.91892
GO:0071466	cellular response to xenobiotic stimulus	13	7	9.29	0.91898
GO:0071383	cellular response to steroid hormone sti...	12	6	8.58	0.91903
GO:0046365	monosaccharide catabolic process	21	11	15.01	0.9193
GO:0055086	nucleobase-containing small molecule met...	197	149	140.78	0.91947
GO:0032268	regulation of cellular protein metabolic...	98	72	70.03	0.92135
GO:0046434	organophosphate catabolic process	93	72	66.46	0.92355
GO:0009755	hormone-mediated signaling pathway	63	40	45.02	0.92443
GO:0006511	ubiquitin-dependent protein catabolic pr...	36	25	25.73	0.9251
GO:0044242	cellular lipid catabolic process	43	32	30.73	0.92539
GO:0006281	DNA repair	41	28	29.3	0.92543
GO:0044267	cellular protein metabolic process	577	443	412.33	0.92565
GO:0019637	organophosphate metabolic process	235	177	167.94	0.92575
GO:0006560	proline metabolic process	19	13	13.58	0.92616
GO:0006525	arginine metabolic process	19	13	13.58	0.92616
GO:0006650	glycerophospholipid metabolic process	22	15	15.72	0.92622
GO:0046903	secretion	23	19	16.44	0.92626
GO:0071365	cellular response to auxin stimulus	18	12	12.86	0.92628
GO:0071482	cellular response to light stimulus	22	18	15.72	0.92633
GO:0015995	chlorophyll biosynthetic process	16	10	11.43	0.92651
GO:0009735	response to cytokinin	16	10	11.43	0.92651
GO:0022402	cell cycle process	26	20	18.58	0.92653
GO:0010876	lipid localization	19	15	13.58	0.92653
GO:0051174	regulation of phosphorus metabolic proce...	63	46	45.02	0.92663
GO:0008033	tRNA processing	10	8	7.15	0.92666
GO:0015931	nucleobase-containing compound transport	10	8	7.15	0.92666
GO:1900674	olefin biosynthetic process	10	8	7.15	0.92666
GO:0090351	seedling development	15	11	10.72	0.9268
GO:0042439	ethanolamine-containing compound metabol...	7	5	5	0.92686
GO:0032851	positive regulation of Rab GTPase activi...	7	5	5	0.92686
GO:0071215	cellular response to abscisic acid stimu...	14	10	10	0.92686
GO:0000280	nuclear division	14	10	10	0.92686
GO:0034976	response to endoplasmic reticulum stress	6	4	4.29	0.92693
GO:0046470	phosphatidylcholine metabolic process	6	4	4.29	0.92693
GO:0045488	pectin metabolic process	6	4	4.29	0.92693
GO:0072348	sulfur compound transport	6	4	4.29	0.92693
GO:0019872	streptomycin biosynthetic process	5	3	3.57	0.927
GO:0043632	modification-dependent macromolecule cat...	36	25	25.73	0.92703
GO:0009956	radial pattern formation	4	2	2.86	0.92706
GO:0010091	trichome branching	4	2	2.86	0.92706
GO:0080086	stamen filament development	4	2	2.86	0.92706
GO:0035445	borate transmembrane transport	4	2	2.86	0.92706
GO:0032784	regulation of DNA-templated transcriptio...	4	2	2.86	0.92706
GO:0009052	pentose-phosphate shunt, non-oxidative b...	4	2	2.86	0.92706
GO:0009805	coumarin biosynthetic process	4	2	2.86	0.92706
GO:0010417	glucuronoxylan biosynthetic process	4	2	2.86	0.92706
GO:0046274	lignin catabolic process	4	2	2.86	0.92706
GO:0015701	bicarbonate transport	4	2	2.86	0.92706
GO:0016575	histone deacetylation	4	2	2.86	0.92706
GO:0048838	release of seed from dormancy	4	2	2.86	0.92706
GO:0030150	protein import into mitochondrial matrix	4	2	2.86	0.92706
GO:0009968	negative regulation of signal transducti...	10	6	7.15	0.92713
GO:0000272	polysaccharide catabolic process	10	6	7.15	0.92713
GO:0042401	cellular biogenic amine biosynthetic pro...	17	11	12.15	0.92713
GO:0071367	cellular response to brassinosteroid sti...	12	6	8.58	0.92746
GO:2000243	positive regulation of reproductive proc...	13	6	9.29	0.92762
GO:0009314	response to radiation	118	84	84.32	0.92763
GO:0022613	ribonucleoprotein complex biogenesis	68	43	48.59	0.9279
GO:1901615	organic hydroxy compound metabolic proce...	79	59	56.45	0.92993
GO:0051649	establishment of localization in cell	113	87	80.75	0.93091
GO:0006955	immune response	38	25	27.16	0.93223
GO:0009791	post-embryonic development	184	128	131.49	0.93251
GO:0051707	response to other organism	114	84	81.47	0.9333
GO:0033036	macromolecule localization	113	88	80.75	0.93445
GO:0044085	cellular component biogenesis	121	84	86.47	0.93564
GO:0015994	chlorophyll metabolic process	26	17	18.58	0.93679
GO:0044723	single-organism carbohydrate metabolic p...	198	137	141.49	0.93698
GO:0009611	response to wounding	23	14	16.44	0.93715
GO:0009820	alkaloid metabolic process	14	9	10	0.93726
GO:0046854	phosphatidylinositol phosphorylation	13	8	9.29	0.93735
GO:0009888	tissue development	74	50	52.88	0.93735
GO:0000079	regulation of cyclin-dependent protein s...	11	6	7.86	0.93754
GO:0048585	negative regulation of response to stimu...	20	12	14.29	0.93768
GO:0043086	negative regulation of catalytic activit...	15	8	10.72	0.93781
GO:0019693	ribose phosphate metabolic process	111	88	79.32	0.93826
GO:0016052	carbohydrate catabolic process	56	32	40.02	0.9395
GO:0006090	pyruvate metabolic process	40	25	28.58	0.93961
GO:0046942	carboxylic acid transport	18	14	12.86	0.94014
GO:0009637	response to blue light	15	11	10.72	0.94035
GO:0009101	glycoprotein biosynthetic process	18	13	12.86	0.94038
GO:0019751	polyol metabolic process	21	15	15.01	0.94042
GO:0007623	circadian rhythm	8	5	5.72	0.94058
GO:0009648	photoperiodism	11	7	7.86	0.94062
GO:0010374	stomatal complex development	10	6	7.15	0.94069
GO:0010224	response to UV-B	10	6	7.15	0.94069
GO:0000096	sulfur amino acid metabolic process	24	16	17.15	0.94069
GO:0009744	response to sucrose	6	3	4.29	0.94072
GO:0010189	vitamin E biosynthetic process	6	3	4.29	0.94072
GO:0009808	lignin metabolic process	9	5	6.43	0.94075
GO:0009699	phenylpropanoid biosynthetic process	9	5	6.43	0.94075
GO:0010072	primary shoot apical meristem specificat...	8	4	5.72	0.94082
GO:0048581	negative regulation of post-embryonic de...	8	4	5.72	0.94082
GO:0006740	NADPH regeneration	21	11	15.01	0.94136
GO:1901617	organic hydroxy compound biosynthetic pr...	39	30	27.87	0.94184
GO:0009607	response to biotic stimulus	115	84	82.18	0.94193
GO:0006558	L-phenylalanine metabolic process	24	14	17.15	0.94375
GO:0014070	response to organic cyclic compound	47	30	33.59	0.94402
GO:0044264	cellular polysaccharide metabolic proces...	103	70	73.61	0.94405
GO:0009416	response to light stimulus	118	84	84.32	0.94467
GO:0003006	developmental process involved in reprod...	185	134	132.2	0.94492
GO:0009908	flower development	64	40	45.74	0.94858
GO:0071705	nitrogen compound transport	53	45	37.87	0.94905
GO:0009117	nucleotide metabolic process	169	130	120.77	0.95009
GO:0015711	organic anion transport	36	28	25.73	0.9505
GO:0048831	regulation of shoot system development	24	15	17.15	0.95075
GO:0002376	immune system process	40	26	28.58	0.95091
GO:0009555	pollen development	29	18	20.72	0.95096
GO:0043603	cellular amide metabolic process	33	23	23.58	0.95133
GO:0009734	auxin-activated signaling pathway	17	11	12.15	0.9515
GO:0043604	amide biosynthetic process	17	11	12.15	0.9515
GO:0009642	response to light intensity	23	15	16.44	0.95158
GO:0009753	response to jasmonic acid	19	11	13.58	0.95191
GO:0032940	secretion by cell	23	19	16.44	0.95192
GO:0009741	response to brassinosteroid	24	13	17.15	0.95236
GO:1901264	carbohydrate derivative transport	12	8	8.58	0.95263
GO:0009640	photomorphogenesis	15	10	10.72	0.95267
GO:0050832	defense response to fungus	13	8	9.29	0.95279
GO:0010026	trichome differentiation	9	5	6.43	0.95283
GO:0030855	epithelial cell differentiation	30	20	21.44	0.95283
GO:0006633	fatty acid biosynthetic process	40	26	28.58	0.95285
GO:0071555	cell wall organization	12	7	8.58	0.95286
GO:0006357	regulation of transcription from RNA pol...	8	4	5.72	0.95289
GO:0033013	tetrapyrrole metabolic process	30	19	21.44	0.95305
GO:0046364	monosaccharide biosynthetic process	33	21	23.58	0.95309
GO:0033014	tetrapyrrole biosynthetic process	24	14	17.15	0.95321
GO:0008152	metabolic process	2235	1614	1597.17	0.95451
GO:1901701	cellular response to oxygen-containing c...	54	35	38.59	0.95641
GO:0001101	response to acid chemical	134	94	95.76	0.95669
GO:0044702	single organism reproductive process	154	110	110.05	0.95682
GO:0009108	coenzyme biosynthetic process	49	35	35.02	0.95707
GO:0033993	response to lipid	99	62	70.75	0.95845
GO:0007165	signal transduction	196	144	140.06	0.95899
GO:0006812	cation transport	117	91	83.61	0.96169
GO:0034637	cellular carbohydrate biosynthetic proce...	47	33	33.59	0.9621
GO:0098656	anion transmembrane transport	17	11	12.15	0.9626
GO:0045229	external encapsulating structure organiz...	17	11	12.15	0.9626
GO:0009821	alkaloid biosynthetic process	11	6	7.86	0.96275
GO:0006555	methionine metabolic process	14	8	10	0.96278
GO:0032989	cellular component morphogenesis	66	55	47.16	0.96279
GO:0048653	anther development	12	6	8.58	0.9629
GO:0080134	regulation of response to stress	18	10	12.86	0.96296
GO:1902221	erythrose 4-phosphate/phosphoenolpyruvat...	24	14	17.15	0.96302
GO:0006066	alcohol metabolic process	62	45	44.31	0.9648
GO:0044700	single organism signaling	197	145	140.78	0.96503
GO:0009733	response to auxin	50	32	35.73	0.96632
GO:0071310	cellular response to organic substance	77	49	55.03	0.96662
GO:0006412	translation	126	92	90.04	0.96719
GO:0016482	cytoplasmic transport	52	40	37.16	0.96958
GO:0006081	cellular aldehyde metabolic process	31	24	22.15	0.96987
GO:0044765	single-organism transport	347	268	247.97	0.96987
GO:0016114	terpenoid biosynthetic process	35	25	25.01	0.97022
GO:0044712	single-organism catabolic process	198	142	141.49	0.97024
GO:0042254	ribosome biogenesis	68	43	48.59	0.97044
GO:0009751	response to salicylic acid	15	9	10.72	0.97053
GO:0048731	system development	254	179	181.51	0.97067
GO:0016485	protein processing	12	6	8.58	0.97069
GO:0009742	brassinosteroid mediated signaling pathw...	12	6	8.58	0.97069
GO:0009909	regulation of flower development	19	10	13.58	0.97099
GO:0009725	response to hormone	196	128	140.06	0.97182
GO:0009056	catabolic process	278	201	198.66	0.9728
GO:0019439	aromatic compound catabolic process	85	67	60.74	0.97362
GO:0043085	positive regulation of catalytic activit...	41	33	29.3	0.97392
GO:0051347	positive regulation of transferase activ...	34	28	24.3	0.97392
GO:0034220	ion transmembrane transport	53	40	37.87	0.9741
GO:0072330	monocarboxylic acid biosynthetic process	62	42	44.31	0.97433
GO:0042196	chlorinated hydrocarbon metabolic proces...	11	7	7.86	0.97443
GO:0009873	ethylene-activated signaling pathway	7	4	5	0.97445
GO:0006714	sesquiterpenoid metabolic process	13	8	9.29	0.97448
GO:0040008	regulation of growth	13	8	9.29	0.97448
GO:0009294	DNA mediated transformation	5	2	3.57	0.97451
GO:0006805	xenobiotic metabolic process	13	7	9.29	0.97459
GO:0043401	steroid hormone mediated signaling pathw...	12	6	8.58	0.97462
GO:0015939	pantothenate metabolic process	12	6	8.58	0.97462
GO:0034728	nucleosome organization	12	5	8.58	0.97473
GO:0006520	cellular amino acid metabolic process	363	290	259.41	0.97501
GO:0000904	cell morphogenesis involved in different...	36	32	25.73	0.97598
GO:0051179	localization	468	354	334.44	0.97622
GO:0045860	positive regulation of protein kinase ac...	31	26	22.15	0.97628
GO:0031667	response to nutrient levels	31	27	22.15	0.97632
GO:0007166	cell surface receptor signaling pathway	27	24	19.29	0.97634
GO:0043549	regulation of kinase activity	47	34	33.59	0.97634
GO:0033674	positive regulation of kinase activity	31	26	22.15	0.97641
GO:0071554	cell wall organization or biogenesis	36	25	25.73	0.97653
GO:0046390	ribose phosphate biosynthetic process	29	23	20.72	0.97654
GO:0010015	root morphogenesis	28	22	20.01	0.97656
GO:0042325	regulation of phosphorylation	49	36	35.02	0.97662
GO:0010073	meristem maintenance	11	9	7.86	0.97663
GO:0034308	primary alcohol metabolic process	10	8	7.15	0.97665
GO:0007015	actin filament organization	13	10	9.29	0.97666
GO:0009886	post-embryonic morphogenesis	7	5	5	0.97672
GO:0006536	glutamate metabolic process	10	7	7.15	0.97673
GO:0006835	dicarboxylic acid transport	6	4	4.29	0.97675
GO:0051651	maintenance of location in cell	6	4	4.29	0.97675
GO:0022604	regulation of cell morphogenesis	6	4	4.29	0.97675
GO:0006783	heme biosynthetic process	6	4	4.29	0.97675
GO:0008154	actin polymerization or depolymerization	9	6	6.43	0.97676
GO:0072593	reactive oxygen species metabolic proces...	17	10	12.15	0.97676
GO:0016099	monoterpenoid biosynthetic process	5	3	3.57	0.97677
GO:0008210	estrogen metabolic process	5	3	3.57	0.97677
GO:0008209	androgen metabolic process	5	3	3.57	0.97677
GO:0042364	water-soluble vitamin biosynthetic proce...	20	12	14.29	0.97679
GO:0043407	negative regulation of MAP kinase activi...	4	2	2.86	0.97679
GO:0006821	chloride transport	4	2	2.86	0.97679
GO:0006002	fructose 6-phosphate metabolic process	4	2	2.86	0.97679
GO:0009811	stilbene biosynthetic process	4	2	2.86	0.97679
GO:0015780	nucleotide-sugar transport	4	2	2.86	0.97679
GO:0008272	sulfate transport	4	2	2.86	0.97679
GO:0046836	glycolipid transport	4	2	2.86	0.97679
GO:0051049	regulation of transport	11	7	7.86	0.97679
GO:0042168	heme metabolic process	7	4	5	0.9768
GO:0036293	response to decreased oxygen levels	7	4	5	0.9768
GO:0030071	regulation of mitotic metaphase/anaphase...	3	1	2.14	0.97682
GO:0006623	protein targeting to vacuole	3	1	2.14	0.97682
GO:0010497	plasmodesmata-mediated intercellular tra...	3	1	2.14	0.97682
GO:0048730	epidermis morphogenesis	3	1	2.14	0.97682
GO:0010143	cutin biosynthetic process	3	1	2.14	0.97682
GO:0048510	regulation of timing of transition from ...	3	1	2.14	0.97682
GO:0015677	copper ion import	3	1	2.14	0.97682
GO:0010941	regulation of cell death	10	6	7.15	0.97682
GO:0090558	plant epidermis development	10	6	7.15	0.97682
GO:1901659	glycosyl compound biosynthetic process	31	21	22.15	0.97682
GO:0016569	covalent chromatin modification	29	20	20.72	0.97683
GO:0018393	internal peptidyl-lysine acetylation	9	5	6.43	0.97684
GO:0006352	DNA-templated transcription, initiation	11	7	7.86	0.97684
GO:0071407	cellular response to organic cyclic comp...	19	12	13.58	0.97685
GO:0051241	negative regulation of multicellular org...	8	4	5.72	0.97686
GO:0090421	embryonic meristem initiation	8	4	5.72	0.97686
GO:0000003	reproduction	40	27	28.58	0.97688
GO:0046916	cellular transition metal ion homeostasi...	7	3	5	0.97688
GO:0042558	pteridine-containing compound metabolic ...	7	3	5	0.97688
GO:0046500	S-adenosylmethionine metabolic process	6	2	4.29	0.97691
GO:0030003	cellular cation homeostasis	13	7	9.29	0.97691
GO:0016573	histone acetylation	9	5	6.43	0.97691
GO:0051604	protein maturation	12	6	8.58	0.97693
GO:0010090	trichome morphogenesis	8	4	5.72	0.97694
GO:0009901	anther dehiscence	8	4	5.72	0.97694
GO:0031407	oxylipin metabolic process	8	4	5.72	0.97694
GO:0042743	hydrogen peroxide metabolic process	8	4	5.72	0.97694
GO:0006879	cellular iron ion homeostasis	7	3	5	0.97698
GO:0090567	reproductive shoot system development	66	40	47.16	0.97698
GO:0048878	chemical homeostasis	31	20	22.15	0.977
GO:0006875	cellular metal ion homeostasis	13	7	9.29	0.97701
GO:0019320	hexose catabolic process	21	11	15.01	0.97705
GO:0055076	transition metal ion homeostasis	11	5	7.86	0.97708
GO:0051240	positive regulation of multicellular org...	16	7	11.43	0.97726
GO:0051094	positive regulation of developmental pro...	16	7	11.43	0.97726
GO:0048466	androecium development	17	7	12.15	0.97735
GO:0051726	regulation of cell cycle	28	15	20.01	0.97752
GO:0009826	unidimensional cell growth	49	43	35.02	0.97923
GO:0009719	response to endogenous stimulus	211	138	150.78	0.97944
GO:0019220	regulation of phosphate metabolic proces...	63	46	45.02	0.98007
GO:0031399	regulation of protein modification proce...	49	36	35.02	0.98007
GO:0071822	protein complex subunit organization	36	24	25.73	0.98039
GO:0042545	cell wall modification	10	5	7.15	0.98043
GO:0060429	epithelium development	39	25	27.87	0.98052
GO:0055065	metal ion homeostasis	17	9	12.15	0.98055
GO:0048438	floral whorl development	26	15	18.58	0.9806
GO:0006007	glucose catabolic process	21	11	15.01	0.98065
GO:0016265	death	30	17	21.44	0.9807
GO:0050790	regulation of catalytic activity	77	54	55.03	0.98072
GO:0042221	response to chemical	412	292	294.42	0.98073
GO:0006767	water-soluble vitamin metabolic process	40	26	28.58	0.98195
GO:0051716	cellular response to stimulus	310	224	221.53	0.98205
GO:0006766	vitamin metabolic process	46	29	32.87	0.98215
GO:0060560	developmental growth involved in morphog...	55	49	39.3	0.98246
GO:1901700	response to oxygen-containing compound	210	143	150.07	0.98258
GO:0033554	cellular response to stress	90	63	64.32	0.98307
GO:0022607	cellular component assembly	35	27	25.01	0.98334
GO:0065003	macromolecular complex assembly	27	19	19.29	0.98359
GO:0015940	pantothenate biosynthetic process	12	6	8.58	0.98384
GO:2000241	regulation of reproductive process	26	14	18.58	0.98406
GO:0042440	pigment metabolic process	42	32	30.01	0.98488
GO:0046148	pigment biosynthetic process	36	27	25.73	0.98498
GO:0006644	phospholipid metabolic process	51	32	36.45	0.98525
GO:0051234	establishment of localization	452	341	323.01	0.98529
GO:0043588	skin development	39	25	27.87	0.9855
GO:0006779	porphyrin-containing compound biosynthet...	24	14	17.15	0.98553
GO:0032504	multicellular organism reproduction	25	14	17.87	0.98562
GO:0048367	shoot system development	116	75	82.9	0.98566
GO:0008219	cell death	30	17	21.44	0.98569
GO:0034622	cellular macromolecular complex assembly	27	19	19.29	0.98657
GO:0006461	protein complex assembly	26	18	18.58	0.9866
GO:0071103	DNA conformation change	27	18	19.29	0.98667
GO:0048827	phyllome development	71	47	50.74	0.98688
GO:0071900	regulation of protein serine/threonine k...	17	8	12.15	0.98695
GO:0044283	small molecule biosynthetic process	189	135	135.06	0.98697
GO:0071702	organic substance transport	166	124	118.63	0.98704
GO:0006810	transport	451	340	322.29	0.98708
GO:0006996	organelle organization	154	113	110.05	0.98823
GO:0044262	cellular carbohydrate metabolic process	128	90	91.47	0.98833
GO:0006098	pentose-phosphate shunt	21	11	15.01	0.98861
GO:0048580	regulation of post-embryonic development	41	26	29.3	0.9888
GO:0009116	nucleoside metabolic process	120	88	85.75	0.98884
GO:0051338	regulation of transferase activity	50	36	35.73	0.98903
GO:0044724	single-organism carbohydrate catabolic p...	48	26	34.3	0.98906
GO:0070887	cellular response to chemical stimulus	99	61	70.75	0.98922
GO:0051641	cellular localization	122	93	87.18	0.99
GO:1901566	organonitrogen compound biosynthetic pro...	183	139	130.77	0.99039
GO:0000902	cell morphogenesis	59	49	42.16	0.99058
GO:0008299	isoprenoid biosynthetic process	42	29	30.01	0.99067
GO:0065009	regulation of molecular function	82	57	58.6	0.99094
GO:0044703	multi-organism reproductive process	50	41	35.73	0.99099
GO:1901657	glycosyl compound metabolic process	125	91	89.33	0.991
GO:0045859	regulation of protein kinase activity	47	34	33.59	0.9911
GO:0023051	regulation of signaling	53	40	37.87	0.99117
GO:0006732	coenzyme metabolic process	82	54	58.6	0.99124
GO:0009913	epidermal cell differentiation	30	20	21.44	0.99125
GO:0006605	protein targeting	37	27	26.44	0.99125
GO:1901605	alpha-amino acid metabolic process	337	270	240.83	0.99131
GO:0070271	protein complex biogenesis	26	18	18.58	0.99132
GO:0048638	regulation of developmental growth	11	7	7.86	0.99134
GO:0065002	intracellular protein transmembrane tran...	25	17	17.87	0.99134
GO:0008544	epidermis development	39	25	27.87	0.99136
GO:0043933	macromolecular complex subunit organizat...	37	25	26.44	0.99136
GO:0044070	regulation of anion transport	9	5	6.43	0.99136
GO:0009743	response to carbohydrate	15	9	10.72	0.99138
GO:0042744	hydrogen peroxide catabolic process	7	3	5	0.99139
GO:0006465	signal peptide processing	7	3	5	0.99139
GO:0009110	vitamin biosynthetic process	26	15	18.58	0.99141
GO:0051704	multi-organism process	169	127	120.77	0.99144
GO:0071824	protein-DNA complex subunit organization	13	6	9.29	0.99145
GO:0019852	L-ascorbic acid metabolic process	10	4	7.15	0.99145
GO:0048589	developmental growth	62	54	44.31	0.9915
GO:0048468	cell development	53	47	37.87	0.99154
GO:0043094	cellular metabolic compound salvage	20	14	14.29	0.99208
GO:0006820	anion transport	72	56	51.45	0.9921
GO:0016570	histone modification	29	20	20.72	0.99211
GO:0055072	iron ion homeostasis	11	5	7.86	0.99222
GO:0044248	cellular catabolic process	196	145	140.06	0.99263
GO:0042278	purine nucleoside metabolic process	108	81	77.18	0.99288
GO:0032501	multicellular organismal process	391	279	279.42	0.99293
GO:1901361	organic cyclic compound catabolic proces...	87	69	62.17	0.99312
GO:0008654	phospholipid biosynthetic process	19	12	13.58	0.99318
GO:0008202	steroid metabolic process	24	12	17.15	0.99318
GO:0006323	DNA packaging	15	8	10.72	0.99324
GO:0009911	positive regulation of flower developmen...	13	6	9.29	0.99327
GO:0065004	protein-DNA complex assembly	13	6	9.29	0.99327
GO:0061024	membrane organization	32	25	22.87	0.99328
GO:0044802	single-organism membrane organization	31	24	22.15	0.99328
GO:0009887	organ morphogenesis	18	9	12.86	0.9933
GO:0044092	negative regulation of molecular functio...	18	9	12.86	0.9933
GO:0016043	cellular component organization	255	196	182.23	0.99332
GO:0048609	multicellular organismal reproductive pr...	23	12	16.44	0.99333
GO:0045596	negative regulation of cell differentiat...	11	8	7.86	0.99334
GO:0043900	regulation of multi-organism process	7	4	5	0.99337
GO:0009626	plant-type hypersensitive response	5	2	3.57	0.99339
GO:0009955	adaxial/abaxial pattern specification	8	4	5.72	0.9934
GO:0044275	cellular carbohydrate catabolic process	8	4	5.72	0.9934
GO:0022603	regulation of anatomical structure morph...	8	4	5.72	0.9934
GO:0042127	regulation of cell proliferation	4	1	2.86	0.9934
GO:0048508	embryonic meristem development	9	4	6.43	0.99342
GO:0006163	purine nucleotide metabolic process	112	87	80.04	0.99377
GO:1901564	organonitrogen compound metabolic proces...	601	473	429.48	0.99415
GO:0050896	response to stimulus	955	683	682.46	0.9942
GO:0006631	fatty acid metabolic process	61	41	43.59	0.99468
GO:0044707	single-multicellular organism process	375	263	267.98	0.99471
GO:0006082	organic acid metabolic process	496	379	354.45	0.99496
GO:0010033	response to organic substance	243	159	173.65	0.99577
GO:0048583	regulation of response to stimulus	80	57	57.17	0.99594
GO:0006575	cellular modified amino acid metabolic p...	39	25	27.87	0.99605
GO:0044710	single-organism metabolic process	1213	904	866.83	0.99608
GO:0006259	DNA metabolic process	91	68	65.03	0.99609
GO:0051188	cofactor biosynthetic process	73	49	52.17	0.99614
GO:0051276	chromosome organization	59	37	42.16	0.99646
GO:0009150	purine ribonucleotide metabolic process	107	84	76.46	0.99672
GO:0009260	ribonucleotide biosynthetic process	29	23	20.72	0.99678
GO:0009966	regulation of signal transduction	53	40	37.87	0.99678
GO:0009152	purine ribonucleotide biosynthetic proce...	25	19	17.87	0.99681
GO:0016568	chromatin modification	33	22	23.58	0.99687
GO:0000097	sulfur amino acid biosynthetic process	13	7	9.29	0.99689
GO:0007005	mitochondrion organization	11	5	7.86	0.9969
GO:0044281	small molecule metabolic process	737	566	526.67	0.99694
GO:0051093	negative regulation of developmental pro...	21	14	15.01	0.99695
GO:0071840	cellular component organization or bioge...	333	245	237.97	0.99696
GO:0031497	chromatin assembly	13	6	9.29	0.99701
GO:0006334	nucleosome assembly	12	5	8.58	0.99701
GO:0009067	aspartate family amino acid biosynthetic...	16	10	11.43	0.99714
GO:0009644	response to high light intensity	11	6	7.86	0.99715
GO:0009653	anatomical structure morphogenesis	128	95	91.47	0.99721
GO:0048513	organ development	154	106	110.05	0.99728
GO:0048582	positive regulation of post-embryonic de...	16	7	11.43	0.9973
GO:0006325	chromatin organization	52	32	37.16	0.99741
GO:0006778	porphyrin-containing compound metabolic ...	30	19	21.44	0.99758
GO:0048519	negative regulation of biological proces...	63	42	45.02	0.9976
GO:0006333	chromatin assembly or disassembly	17	8	12.15	0.99762
GO:0048443	stamen development	17	7	12.15	0.99765
GO:0032787	monocarboxylic acid metabolic process	143	100	102.19	0.99781
GO:0006721	terpenoid metabolic process	50	35	35.73	0.99788
GO:0051239	regulation of multicellular organismal p...	55	32	39.3	0.99795
GO:0042398	cellular modified amino acid biosyntheti...	20	10	14.29	0.99796
GO:0006694	steroid biosynthetic process	19	8	13.58	0.99799
GO:0021700	developmental maturation	17	13	12.15	0.99808
GO:0006825	copper ion transport	10	6	7.15	0.99811
GO:0007034	vacuolar transport	8	4	5.72	0.99811
GO:0051128	regulation of cellular component organiz...	18	11	12.86	0.99811
GO:0010051	xylem and phloem pattern formation	7	3	5	0.99812
GO:0006760	folic acid-containing compound metabolic...	7	3	5	0.99812
GO:0043405	regulation of MAP kinase activity	6	2	4.29	0.99812
GO:0006020	inositol metabolic process	6	2	4.29	0.99812
GO:0046713	borate transport	6	2	4.29	0.99812
GO:0009396	folic acid-containing compound biosynthe...	6	2	4.29	0.99812
GO:0016053	organic acid biosynthetic process	153	105	109.34	0.99813
GO:0007275	multicellular organismal development	360	248	257.26	0.99855
GO:0044699	single-organism process	1887	1367	1348.48	0.99874
GO:0044711	single-organism biosynthetic process	384	281	274.41	0.99874
GO:0009259	ribonucleotide metabolic process	111	88	79.32	0.99879
GO:0006164	purine nucleotide biosynthetic process	27	19	19.29	0.99888
GO:0009561	megagametogenesis	17	10	12.15	0.9989
GO:1901607	alpha-amino acid biosynthetic process	78	58	55.74	0.99891
GO:0009086	methionine biosynthetic process	10	4	7.15	0.99908
GO:0006826	iron ion transport	9	3	6.43	0.99909
GO:0008610	lipid biosynthetic process	113	75	80.75	0.99909
GO:1902589	single-organism organelle organization	82	57	58.6	0.99918
GO:0048569	post-embryonic organ development	36	24	25.73	0.99923
GO:0009739	response to gibberellin	27	11	19.29	0.99929
GO:0090407	organophosphate biosynthetic process	67	49	47.88	0.99931
GO:0006811	ion transport	166	126	118.63	0.99936
GO:0071704	organic substance metabolic process	1880	1359	1343.48	0.99939
GO:1901135	carbohydrate derivative metabolic proces...	201	155	143.64	0.99942
GO:0048856	anatomical structure development	359	256	256.55	0.99945
GO:0072522	purine-containing compound biosynthetic ...	30	22	21.44	0.99945
GO:0019953	sexual reproduction	8	3	5.72	0.99946
GO:0008652	cellular amino acid biosynthetic process	92	66	65.74	0.99951
GO:0009553	embryo sac development	24	13	17.15	0.99961
GO:0048437	floral organ development	26	14	18.58	0.99961
GO:0051186	cofactor metabolic process	110	71	78.61	0.99962
GO:0048646	anatomical structure formation involved ...	19	10	13.58	0.99962
GO:1902582	single-organism intracellular transport	66	48	47.16	0.99966
GO:0010646	regulation of cell communication	55	40	39.3	0.9997
GO:0043170	macromolecule metabolic process	1231	886	879.69	0.9997
GO:2000026	regulation of multicellular organismal d...	53	30	37.87	0.9997
GO:0000041	transition metal ion transport	21	13	15.01	0.9997
GO:0048229	gametophyte development	48	27	34.3	0.99975
GO:0050793	regulation of developmental process	71	43	50.74	0.99975
GO:0044763	single-organism cellular process	1452	1069	1037.62	0.99981
GO:0046128	purine ribonucleoside metabolic process	108	81	77.18	0.99983
GO:0009119	ribonucleoside metabolic process	114	85	81.47	0.99983
GO:0046129	purine ribonucleoside biosynthetic proce...	20	14	14.29	0.99984
GO:0009165	nucleotide biosynthetic process	39	28	27.87	0.99984
GO:0048523	negative regulation of cellular process	46	29	32.87	0.99984
GO:0006626	protein targeting to mitochondrion	8	2	5.72	0.99985
GO:0006720	isoprenoid metabolic process	67	45	47.88	0.99985
GO:0043436	oxoacid metabolic process	496	379	354.45	0.99985
GO:0019752	carboxylic acid metabolic process	490	374	350.16	0.99986
GO:0072521	purine-containing compound metabolic pro...	136	101	97.19	0.99986
GO:0044767	single-organism developmental process	408	284	291.56	0.9999
GO:0044743	intracellular protein transmembrane impo...	22	14	15.72	0.99991
GO:0044255	cellular lipid metabolic process	201	139	143.64	0.99992
GO:0019222	regulation of metabolic process	405	257	289.42	0.99992
GO:0032502	developmental process	424	295	303	0.99992
GO:0030001	metal ion transport	70	50	50.02	0.99995
GO:1901293	nucleoside phosphate biosynthetic proces...	39	28	27.87	0.99996
GO:0008283	cell proliferation	9	2	6.43	0.99996
GO:0046394	carboxylic acid biosynthetic process	153	105	109.34	0.99997
GO:0009987	cellular process	2288	1632	1635.04	0.99998
GO:0048869	cellular developmental process	116	84	82.9	0.99998
GO:0010556	regulation of macromolecule biosynthetic...	283	164	202.24	0.99999
GO:0009889	regulation of biosynthetic process	292	172	208.67	0.99999
GO:0048518	positive regulation of biological proces...	65	38	46.45	0.99999
GO:0042455	ribonucleoside biosynthetic process	26	18	18.58	0.99999
GO:0045595	regulation of cell differentiation	18	10	12.86	0.99999
GO:0006839	mitochondrial transport	10	2	7.15	0.99999
GO:0060255	regulation of macromolecule metabolic pr...	357	220	255.12	0.99999
GO:0003002	regionalization	31	13	22.15	0.99999
GO:0050789	regulation of biological process	673	438	480.94	0.99999
GO:0009058	biosynthetic process	920	631	657.45	1
GO:0030154	cell differentiation	85	62	60.74	1
GO:0006629	lipid metabolic process	238	158	170.08	1
GO:0007389	pattern specification process	31	13	22.15	1
GO:0065007	biological regulation	730	478	521.67	1
GO:0006807	nitrogen compound metabolic process	1065	779	761.07	1
GO:0009059	macromolecule biosynthetic process	550	355	393.04	1
GO:0044237	cellular metabolic process	1834	1319	1310.61	1
GO:1901576	organic substance biosynthetic process	893	608	638.15	1
GO:0044260	cellular macromolecule metabolic process	1143	814	816.81	1
GO:0044238	primary metabolic process	1759	1260	1257.01	1
GO:0006139	nucleobase-containing compound metabolic...	681	473	486.65	1
GO:0019219	regulation of nucleobase-containing comp...	262	152	187.23	1
GO:0051252	regulation of RNA metabolic process	241	135	172.22	1
GO:0051171	regulation of nitrogen compound metaboli...	263	153	187.94	1
GO:0034641	cellular nitrogen compound metabolic pro...	788	552	563.12	1
GO:0046483	heterocycle metabolic process	792	553	565.98	1
GO:0031326	regulation of cellular biosynthetic proc...	289	169	206.52	1
GO:0010467	gene expression	501	326	358.02	1
GO:0006725	cellular aromatic compound metabolic pro...	799	556	570.98	1
GO:0050794	regulation of cellular process	597	391	426.63	1
GO:0031323	regulation of cellular metabolic process	375	234	267.98	1
GO:2000112	regulation of cellular macromolecule bio...	283	164	202.24	1
GO:0010468	regulation of gene expression	292	171	208.67	1
GO:0006355	regulation of transcription, DNA-templat...	226	122	161.5	1
GO:0080090	regulation of primary metabolic process	367	227	262.26	1
GO:0034645	cellular macromolecule biosynthetic proc...	546	354	390.18	1
GO:0016070	RNA metabolic process	411	264	293.71	1
GO:2001141	regulation of RNA biosynthetic process	226	122	161.5	1
GO:1901360	organic cyclic compound metabolic proces...	837	580	598.13	1
GO:0090304	nucleic acid metabolic process	482	318	344.45	1
GO:0006351	transcription, DNA-templated	298	166	212.96	1
GO:0032774	RNA biosynthetic process	298	166	212.96	1
GO:0044249	cellular biosynthetic process	848	577	606	1
GO:0018130	heterocycle biosynthetic process	430	263	307.29	1
GO:0044271	cellular nitrogen compound biosynthetic ...	423	258	302.28	1
GO:0019438	aromatic compound biosynthetic process	427	258	305.14	1
GO:0034654	nucleobase-containing compound biosynthe...	343	198	245.11	1
GO:1901362	organic cyclic compound biosynthetic pro...	461	280	329.44	1
GO:0046501	protoporphyrinogen IX metabolic process	2	2	1.43	1
GO:0009969	xyloglucan biosynthetic process	2	2	1.43	1
GO:0046505	sulfolipid metabolic process	2	2	1.43	1
GO:0031334	positive regulation of protein complex a...	1	1	0.71	1
GO:0071417	cellular response to organonitrogen comp...	1	1	0.71	1
GO:0006775	fat-soluble vitamin metabolic process	6	3	4.29	1
GO:0009953	dorsal/ventral pattern formation	3	1	2.14	1
GO:0009958	positive gravitropism	6	6	4.29	1
GO:0009959	negative gravitropism	1	1	0.71	1
GO:0006722	triterpenoid metabolic process	2	2	1.43	1
GO:0071446	cellular response to salicylic acid stim...	3	2	2.14	1
GO:0008064	regulation of actin polymerization or de...	4	4	2.86	1
GO:0022406	membrane docking	4	4	2.86	1
GO:0009970	cellular response to sulfate starvation	4	4	2.86	1
GO:0019520	aldonic acid metabolic process	2	2	1.43	1
GO:0090329	regulation of DNA-dependent DNA replicat...	3	3	2.14	1
GO:1901606	alpha-amino acid catabolic process	16	12	11.43	1
GO:0009163	nucleoside biosynthetic process	26	18	18.58	1
GO:0032482	Rab protein signal transduction	8	6	5.72	1
GO:0009164	nucleoside catabolic process	71	58	50.74	1
GO:0019511	peptidyl-proline hydroxylation	4	4	2.86	1
GO:0009166	nucleotide catabolic process	71	58	50.74	1
GO:0043467	regulation of generation of precursor me...	4	4	2.86	1
GO:0009910	negative regulation of flower developmen...	3	1	2.14	1
GO:0043450	alkene biosynthetic process	6	6	4.29	1
GO:0009915	phloem sucrose loading	1	1	0.71	1
GO:0009158	ribonucleoside monophosphate catabolic p...	31	28	22.15	1
GO:0090344	negative regulation of cell aging	3	1	2.14	1
GO:0010052	guard cell differentiation	1	1	0.71	1
GO:0010054	trichoblast differentiation	12	10	8.58	1
GO:0043480	pigment accumulation in tissues	2	2	1.43	1
GO:0043484	regulation of RNA splicing	2	2	1.43	1
GO:0032410	negative regulation of transporter activ...	1	1	0.71	1
GO:0010089	xylem development	3	2	2.14	1
GO:0007091	metaphase/anaphase transition of mitotic...	3	1	2.14	1
GO:0009173	pyrimidine ribonucleoside monophosphate ...	4	4	2.86	1
GO:0032412	regulation of ion transmembrane transpor...	3	3	2.14	1
GO:0009174	pyrimidine ribonucleoside monophosphate ...	4	4	2.86	1
GO:0032413	negative regulation of ion transmembrane...	1	1	0.71	1
GO:0035670	plant-type ovary development	6	6	4.29	1
GO:0043473	pigmentation	2	2	1.43	1
GO:0009937	regulation of gibberellic acid mediated ...	2	2	1.43	1
GO:0043476	pigment accumulation	2	2	1.43	1
GO:0033194	response to hydroperoxide	1	1	0.71	1
GO:0046653	tetrahydrofolate metabolic process	1	1	0.71	1
GO:0043478	pigment accumulation in response to UV l...	2	2	1.43	1
GO:0010075	regulation of meristem growth	5	3	3.57	1
GO:0043479	pigment accumulation in tissues in respo...	2	2	1.43	1
GO:0010076	maintenance of floral meristem identity	3	3	2.14	1
GO:0046655	folic acid metabolic process	1	1	0.71	1
GO:0010077	maintenance of inflorescence meristem id...	3	3	2.14	1
GO:0046656	folic acid biosynthetic process	1	1	0.71	1
GO:0033198	response to ATP	2	2	1.43	1
GO:0010078	maintenance of root meristem identity	2	2	1.43	1
GO:0009124	nucleoside monophosphate biosynthetic pr...	24	23	17.15	1
GO:0009125	nucleoside monophosphate catabolic proce...	31	28	22.15	1
GO:0001558	regulation of cell growth	5	2	3.57	1
GO:0009128	purine nucleoside monophosphate cataboli...	31	28	22.15	1
GO:0010020	chloroplast fission	9	7	6.43	1
GO:0009129	pyrimidine nucleoside monophosphate meta...	5	4	3.57	1
GO:0042493	response to drug	8	8	5.72	1
GO:0046688	response to copper ion	5	4	3.57	1
GO:0009113	purine nucleobase biosynthetic process	3	3	2.14	1
GO:0051253	negative regulation of RNA metabolic pro...	1	1	0.71	1
GO:0009118	regulation of nucleoside metabolic proce...	14	10	10	1
GO:0051258	protein polymerization	7	6	5	1
GO:0010014	meristem initiation	8	4	5.72	1
GO:0008037	cell recognition	1	1	0.71	1
GO:0010018	far-red light signaling pathway	2	2	1.43	1
GO:0009141	nucleoside triphosphate metabolic proces...	91	73	65.03	1
GO:0009142	nucleoside triphosphate biosynthetic pro...	10	10	7.15	1
GO:0007062	sister chromatid cohesion	2	2	1.43	1
GO:0009143	nucleoside triphosphate catabolic proces...	71	58	50.74	1
GO:0009902	chloroplast relocation	2	2	1.43	1
GO:0001575	globoside metabolic process	2	2	1.43	1
GO:0009145	purine nucleoside triphosphate biosynthe...	8	8	5.72	1
GO:0009147	pyrimidine nucleoside triphosphate metab...	3	2	2.14	1
GO:0009148	pyrimidine nucleoside triphosphate biosy...	2	2	1.43	1
GO:0070828	heterochromatin organization	2	2	1.43	1
GO:0043449	cellular alkene metabolic process	6	6	4.29	1
GO:0009130	pyrimidine nucleoside monophosphate bios...	5	4	3.57	1
GO:0006892	post-Golgi vesicle-mediated transport	3	3	2.14	1
GO:0031455	glycine betaine metabolic process	2	2	1.43	1
GO:0018196	peptidyl-asparagine modification	6	6	4.29	1
GO:0001523	retinoid metabolic process	6	6	4.29	1
GO:0051273	beta-glucan metabolic process	8	6	5.72	1
GO:0018199	peptidyl-glutamine modification	2	2	1.43	1
GO:0051274	beta-glucan biosynthetic process	8	6	5.72	1
GO:0018958	phenol-containing compound metabolic pro...	5	5	3.57	1
GO:0010030	positive regulation of seed germination	1	1	0.71	1
GO:0001510	RNA methylation	6	4	4.29	1
GO:0010039	response to iron ion	6	4	4.29	1
GO:0007088	regulation of mitosis	3	1	2.14	1
GO:0019695	choline metabolic process	1	1	0.71	1
GO:0032409	regulation of transporter activity	3	3	2.14	1
GO:0048359	mucilage metabolic process involved in s...	4	4	2.86	1
GO:0042451	purine nucleoside biosynthetic process	20	14	14.29	1
GO:0070076	histone lysine demethylation	2	2	1.43	1
GO:0016458	gene silencing	10	8	7.15	1
GO:0051247	positive regulation of protein metabolic...	31	26	22.15	1
GO:0035601	protein deacylation	4	2	2.86	1
GO:0051248	negative regulation of protein metabolic...	6	4	4.29	1
GO:0033121	regulation of purine nucleotide cataboli...	14	10	10	1
GO:0022904	respiratory electron transport chain	5	3	3.57	1
GO:0033124	regulation of GTP catabolic process	14	10	10	1
GO:0043408	regulation of MAPK cascade	29	24	20.72	1
GO:0043409	negative regulation of MAPK cascade	4	2	2.86	1
GO:0018912	1,4-dichlorobenzene metabolic process	2	2	1.43	1
GO:0051235	maintenance of location	6	4	4.29	1
GO:0051236	establishment of RNA localization	2	2	1.43	1
GO:0090467	arginine import	5	5	3.57	1
GO:0032956	regulation of actin cytoskeleton organiz...	4	4	2.86	1
GO:0032958	inositol phosphate biosynthetic process	2	2	1.43	1
GO:0006886	intracellular protein transport	62	49	44.31	1
GO:0045682	regulation of epidermis development	7	1	5	1
GO:0045683	negative regulation of epidermis develop...	1	1	0.71	1
GO:0032984	macromolecular complex disassembly	4	2	2.86	1
GO:0010562	positive regulation of phosphorus metabo...	31	26	22.15	1
GO:0010563	negative regulation of phosphorus metabo...	6	4	4.29	1
GO:0010564	regulation of cell cycle process	5	3	3.57	1
GO:0080092	regulation of pollen tube growth	2	2	1.43	1
GO:0006873	cellular ion homeostasis	13	7	9.29	1
GO:0009292	genetic transfer	5	2	3.57	1
GO:0006874	cellular calcium ion homeostasis	2	2	1.43	1
GO:0080094	response to trehalose-6-phosphate	2	2	1.43	1
GO:0032970	regulation of actin filament-based proce...	4	4	2.86	1
GO:0019682	glyceraldehyde-3-phosphate metabolic pro...	5	2	3.57	1
GO:0002682	regulation of immune system process	8	2	5.72	1
GO:0019684	photosynthesis, light reaction	24	22	17.15	1
GO:0071901	negative regulation of protein serine/th...	4	2	2.86	1
GO:0018126	protein hydroxylation	4	4	2.86	1
GO:0006067	ethanol metabolic process	2	2	1.43	1
GO:0010558	negative regulation of macromolecule bio...	1	1	0.71	1
GO:0051205	protein insertion into membrane	2	2	1.43	1
GO:0042431	indole metabolic process	6	6	4.29	1
GO:0006813	potassium ion transport	12	12	8.58	1
GO:0010586	miRNA metabolic process	1	1	0.71	1
GO:0006814	sodium ion transport	5	5	3.57	1
GO:0016444	somatic cell DNA recombination	1	1	0.71	1
GO:0031998	regulation of fatty acid beta-oxidation	2	2	1.43	1
GO:0050650	chondroitin sulfate proteoglycan biosynt...	4	3	2.86	1
GO:0031400	negative regulation of protein modificat...	6	4	4.29	1
GO:0031401	positive regulation of protein modificat...	31	26	22.15	1
GO:0080060	integument development	2	2	1.43	1
GO:0050654	chondroitin sulfate proteoglycan metabol...	4	3	2.86	1
GO:0050657	nucleic acid transport	2	2	1.43	1
GO:0050658	RNA transport	2	2	1.43	1
GO:0080050	regulation of seed development	1	1	0.71	1
GO:0009251	glucan catabolic process	4	2	2.86	1
GO:0006833	water transport	2	2	1.43	1
GO:0097054	L-glutamate biosynthetic process	2	2	1.43	1
GO:0009252	peptidoglycan biosynthetic process	2	2	1.43	1
GO:0030091	protein repair	6	6	4.29	1
GO:0019643	reductive tricarboxylic acid cycle	10	8	7.15	1
GO:0043155	negative regulation of photosynthesis, l...	4	4	2.86	1
GO:0043157	response to cation stress	1	1	0.71	1
GO:0000165	MAPK cascade	41	35	29.3	1
GO:0006022	aminoglycan metabolic process	12	11	8.58	1
GO:0006023	aminoglycan biosynthetic process	6	5	4.29	1
GO:0006024	glycosaminoglycan biosynthetic process	6	5	4.29	1
GO:0006026	aminoglycan catabolic process	6	6	4.29	1
GO:0042402	cellular biogenic amine catabolic proces...	2	2	1.43	1
GO:0006029	proteoglycan metabolic process	4	3	2.86	1
GO:0010540	basipetal auxin transport	7	5	5	1
GO:0016999	antibiotic metabolic process	5	3	3.57	1
GO:0010541	acropetal auxin transport	3	3	2.14	1
GO:0007569	cell aging	5	3	3.57	1
GO:0000917	barrier septum assembly	2	2	1.43	1
GO:0009273	peptidoglycan-based cell wall biogenesis	2	2	1.43	1
GO:0034227	tRNA thio-modification	2	2	1.43	1
GO:0046395	carboxylic acid catabolic process	26	20	18.58	1
GO:0009220	pyrimidine ribonucleotide biosynthetic p...	4	4	2.86	1
GO:0006047	UDP-N-acetylglucosamine metabolic proces...	2	2	1.43	1
GO:0018108	peptidyl-tyrosine phosphorylation	2	2	1.43	1
GO:0080026	response to indolebutyric acid	1	1	0.71	1
GO:0009228	thiamine biosynthetic process	1	1	0.71	1
GO:0032147	activation of protein kinase activity	25	22	17.87	1
GO:0048496	maintenance of organ identity	1	1	0.71	1
GO:0070585	protein localization to mitochondrion	8	2	5.72	1
GO:1903409	reactive oxygen species biosynthetic pro...	1	1	0.71	1
GO:0070588	calcium ion transmembrane transport	7	6	5	1
GO:0030811	regulation of nucleotide catabolic proce...	14	10	10	1
GO:0009218	pyrimidine ribonucleotide metabolic proc...	4	4	2.86	1
GO:0051783	regulation of nuclear division	3	1	2.14	1
GO:0016197	endosomal transport	2	2	1.43	1
GO:0035383	thioester metabolic process	2	2	1.43	1
GO:0098581	detection of external biotic stimulus	1	1	0.71	1
GO:0055122	response to very low light intensity sti...	1	1	0.71	1
GO:1902410	mitotic cytokinetic process	1	1	0.71	1
GO:0055129	L-proline biosynthetic process	2	2	1.43	1
GO:0006595	polyamine metabolic process	4	2	2.86	1
GO:0009237	siderophore metabolic process	3	3	2.14	1
GO:0030832	regulation of actin filament length	4	4	2.86	1
GO:0017144	drug metabolic process	5	3	3.57	1
GO:0048469	cell maturation	10	10	7.15	1
GO:0030838	positive regulation of actin filament po...	1	1	0.71	1
GO:0071265	L-methionine biosynthetic process	6	2	4.29	1
GO:0032101	regulation of response to external stimu...	4	2	2.86	1
GO:0033273	response to vitamin	1	1	0.71	1
GO:0048488	synaptic vesicle endocytosis	1	1	0.71	1
GO:0048489	synaptic vesicle transport	1	1	0.71	1
GO:0015992	proton transport	18	16	12.86	1
GO:0031123	RNA 3'-end processing	6	6	4.29	1
GO:0006561	proline biosynthetic process	4	4	2.86	1
GO:0031124	mRNA 3'-end processing	4	4	2.86	1
GO:0009201	ribonucleoside triphosphate biosynthetic...	10	10	7.15	1
GO:0006563	L-serine metabolic process	19	15	13.58	1
GO:0006564	L-serine biosynthetic process	3	1	2.14	1
GO:0009206	purine ribonucleoside triphosphate biosy...	8	8	5.72	1
GO:0046320	regulation of fatty acid oxidation	2	2	1.43	1
GO:0009208	pyrimidine ribonucleoside triphosphate m...	2	2	1.43	1
GO:0009209	pyrimidine ribonucleoside triphosphate b...	2	2	1.43	1
GO:0098543	detection of other organism	1	1	0.71	1
GO:0044282	small molecule catabolic process	31	22	22.15	1
GO:0006554	lysine catabolic process	11	9	7.86	1
GO:0042178	xenobiotic catabolic process	5	2	3.57	1
GO:0044270	cellular nitrogen compound catabolic pro...	79	65	56.45	1
GO:0042939	tripeptide transport	2	2	1.43	1
GO:0008655	pyrimidine-containing compound salvage	2	2	1.43	1
GO:0031145	anaphase-promoting complex-dependent pro...	1	1	0.71	1
GO:0031146	SCF-dependent proteasomal ubiquitin-depe...	1	1	0.71	1
GO:0090150	establishment of protein localization to...	22	18	15.72	1
GO:0046341	CDP-diacylglycerol metabolic process	1	1	0.71	1
GO:0036465	synaptic vesicle recycling	1	1	0.71	1
GO:0016121	carotene catabolic process	2	2	1.43	1
GO:0016123	xanthophyll biosynthetic process	1	1	0.71	1
GO:0006577	amino-acid betaine metabolic process	2	2	1.43	1
GO:0006578	amino-acid betaine biosynthetic process	2	2	1.43	1
GO:1901420	negative regulation of response to alcoh...	2	2	1.43	1
GO:0009798	axis specification	6	4	4.29	1
GO:0016129	phytosteroid biosynthetic process	2	1	1.43	1
GO:0016110	tetraterpenoid catabolic process	2	2	1.43	1
GO:0006526	arginine biosynthetic process	4	4	2.86	1
GO:0032262	pyrimidine nucleotide salvage	2	2	1.43	1
GO:0016115	terpenoid catabolic process	4	2	2.86	1
GO:0042147	retrograde transport, endosome to Golgi	2	2	1.43	1
GO:0016116	carotenoid metabolic process	10	9	7.15	1
GO:0016118	carotenoid catabolic process	2	2	1.43	1
GO:0016119	carotene metabolic process	4	2	2.86	1
GO:0032269	negative regulation of cellular protein ...	6	4	4.29	1
GO:0015980	energy derivation by oxidation of organi...	33	27	23.58	1
GO:0018212	peptidyl-tyrosine modification	2	2	1.43	1
GO:0034762	regulation of transmembrane transport	3	3	2.14	1
GO:1901419	regulation of response to alcohol	5	2	3.57	1
GO:0010685	tetracyclic triterpenoid metabolic proce...	2	2	1.43	1
GO:0015985	energy coupled proton transport, down el...	2	2	1.43	1
GO:0044247	cellular polysaccharide catabolic proces...	4	2	2.86	1
GO:0015986	ATP synthesis coupled proton transport	2	2	1.43	1
GO:0034765	regulation of ion transmembrane transpor...	3	3	2.14	1
GO:0019363	pyridine nucleotide biosynthetic process	3	3	2.14	1
GO:0008614	pyridoxine metabolic process	2	2	1.43	1
GO:0008615	pyridoxine biosynthetic process	2	2	1.43	1
GO:0006544	glycine metabolic process	16	12	11.43	1
GO:0016132	brassinosteroid biosynthetic process	2	1	1.43	1
GO:0034755	iron ion transmembrane transport	6	2	4.29	1
GO:0006547	histidine metabolic process	4	2	2.86	1
GO:0009767	photosynthetic electron transport chain	8	6	5.72	1
GO:0016137	glycoside metabolic process	5	3	3.57	1
GO:0016138	glycoside biosynthetic process	5	3	3.57	1
GO:0019359	nicotinamide nucleotide biosynthetic pro...	1	1	0.71	1
GO:0006534	cysteine metabolic process	14	12	10	1
GO:0032270	positive regulation of cellular protein ...	31	26	22.15	1
GO:0032271	regulation of protein polymerization	4	4	2.86	1
GO:0006537	glutamate biosynthetic process	4	4	2.86	1
GO:0032273	positive regulation of protein polymeriz...	1	1	0.71	1
GO:0009756	carbohydrate mediated signaling	5	5	3.57	1
GO:0043254	regulation of protein complex assembly	4	4	2.86	1
GO:0015914	phospholipid transport	10	10	7.15	1
GO:0014074	response to purine-containing compound	2	2	1.43	1
GO:0009787	regulation of abscisic acid-activated si...	5	2	3.57	1
GO:0019377	glycolipid catabolic process	2	2	1.43	1
GO:1901990	regulation of mitotic cell cycle phase t...	3	1	2.14	1
GO:0044205	'de novo' UMP biosynthetic process	2	2	1.43	1
GO:0044206	UMP salvage	2	2	1.43	1
GO:0019321	pentose metabolic process	4	2	2.86	1
GO:0044208	'de novo' AMP biosynthetic process	2	2	1.43	1
GO:0016104	triterpenoid biosynthetic process	2	2	1.43	1
GO:0010648	negative regulation of cell communicatio...	10	6	7.15	1
GO:0000281	mitotic cytokinesis	1	1	0.71	1
GO:1901401	regulation of tetrapyrrole metabolic pro...	2	2	1.43	1
GO:0016108	tetraterpenoid metabolic process	10	9	7.15	1
GO:1901404	regulation of tetrapyrrole catabolic pro...	2	2	1.43	1
GO:0018205	peptidyl-lysine modification	11	5	7.86	1
GO:0010638	positive regulation of organelle organiz...	1	1	0.71	1
GO:0051865	protein autoubiquitination	1	1	0.71	1
GO:0000270	peptidoglycan metabolic process	2	2	1.43	1
GO:0098661	inorganic anion transmembrane transport	4	4	2.86	1
GO:0030522	intracellular receptor signaling pathway	5	5	3.57	1
GO:0000278	mitotic cell cycle	6	3	4.29	1
GO:0040031	snRNA modification	2	2	1.43	1
GO:0040034	regulation of development, heterochronic	4	1	2.86	1
GO:0019344	cysteine biosynthetic process	3	3	2.14	1
GO:0009718	anthocyanin-containing compound biosynth...	2	2	1.43	1
GO:0045338	farnesyl diphosphate metabolic process	2	2	1.43	1
GO:0019348	dolichol metabolic process	2	2	1.43	1
GO:2000113	negative regulation of cellular macromol...	1	1	0.71	1
GO:0000226	microtubule cytoskeleton organization	2	2	1.43	1
GO:0009740	gibberellic acid mediated signaling path...	6	2	4.29	1
GO:0043241	protein complex disassembly	4	2	2.86	1
GO:0046460	neutral lipid biosynthetic process	2	2	1.43	1
GO:0043244	regulation of protein complex disassembl...	4	2	2.86	1
GO:0046463	acylglycerol biosynthetic process	2	2	1.43	1
GO:0052803	imidazole-containing compound metabolic ...	4	2	2.86	1
GO:0046466	membrane lipid catabolic process	2	2	1.43	1
GO:0043248	proteasome assembly	2	2	1.43	1
GO:0006690	icosanoid metabolic process	1	1	0.71	1
GO:0006691	leukotriene metabolic process	1	1	0.71	1
GO:0006692	prostanoid metabolic process	1	1	0.71	1
GO:0010604	positive regulation of macromolecule met...	35	26	25.01	1
GO:0007610	behavior	3	3	2.14	1
GO:0046451	diaminopimelate metabolic process	4	4	2.86	1
GO:1901987	regulation of cell cycle phase transitio...	3	1	2.14	1
GO:0051051	negative regulation of transport	1	1	0.71	1
GO:0044764	multi-organism cellular process	5	2	3.57	1
GO:0051053	negative regulation of DNA metabolic pro...	2	2	1.43	1
GO:0051056	regulation of small GTPase mediated sign...	9	7	6.43	1
GO:0007638	mechanosensory behavior	2	2	1.43	1
GO:0046477	glycosylceramide catabolic process	2	2	1.43	1
GO:0006661	phosphatidylinositol biosynthetic proces...	2	2	1.43	1
GO:0046479	glycosphingolipid catabolic process	2	2	1.43	1
GO:0009700	indole phytoalexin biosynthetic process	2	2	1.43	1
GO:0006665	sphingolipid metabolic process	10	10	7.15	1
GO:0043200	response to amino acid	1	1	0.71	1
GO:0044784	metaphase/anaphase transition of cell cy...	3	1	2.14	1
GO:0044786	cell cycle DNA replication	3	3	2.14	1
GO:0045491	xylan metabolic process	4	2	2.86	1
GO:0045492	xylan biosynthetic process	4	2	2.86	1
GO:0006656	phosphatidylcholine biosynthetic process	2	2	1.43	1
GO:0044770	cell cycle phase transition	4	1	2.86	1
GO:0044772	mitotic cell cycle phase transition	4	1	2.86	1
GO:0051029	rRNA transport	2	2	1.43	1
GO:0009890	negative regulation of biosynthetic proc...	2	1	1.43	1
GO:0006672	ceramide metabolic process	2	2	1.43	1
GO:0051013	microtubule severing	1	1	0.71	1
GO:0009893	positive regulation of metabolic process	35	26	25.01	1
GO:0042214	terpene metabolic process	14	10	10	1
GO:0044728	DNA methylation or demethylation	3	3	2.14	1
GO:0006677	glycosylceramide metabolic process	2	2	1.43	1
GO:0006678	glucosylceramide metabolic process	2	2	1.43	1
GO:0010393	galacturonan metabolic process	6	4	4.29	1
GO:0010394	homogalacturonan metabolic process	2	2	1.43	1
GO:0006620	posttranslational protein targeting to m...	3	3	2.14	1
GO:0006625	protein targeting to peroxisome	2	2	1.43	1
GO:0008361	regulation of cell size	2	2	1.43	1
GO:0098602	single organism cell adhesion	2	2	1.43	1
GO:0006613	cotranslational protein targeting to mem...	5	5	3.57	1
GO:0016246	RNA interference	2	2	1.43	1
GO:0009860	pollen tube growth	26	26	18.58	1
GO:0009862	systemic acquired resistance, salicylic ...	2	2	1.43	1
GO:0009863	salicylic acid mediated signaling pathwa...	2	2	1.43	1
GO:0016236	macroautophagy	2	2	1.43	1
GO:0008380	RNA splicing	15	13	10.72	1
GO:0010360	negative regulation of anion channel act...	1	1	0.71	1
GO:0045489	pectin biosynthetic process	2	2	1.43	1
GO:0010361	regulation of anion channel activity by ...	1	1	0.71	1
GO:0035967	cellular response to topologically incor...	5	2	3.57	1
GO:0009851	auxin biosynthetic process	2	2	1.43	1
GO:0006638	neutral lipid metabolic process	5	4	3.57	1
GO:0032776	DNA methylation on cytosine	1	1	0.71	1
GO:0022898	regulation of transmembrane transporter ...	3	3	2.14	1
GO:0009880	embryonic pattern specification	2	2	1.43	1
GO:1990066	energy quenching	2	2	1.43	1
GO:0019471	4-hydroxyproline metabolic process	4	4	2.86	1
GO:0042205	chlorinated hydrocarbon catabolic proces...	4	2	2.86	1
GO:0042206	halogenated hydrocarbon catabolic proces...	4	2	2.86	1
GO:0052542	defense response by callose deposition	2	1	1.43	1
GO:0010383	cell wall polysaccharide metabolic proce...	8	6	5.72	1
GO:0052546	cell wall pectin metabolic process	2	2	1.43	1
GO:0009875	pollen-pistil interaction	1	1	0.71	1
GO:0034050	host programmed cell death induced by sy...	5	2	3.57	1
GO:0009063	cellular amino acid catabolic process	16	12	11.43	1
GO:0009827	plant-type cell wall modification	1	1	0.71	1
GO:0051568	histone H3-K4 methylation	4	4	2.86	1
GO:0010321	regulation of vegetative phase change	3	2	2.14	1
GO:0009810	stilbene metabolic process	4	2	2.86	1
GO:0051552	flavone metabolic process	3	3	2.14	1
GO:0051553	flavone biosynthetic process	3	3	2.14	1
GO:0051554	flavonol metabolic process	3	3	2.14	1
GO:0009816	defense response to bacterium, incompati...	2	2	1.43	1
GO:0000725	recombinational repair	3	3	2.14	1
GO:0009081	branched-chain amino acid metabolic proc...	26	24	18.58	1
GO:0010315	auxin efflux	3	3	2.14	1
GO:0009082	branched-chain amino acid biosynthetic p...	15	15	10.72	1
GO:0061025	membrane fusion	2	2	1.43	1
GO:0009083	branched-chain amino acid catabolic proc...	11	9	7.86	1
GO:0009089	lysine biosynthetic process via diaminop...	4	4	2.86	1
GO:0000710	meiotic mismatch repair	2	2	1.43	1
GO:1901292	nucleoside phosphate catabolic process	71	58	50.74	1
GO:0046164	alcohol catabolic process	7	2	5	1
GO:2000242	negative regulation of reproductive proc...	3	1	2.14	1
GO:0046166	glyceraldehyde-3-phosphate biosynthetic ...	2	2	1.43	1
GO:0033865	nucleoside bisphosphate metabolic proces...	8	2	5.72	1
GO:0030647	aminoglycoside antibiotic metabolic proc...	5	3	3.57	1
GO:0009070	serine family amino acid biosynthetic pr...	6	4	4.29	1
GO:0046168	glycerol-3-phosphate catabolic process	2	2	1.43	1
GO:0010346	shoot axis formation	2	2	1.43	1
GO:0009073	aromatic amino acid family biosynthetic ...	17	11	12.15	1
GO:0009835	fruit ripening	2	2	1.43	1
GO:0048262	determination of dorsal/ventral asymmetr...	3	1	2.14	1
GO:0000741	karyogamy	6	6	4.29	1
GO:0045995	regulation of embryonic development	2	2	1.43	1
GO:0048268	clathrin coat assembly	1	1	0.71	1
GO:0010335	response to non-ionic osmotic stress	1	1	0.71	1
GO:0008300	isoprenoid catabolic process	14	10	10	1
GO:0046189	phenol-containing compound biosynthetic ...	5	5	3.57	1
GO:0051510	regulation of unidimensional cell growth	4	2	2.86	1
GO:0042752	regulation of circadian rhythm	2	2	1.43	1
GO:0019400	alditol metabolic process	7	7	5	1
GO:0019405	alditol catabolic process	2	2	1.43	1
GO:0046174	polyol catabolic process	5	2	3.57	1
GO:0034032	purine nucleoside bisphosphate metabolic...	8	2	5.72	1
GO:0033875	ribonucleoside bisphosphate metabolic pr...	8	2	5.72	1
GO:0034035	purine ribonucleoside bisphosphate metab...	2	2	1.43	1
GO:1900542	regulation of purine nucleotide metaboli...	14	10	10	1
GO:0009804	coumarin metabolic process	4	2	2.86	1
GO:0048278	vesicle docking	4	4	2.86	1
GO:0042773	ATP synthesis coupled electron transport	5	3	3.57	1
GO:0042775	mitochondrial ATP synthesis coupled elec...	5	3	3.57	1
GO:0046112	nucleobase biosynthetic process	5	5	3.57	1
GO:0046113	nucleobase catabolic process	2	2	1.43	1
GO:0050994	regulation of lipid catabolic process	2	2	1.43	1
GO:0042723	thiamine-containing compound metabolic p...	3	3	2.14	1
GO:0042724	thiamine-containing compound biosyntheti...	1	1	0.71	1
GO:0034599	cellular response to oxidative stress	9	5	6.43	1
GO:0007346	regulation of mitotic cell cycle	3	1	2.14	1
GO:0036260	RNA capping	4	4	2.86	1
GO:0007349	cellularization	2	2	1.43	1
GO:0046149	pigment catabolic process	4	4	2.86	1
GO:0009590	detection of gravity	1	1	0.71	1
GO:0009593	detection of chemical stimulus	2	2	1.43	1
GO:0009594	detection of nutrient	2	2	1.43	1
GO:0009595	detection of biotic stimulus	1	1	0.71	1
GO:0072594	establishment of protein localization to...	35	25	25.01	1
GO:0072595	maintenance of protein localization in o...	2	2	1.43	1
GO:0046131	pyrimidine ribonucleoside metabolic proc...	6	4	4.29	1
GO:0046132	pyrimidine ribonucleoside biosynthetic p...	6	4	4.29	1
GO:0072598	protein localization to chloroplast	16	14	11.43	1
GO:0046134	pyrimidine nucleoside biosynthetic proce...	6	4	4.29	1
GO:0010492	maintenance of shoot apical meristem ide...	2	2	1.43	1
GO:0010493	Lewis a epitope biosynthetic process	3	1	2.14	1
GO:0010496	intercellular transport	3	1	2.14	1
GO:0010498	proteasomal protein catabolic process	8	8	5.72	1
GO:0051501	diterpene phytoalexin metabolic process	2	2	1.43	1
GO:0048236	plant-type spore development	5	3	3.57	1
GO:0045926	negative regulation of growth	3	2	2.14	1
GO:0006354	DNA-templated transcription, elongation	4	2	2.86	1
GO:0044087	regulation of cellular component biogene...	4	4	2.86	1
GO:0045910	negative regulation of DNA recombination	2	2	1.43	1
GO:0033015	tetrapyrrole catabolic process	5	4	3.57	1
GO:0009566	fertilization	2	2	1.43	1
GO:0045185	maintenance of protein location	4	4	2.86	1
GO:0033043	regulation of organelle organization	7	5	5	1
GO:0006370	7-methylguanosine mRNA capping	4	4	2.86	1
GO:0061572	actin filament bundle organization	4	4	2.86	1
GO:0015768	maltose transport	2	2	1.43	1
GO:0043090	amino acid import	6	6	4.29	1
GO:0097354	prenylation	2	2	1.43	1
GO:0006378	mRNA polyadenylation	4	4	2.86	1
GO:0019184	nonribosomal peptide biosynthetic proces...	3	3	2.14	1
GO:0097359	UDP-glucosylation	1	1	0.71	1
GO:0045934	negative regulation of nucleobase-contai...	3	3	2.14	1
GO:0043096	purine nucleobase salvage	3	3	2.14	1
GO:0009559	embryo sac central cell differentiation	6	6	4.29	1
GO:0043097	pyrimidine nucleoside salvage	2	2	1.43	1
GO:0045936	negative regulation of phosphate metabol...	6	4	4.29	1
GO:0045937	positive regulation of phosphate metabol...	31	26	22.15	1
GO:0032879	regulation of localization	11	7	7.86	1
GO:0033037	polysaccharide localization	4	3	2.86	1
GO:0071804	cellular potassium ion transport	5	5	3.57	1
GO:0009581	detection of external stimulus	14	12	10	1
GO:0071806	protein transmembrane transport	25	17	17.87	1
GO:0009582	detection of abiotic stimulus	14	12	10	1
GO:0009583	detection of light stimulus	13	11	9.29	1
GO:0019932	second-messenger-mediated signaling	2	2	1.43	1
GO:0032069	regulation of nuclease activity	2	2	1.43	1
GO:0044801	single-organism membrane fusion	2	2	1.43	1
GO:0052646	alditol phosphate metabolic process	3	3	2.14	1
GO:0015770	sucrose transport	2	2	1.43	1
GO:0015772	oligosaccharide transport	4	4	2.86	1
GO:0010476	gibberellin mediated signaling pathway	6	2	4.29	1
GO:0072523	purine-containing compound catabolic pro...	71	58	50.74	1
GO:0051667	establishment of plastid localization	2	2	1.43	1
GO:0072529	pyrimidine-containing compound catabolic...	2	2	1.43	1
GO:0035266	meristem growth	5	3	3.57	1
GO:0051650	establishment of vesicle localization	1	1	0.71	1
GO:0006338	chromatin remodeling	2	2	1.43	1
GO:0032075	positive regulation of nuclease activity	2	2	1.43	1
GO:0051656	establishment of organelle localization	3	3	2.14	1
GO:0010410	hemicellulose metabolic process	6	4	4.29	1
GO:0010411	xyloglucan metabolic process	2	2	1.43	1
GO:0010413	glucuronoxylan metabolic process	4	2	2.86	1
GO:0015718	monocarboxylic acid transport	2	2	1.43	1
GO:0055067	monovalent inorganic cation homeostasis	6	6	4.29	1
GO:0032011	ARF protein signal transduction	1	1	0.71	1
GO:0072530	purine-containing compound transmembrane...	1	1	0.71	1
GO:0010448	vegetative meristem growth	3	3	2.14	1
GO:0032012	regulation of ARF protein signal transdu...	1	1	0.71	1
GO:1900673	olefin metabolic process	10	8	7.15	1
GO:0048764	trichoblast maturation	10	10	7.15	1
GO:0048766	root hair initiation	2	2	1.43	1
GO:0048767	root hair elongation	8	8	5.72	1
GO:0048768	root hair cell tip growth	2	2	1.43	1
GO:0006302	double-strand break repair	3	3	2.14	1
GO:0006304	DNA modification	3	3	2.14	1
GO:0006305	DNA alkylation	3	3	2.14	1
GO:0010438	cellular response to sulfur starvation	2	2	1.43	1
GO:0070482	response to oxygen levels	7	4	5	1
GO:0055081	anion homeostasis	2	1	1.43	1
GO:0055082	cellular chemical homeostasis	13	7	9.29	1
GO:0046283	anthocyanin-containing compound metaboli...	3	3	2.14	1
GO:0055088	lipid homeostasis	2	2	1.43	1
GO:0034504	protein localization to nucleus	2	2	1.43	1
GO:0034508	centromere complex assembly	1	1	0.71	1
GO:0000023	maltose metabolic process	2	2	1.43	1
GO:0046271	phenylpropanoid catabolic process	4	2	2.86	1
GO:0055074	calcium ion homeostasis	2	2	1.43	1
GO:0016093	polyprenol metabolic process	2	2	1.43	1
GO:0016094	polyprenol biosynthetic process	2	2	1.43	1
GO:0001932	regulation of protein phosphorylation	49	36	35.02	1
GO:0001933	negative regulation of protein phosphory...	6	4	4.29	1
GO:0072503	cellular divalent inorganic cation homeo...	2	2	1.43	1
GO:0001934	positive regulation of protein phosphory...	31	26	22.15	1
GO:0042886	amide transport	5	4	3.57	1
GO:0016098	monoterpenoid metabolic process	5	3	3.57	1
GO:0051644	plastid localization	2	2	1.43	1
GO:0072507	divalent inorganic cation homeostasis	2	2	1.43	1
GO:0031050	dsRNA fragmentation	3	3	2.14	1
GO:0051648	vesicle localization	1	1	0.71	1
GO:0000018	regulation of DNA recombination	2	2	1.43	1
GO:0031055	chromatin remodeling at centromere	1	1	0.71	1
GO:0071577	zinc ion transmembrane transport	4	4	2.86	1
GO:0000045	autophagic vacuole assembly	2	2	1.43	1
GO:0043038	amino acid activation	28	28	20.01	1
GO:0043039	tRNA aminoacylation	28	28	20.01	1
GO:0048729	tissue morphogenesis	3	1	2.14	1
GO:0046217	indole phytoalexin metabolic process	2	2	1.43	1
GO:0033517	myo-inositol hexakisphosphate metabolic ...	2	2	1.43	1
GO:0046219	indolalkylamine biosynthetic process	15	11	10.72	1
GO:0042822	pyridoxal phosphate metabolic process	3	3	2.14	1
GO:0042823	pyridoxal phosphate biosynthetic process	3	3	2.14	1
GO:0017038	protein import	22	14	15.72	1
GO:0000038	very long-chain fatty acid metabolic pro...	4	2	2.86	1
GO:0009691	cytokinin biosynthetic process	4	3	2.86	1
GO:0009692	ethylene metabolic process	6	6	4.29	1
GO:0042816	vitamin B6 metabolic process	4	4	2.86	1
GO:0009696	salicylic acid metabolic process	5	5	3.57	1
GO:0042819	vitamin B6 biosynthetic process	4	4	2.86	1
GO:0010191	mucilage metabolic process	4	4	2.86	1
GO:0010192	mucilage biosynthetic process	4	4	2.86	1
GO:0010193	response to ozone	2	2	1.43	1
GO:0016054	organic acid catabolic process	26	20	18.58	1
GO:0006469	negative regulation of protein kinase ac...	4	2	2.86	1
GO:0034661	ncRNA catabolic process	1	1	0.71	1
GO:0017000	antibiotic biosynthetic process	5	3	3.57	1
GO:0000002	mitochondrial genome maintenance	2	2	1.43	1
GO:0008150	biological_process	3017	2156	2156	1
GO:0090066	regulation of anatomical structure size	6	6	4.29	1
GO:0017004	cytochrome complex assembly	2	2	1.43	1
GO:0006482	protein demethylation	2	2	1.43	1
GO:0042023	DNA endoreduplication	3	3	2.14	1
GO:0016072	rRNA metabolic process	8	6	5.72	1
GO:0016073	snRNA metabolic process	2	2	1.43	1
GO:0009660	amyloplast organization	1	1	0.71	1
GO:0006487	protein N-linked glycosylation	8	6	5.72	1
GO:0072662	protein localization to peroxisome	2	2	1.43	1
GO:0034655	nucleobase-containing compound catabolic...	72	59	51.45	1
GO:0072663	establishment of protein localization to...	2	2	1.43	1
GO:0009664	plant-type cell wall organization	3	3	2.14	1
GO:0002252	immune effector process	1	1	0.71	1
GO:0072665	protein localization to vacuole	3	1	2.14	1
GO:0072666	establishment of protein localization to...	3	1	2.14	1
GO:0090056	regulation of chlorophyll metabolic proc...	2	2	1.43	1
GO:0043562	cellular response to nitrogen levels	2	2	1.43	1
GO:0009668	plastid membrane organization	10	7	7.15	1
GO:0010161	red light signaling pathway	3	3	2.14	1
GO:0010162	seed dormancy process	4	2	2.86	1
GO:0006473	protein acetylation	9	5	6.43	1
GO:0015865	purine nucleotide transport	2	2	1.43	1
GO:0006475	internal protein amino acid acetylation	9	5	6.43	1
GO:0015866	ADP transport	1	1	0.71	1
GO:0046209	nitric oxide metabolic process	1	1	0.71	1
GO:0006476	protein deacetylation	4	2	2.86	1
GO:0016024	CDP-diacylglycerol biosynthetic process	1	1	0.71	1
GO:0015867	ATP transport	1	1	0.71	1
GO:0009652	thigmotropism	2	2	1.43	1
GO:0010927	cellular component assembly involved in ...	5	4	3.57	1
GO:0010928	regulation of auxin mediated signaling p...	3	3	2.14	1
GO:0072655	establishment of protein localization to...	8	2	5.72	1
GO:0030493	bacteriochlorophyll metabolic process	2	2	1.43	1
GO:0019285	glycine betaine biosynthetic process fro...	1	1	0.71	1
GO:0072657	protein localization to membrane	22	18	15.72	1
GO:0006420	arginyl-tRNA aminoacylation	2	2	1.43	1
GO:0010152	pollen maturation	5	1	3.57	1
GO:0006421	asparaginyl-tRNA aminoacylation	2	2	1.43	1
GO:0006422	aspartyl-tRNA aminoacylation	2	2	1.43	1
GO:0006423	cysteinyl-tRNA aminoacylation	2	2	1.43	1
GO:0097480	establishment of synaptic vesicle locali...	1	1	0.71	1
GO:0006425	glutaminyl-tRNA aminoacylation	2	2	1.43	1
GO:0042044	fluid transport	2	2	1.43	1
GO:0010157	response to chlorate	1	1	0.71	1
GO:0006428	isoleucyl-tRNA aminoacylation	2	2	1.43	1
GO:0009683	indoleacetic acid metabolic process	2	2	1.43	1
GO:0006429	leucyl-tRNA aminoacylation	2	2	1.43	1
GO:0009684	indoleacetic acid biosynthetic process	2	2	1.43	1
GO:0009686	gibberellin biosynthetic process	4	2	2.86	1
GO:0019276	UDP-N-acetylgalactosamine metabolic proc...	2	2	1.43	1
GO:0010942	positive regulation of cell death	1	1	0.71	1
GO:0034620	cellular response to unfolded protein	5	2	3.57	1
GO:0043589	skin morphogenesis	3	1	2.14	1
GO:0006415	translational termination	4	2	2.86	1
GO:0016045	detection of bacterium	1	1	0.71	1
GO:1902099	regulation of metaphase/anaphase transit...	3	1	2.14	1
GO:0006419	alanyl-tRNA aminoacylation	2	2	1.43	1
GO:0097479	synaptic vesicle localization	1	1	0.71	1
GO:0043574	peroxisomal transport	2	2	1.43	1
GO:0061640	cytoskeleton-dependent cytokinesis	7	7	5	1
GO:0016036	cellular response to phosphate starvatio...	12	10	8.58	1
GO:0032544	plastid translation	2	2	1.43	1
GO:1903046	meiotic cell cycle process	5	3	3.57	1
GO:1903047	mitotic cell cycle process	6	3	4.29	1
GO:0019216	regulation of lipid metabolic process	3	2	2.14	1
GO:0019217	regulation of fatty acid metabolic proce...	2	2	1.43	1
GO:0052325	cell wall pectin biosynthetic process	2	2	1.43	1
GO:0006432	phenylalanyl-tRNA aminoacylation	2	2	1.43	1
GO:0070988	demethylation	2	2	1.43	1
GO:0006433	prolyl-tRNA aminoacylation	2	2	1.43	1
GO:0006435	threonyl-tRNA aminoacylation	2	2	1.43	1
GO:0071695	anatomical structure maturation	2	2	1.43	1
GO:0006436	tryptophanyl-tRNA aminoacylation	2	2	1.43	1
GO:0006437	tyrosyl-tRNA aminoacylation	2	2	1.43	1
GO:0006438	valyl-tRNA aminoacylation	2	2	1.43	1
GO:0032535	regulation of cellular component size	6	6	4.29	1
GO:0070972	protein localization to endoplasmic reti...	8	8	5.72	1
GO:0052315	phytoalexin biosynthetic process	2	2	1.43	1
GO:0052317	camalexin metabolic process	2	2	1.43	1
GO:0010112	regulation of systemic acquired resistan...	2	2	1.43	1
GO:0015813	L-glutamate transport	3	3	2.14	1
GO:0010119	regulation of stomatal movement	12	10	8.58	1
GO:0009645	response to low light intensity stimulus	4	2	2.86	1
GO:0043543	protein acylation	9	5	6.43	1
GO:0070925	organelle assembly	2	2	1.43	1
GO:0002239	response to oomycetes	4	4	2.86	1
GO:0043547	positive regulation of GTPase activity	7	5	5	1
GO:0009630	gravitropism	16	16	11.43	1
GO:0006997	nucleus organization	6	6	4.29	1
GO:0048863	stem cell differentiation	7	7	5	1
GO:0097438	exit from dormancy	4	2	2.86	1
GO:0007155	cell adhesion	2	2	1.43	1
GO:0048864	stem cell development	7	7	5	1
GO:0009638	phototropism	7	7	5	1
GO:0048868	pollen tube development	29	27	20.72	1
GO:0006401	RNA catabolic process	1	1	0.71	1
GO:0070918	production of small RNA involved in gene...	3	3	2.14	1
GO:0015833	peptide transport	4	4	2.86	1
GO:0006403	RNA localization	2	2	1.43	1
GO:0006405	RNA export from nucleus	2	2	1.43	1
GO:0010138	pyrimidine ribonucleotide salvage	2	2	1.43	1
GO:0030422	production of siRNA involved in RNA inte...	2	2	1.43	1
GO:0007186	G-protein coupled receptor signaling pat...	4	2	2.86	1
GO:0032506	cytokinetic process	3	3	2.14	1
GO:0032507	maintenance of protein location in cell	4	4	2.86	1
GO:2000028	regulation of photoperiodism, flowering	1	1	0.71	1
GO:0022610	biological adhesion	2	2	1.43	1
GO:0022611	dormancy process	4	2	2.86	1
GO:0042559	pteridine-containing compound biosynthet...	6	2	4.29	1
GO:2000012	regulation of auxin polar transport	2	2	1.43	1
GO:0033673	negative regulation of kinase activity	4	2	2.86	1
GO:1902023	L-arginine transport	5	5	3.57	1
GO:0046777	protein autophosphorylation	5	3	3.57	1
GO:0031524	menthol metabolic process	2	2	1.43	1
GO:0007126	meiotic nuclear division	10	8	7.15	1
GO:0007127	meiosis I	5	3	3.57	1
GO:0009608	response to symbiont	2	2	1.43	1
GO:0010100	negative regulation of photomorphogenesi...	4	2	2.86	1
GO:0010101	post-embryonic root morphogenesis	2	2	1.43	1
GO:0015800	acidic amino acid transport	3	3	2.14	1
GO:0010102	lateral root morphogenesis	2	2	1.43	1
GO:0010107	potassium ion import	2	2	1.43	1
GO:0015807	L-amino acid transport	6	6	4.29	1
GO:0015809	arginine transport	5	5	3.57	1
GO:0030433	ER-associated ubiquitin-dependent protei...	4	4	2.86	1
GO:2000034	regulation of seed maturation	1	1	0.71	1
GO:0031540	regulation of anthocyanin biosynthetic p...	2	2	1.43	1
GO:2000038	regulation of stomatal complex developme...	5	1	3.57	1
GO:0006984	ER-nucleus signaling pathway	4	2	2.86	1
GO:0006986	response to unfolded protein	5	2	3.57	1
GO:0016577	histone demethylation	2	2	1.43	1
GO:0031537	regulation of anthocyanin metabolic proc...	2	2	1.43	1
GO:0043692	monoterpene metabolic process	10	8	7.15	1
GO:0043694	monoterpene catabolic process	10	8	7.15	1
GO:0042542	response to hydrogen peroxide	11	6	7.86	1
GO:0006167	AMP biosynthetic process	4	4	2.86	1
GO:0051348	negative regulation of transferase activ...	4	2	2.86	1
GO:0042548	regulation of photosynthesis, light reac...	4	4	2.86	1
GO:0060284	regulation of cell development	2	2	1.43	1
GO:1902591	single-organism membrane budding	2	2	1.43	1
GO:0006913	nucleocytoplasmic transport	2	2	1.43	1
GO:0006914	autophagy	5	2	3.57	1
GO:0042538	hyperosmotic salinity response	15	13	10.72	1
GO:0090529	cell septum assembly	2	2	1.43	1
GO:0006188	IMP biosynthetic process	5	5	3.57	1
GO:1901070	guanosine-containing compound biosynthet...	2	2	1.43	1
GO:0031508	pericentric heterochromatin assembly	1	1	0.71	1
GO:0048017	inositol lipid-mediated signaling	3	3	2.14	1
GO:0046700	heterocycle catabolic process	79	65	56.45	1
GO:0030968	endoplasmic reticulum unfolded protein r...	4	2	2.86	1
GO:0010266	response to vitamin B1	1	1	0.71	1
GO:0006177	GMP biosynthetic process	2	2	1.43	1
GO:0010269	response to selenium ion	1	1	0.71	1
GO:0080159	zygote elongation	6	6	4.29	1
GO:0010256	endomembrane system organization	2	2	1.43	1
GO:0048033	heme o metabolic process	2	2	1.43	1
GO:0080186	developmental vegetative growth	3	3	2.14	1
GO:0006112	energy reserve metabolic process	5	3	3.57	1
GO:0010286	heat acclimation	2	2	1.43	1
GO:0010271	regulation of chlorophyll catabolic proc...	2	2	1.43	1
GO:0005983	starch catabolic process	4	2	2.86	1
GO:0008214	protein dealkylation	2	2	1.43	1
GO:0006140	regulation of nucleotide metabolic proce...	14	10	10	1
GO:1902580	single-organism cellular localization	25	20	17.87	1
GO:0006900	membrane budding	3	3	2.14	1
GO:0006901	vesicle coating	1	1	0.71	1
GO:0080121	AMP transport	1	1	0.71	1
GO:0006904	vesicle docking involved in exocytosis	4	4	2.86	1
GO:0006906	vesicle fusion	2	2	1.43	1
GO:0006909	phagocytosis	4	2	2.86	1
[truncated: 455 more rows]

## Sheet: GO_result_weight_CC_hom
ID	Term	Total Genes Annotated	No. genes in test group	Expected	weighted p-val
GO:0009536	plastid	848	655	607.86	0.00098
GO:0009532	plastid stroma	120	99	86.02	0.00429
GO:0016021	integral component of membrane	364	287	260.92	0.00525
GO:0009941	chloroplast envelope	127	103	91.04	0.01139
GO:0044448	cell cortex part	14	14	10.04	0.01819
GO:0005657	replication fork	12	12	8.6	0.01825
GO:0005635	nuclear envelope	12	12	8.6	0.01825
GO:0009543	chloroplast thylakoid lumen	12	12	8.6	0.01825
GO:1902911	protein kinase complex	13	13	9.32	0.02542
GO:0005777	peroxisome	42	36	30.11	0.02605
GO:0071944	cell periphery	575	436	412.17	0.03946
GO:0005789	endoplasmic reticulum membrane	42	35	30.11	0.05982
GO:0005739	mitochondrion	486	364	348.37	0.06298
GO:0005794	Golgi apparatus	75	61	53.76	0.06321
GO:0010319	stromule	8	8	5.73	0.06945
GO:0009523	photosystem II	8	8	5.73	0.06945
GO:0042555	MCM complex	8	8	5.73	0.06945
GO:0009535	chloroplast thylakoid membrane	80	64	57.34	0.07387
GO:0048046	apoplast	70	55	50.18	0.12143
GO:0005875	microtubule associated complex	16	14	11.47	0.12592
GO:0000790	nuclear chromatin	8	8	5.73	0.13519
GO:0033281	TAT protein transport complex	6	6	4.3	0.13539
GO:0005801	cis-Golgi network	6	6	4.3	0.13539
GO:0009986	cell surface	6	6	4.3	0.13539
GO:0016020	membrane	1267	949	908.2	0.15344
GO:0042651	thylakoid membrane	85	69	60.93	0.15354
GO:0080008	Cul4-RING E3 ubiquitin ligase complex	5	5	3.58	0.189
GO:0005838	proteasome regulatory particle	5	5	3.58	0.189
GO:0045177	apical part of cell	5	5	3.58	0.189
GO:0030118	clathrin coat	5	5	3.58	0.189
GO:0005759	mitochondrial matrix	14	12	10.04	0.19543
GO:0045271	respiratory chain complex I	14	12	10.04	0.19543
GO:0009570	chloroplast stroma	119	98	85.3	0.19555
GO:0016529	sarcoplasmic reticulum	9	8	6.45	0.22721
GO:0005874	microtubule	19	16	13.62	0.24558
GO:0005576	extracellular region	93	73	66.66	0.25844
GO:0005815	microtubule organizing center	5	5	3.58	0.26367
GO:0009295	nucleoid	5	5	3.58	0.26367
GO:0005849	mRNA cleavage factor complex	4	4	2.87	0.26381
GO:0005681	spliceosomal complex	4	4	2.87	0.26381
GO:0009341	beta-galactosidase complex	4	4	2.87	0.26381
GO:0033178	proton-transporting two-sector ATPase co...	4	4	2.87	0.26381
GO:0090404	pollen tube tip	4	4	2.87	0.26381
GO:0009574	preprophase band	4	4	2.87	0.26381
GO:0035101	FACT complex	4	4	2.87	0.26381
GO:0070062	extracellular vesicular exosome	4	4	2.87	0.26381
GO:0005886	plasma membrane	477	363	341.92	0.28383
GO:0009705	plant-type vacuole membrane	12	10	8.6	0.29472
GO:0090575	RNA polymerase II transcription factor c...	9	8	6.45	0.36548
GO:0016592	mediator complex	3	3	2.15	0.36817
GO:0031312	extrinsic component of organelle membran...	3	3	2.15	0.36817
GO:0000152	nuclear ubiquitin ligase complex	3	3	2.15	0.36817
GO:0048500	signal recognition particle	3	3	2.15	0.36817
GO:0009331	glycerol-3-phosphate dehydrogenase compl...	3	3	2.15	0.36817
GO:0030532	small nuclear ribonucleoprotein complex	3	3	2.15	0.36817
GO:0016471	vacuolar proton-transporting V-type ATPa...	3	3	2.15	0.36817
GO:0045298	tubulin complex	3	3	2.15	0.36817
GO:0030964	NADH dehydrogenase complex	14	12	10.04	0.51311
GO:0044452	nucleolar part	4	4	2.87	0.51349
GO:0042575	DNA polymerase complex	2	2	1.43	0.51375
GO:0070382	exocytic vesicle	2	2	1.43	0.51375
GO:0032301	MutSalpha complex	2	2	1.43	0.51375
GO:0009328	phenylalanine-tRNA ligase complex	2	2	1.43	0.51375
GO:0030127	COPII vesicle coat	2	2	1.43	0.51375
GO:0005731	nucleolus organizer region	2	2	1.43	0.51375
GO:0009316	3-isopropylmalate dehydratase complex	2	2	1.43	0.51375
GO:0009346	citrate lyase complex	2	2	1.43	0.51375
GO:0017059	serine C-palmitoyltransferase complex	2	2	1.43	0.51375
GO:0000178	exosome (RNase complex)	2	2	1.43	0.51375
GO:0005968	Rab-protein geranylgeranyltransferase co...	2	2	1.43	0.51375
GO:0005953	CAAX-protein geranylgeranyltransferase c...	2	2	1.43	0.51375
GO:0042720	mitochondrial inner membrane peptidase c...	2	2	1.43	0.51375
GO:0000932	cytoplasmic mRNA processing body	2	2	1.43	0.51375
GO:0022627	cytosolic small ribosomal subunit	2	2	1.43	0.51375
GO:0010005	cortical microtubule, transverse to long...	2	2	1.43	0.51375
GO:0016363	nuclear matrix	2	2	1.43	0.51375
GO:0016442	RISC complex	2	2	1.43	0.51375
GO:0000445	THO complex part of transcription export...	2	2	1.43	0.51375
GO:0005948	acetolactate synthase complex	2	2	1.43	0.51375
GO:0005852	eukaryotic translation initiation factor...	2	2	1.43	0.51375
GO:0031359	integral component of chloroplast outer ...	2	2	1.43	0.51375
GO:0019773	proteasome core complex, alpha-subunit c...	2	2	1.43	0.51375
GO:0042709	succinate-CoA ligase complex	2	2	1.43	0.51375
GO:0009507	chloroplast	515	406	369.16	0.53393
GO:0000151	ubiquitin ligase complex	27	21	19.35	0.53742
GO:0005737	cytoplasm	1978	1464	1417.85	0.5425
GO:0031977	thylakoid lumen	16	15	11.47	0.56093
GO:0000502	proteasome complex	11	10	7.88	0.56188
GO:0031461	cullin-RING ubiquitin ligase complex	9	8	6.45	0.56226
GO:0005788	endoplasmic reticulum lumen	5	4	3.58	0.56302
GO:0000159	protein phosphatase type 2A complex	5	4	3.58	0.56302
GO:0044432	endoplasmic reticulum part	55	45	39.42	0.56754
GO:0009526	plastid envelope	131	105	93.9	0.58535
GO:0016272	prefoldin complex	8	6	5.73	0.59461
GO:0016459	myosin complex	14	10	10.04	0.63899
GO:0005829	cytosol	158	112	113.26	0.6759
GO:0042579	microbody	42	36	30.11	0.67798
GO:0015629	actin cytoskeleton	16	11	11.47	0.69428
GO:0055035	plastid thylakoid membrane	80	64	57.34	0.71471
GO:0098552	side of membrane	10	10	7.17	0.71599
GO:0005643	nuclear pore	10	10	7.17	0.71599
GO:0000145	exocyst	10	10	7.17	0.71599
GO:0009365	protein histidine kinase complex	9	9	6.45	0.71608
GO:0031227	intrinsic component of endoplasmic retic...	8	8	5.73	0.71617
GO:0044798	nuclear transcription factor complex	9	8	6.45	0.7164
GO:0030131	clathrin adaptor complex	4	4	2.87	0.71654
GO:0000428	DNA-directed RNA polymerase complex	13	10	9.32	0.71668
GO:0008385	IkappaB kinase complex	2	2	1.43	0.71672
GO:0031429	box H/ACA snoRNP complex	2	2	1.43	0.71672
GO:0043235	receptor complex	1	1	0.72	0.71681
GO:0009504	cell plate	1	1	0.72	0.71681
GO:0009508	plastid chromosome	1	1	0.72	0.71681
GO:0010369	chromocenter	1	1	0.72	0.71681
GO:0035061	interchromatin granule	1	1	0.72	0.71681
GO:0009512	cytochrome b6f complex	1	1	0.72	0.71681
GO:0000781	chromosome, telomeric region	1	1	0.72	0.71681
GO:0045334	clathrin-coated endocytic vesicle	1	1	0.72	0.71681
GO:0019005	SCF ubiquitin ligase complex	3	2	2.15	0.71695
GO:1902493	acetyltransferase complex	9	5	6.45	0.71737
GO:0009579	thylakoid	125	97	89.6	0.75506
GO:0031224	intrinsic component of membrane	390	302	279.56	0.75523
GO:0016591	DNA-directed RNA polymerase II, holoenzy...	13	10	9.32	0.76659
GO:0009522	photosystem I	6	4	4.3	0.77496
GO:0005783	endoplasmic reticulum	128	95	91.75	0.79109
GO:0042170	plastid membrane	38	30	27.24	0.80377
GO:0055029	nuclear DNA-directed RNA polymerase comp...	13	10	9.32	0.80459
GO:0009527	plastid outer membrane	9	7	6.45	0.80464
GO:0005758	mitochondrial intermembrane space	3	2	2.15	0.80492
GO:0045254	pyruvate dehydrogenase complex	3	2	2.15	0.80492
GO:0009517	PSII associated light-harvesting complex...	3	2	2.15	0.80492
GO:0017177	glucosidase II complex	6	4	4.3	0.80498
GO:0009528	plastid inner membrane	9	6	6.45	0.80504
GO:0009505	plant-type cell wall	36	24	25.81	0.80643
GO:0044444	cytoplasmic part	1866	1379	1337.57	0.81182
GO:0005618	cell wall	121	83	86.73	0.81492
GO:0005654	nucleoplasm	42	31	30.11	0.82438
GO:0005773	vacuole	130	91	93.19	0.83196
GO:0012505	endomembrane system	224	173	160.57	0.83233
GO:0016604	nuclear body	6	4	4.3	0.8585
GO:0009506	plasmodesma	5	3	3.58	0.85861
GO:0000775	chromosome, centromeric region	5	3	3.58	0.85861
GO:1990234	transferase complex	91	70	65.23	0.88154
GO:1990204	oxidoreductase complex	23	18	16.49	0.89399
GO:0000325	plant-type vacuole	19	13	13.62	0.8948
GO:0009534	chloroplast thylakoid	93	72	66.66	0.8951
GO:0031410	cytoplasmic vesicle	337	231	241.57	0.89911
GO:0031982	vesicle	344	236	246.58	0.91157
GO:0044425	membrane part	472	368	338.33	0.9133
GO:0031988	membrane-bounded vesicle	341	235	244.43	0.9149
GO:0016023	cytoplasmic membrane-bounded vesicle	337	231	241.57	0.91716
GO:0044436	thylakoid part	92	74	65.95	0.91827
GO:0044431	Golgi apparatus part	23	20	16.49	0.91914
GO:0055044	symplast	5	3	3.58	0.9199
GO:0005911	cell-cell junction	5	3	3.58	0.9199
GO:0005665	DNA-directed RNA polymerase II, core com...	4	2	2.87	0.91995
GO:0005835	fatty acid synthase complex	9	5	6.45	0.92078
GO:0000123	histone acetyltransferase complex	9	5	6.45	0.92078
GO:0044430	cytoskeletal part	46	34	32.97	0.92078
GO:0000228	nuclear chromosome	12	10	8.6	0.92808
GO:0031248	protein acetyltransferase complex	9	5	6.45	0.92871
GO:0031090	organelle membrane	164	115	117.56	0.92898
GO:0005856	cytoskeleton	56	41	40.14	0.93393
GO:0070469	respiratory chain	18	14	12.9	0.94172
GO:1903293	phosphatase complex	17	10	12.19	0.94246
GO:0044451	nucleoplasm part	42	31	30.11	0.94808
GO:0015630	microtubule cytoskeleton	31	23	22.22	0.95381
GO:0031225	anchored component of membrane	25	14	17.92	0.95482
GO:0030529	ribonucleoprotein complex	160	107	114.69	0.97161
GO:0031226	intrinsic component of plasma membrane	40	28	28.67	0.97178
GO:0031976	plastid thylakoid	93	72	66.66	0.97448
GO:0005746	mitochondrial respiratory chain	10	6	7.17	0.97518
GO:0019898	extrinsic component of membrane	6	4	4.3	0.97728
GO:0030880	RNA polymerase complex	16	11	11.47	0.97729
GO:0005768	endosome	4	2	2.87	0.97732
GO:0016607	nuclear speck	4	2	2.87	0.97732
GO:0018444	translation release factor complex	4	2	2.87	0.97732
GO:0010007	magnesium chelatase complex	4	2	2.87	0.97732
GO:0000418	DNA-directed RNA polymerase IV complex	4	2	2.87	0.97732
GO:0005945	6-phosphofructokinase complex	4	2	2.87	0.97732
GO:0030915	Smc5-Smc6 complex	3	1	2.15	0.97734
GO:0008287	protein serine/threonine phosphatase com...	17	10	12.19	0.97782
GO:0005840	ribosome	114	71	81.72	0.97907
GO:0046658	anchored component of plasma membrane	25	14	17.92	0.98029
GO:0043231	intracellular membrane-bounded organelle	2070	1505	1483.8	0.98589
GO:1902494	catalytic complex	153	114	109.67	0.9865
GO:0043227	membrane-bounded organelle	2072	1507	1485.23	0.98707
GO:0005774	vacuolar membrane	24	16	17.2	0.9873
GO:0032993	protein-DNA complex	15	7	10.75	0.98753
GO:0031975	envelope	185	140	132.61	0.99106
GO:0005742	mitochondrial outer membrane translocase...	6	2	4.3	0.99171
GO:0044437	vacuolar part	26	16	18.64	0.99256
GO:0000786	nucleosome	10	4	7.17	0.99259
GO:0005811	lipid particle	4	1	2.87	0.9936
GO:0044815	DNA packaging complex	10	4	7.17	0.99364
GO:1990104	DNA bending complex	10	4	7.17	0.99364
GO:0044391	ribosomal subunit	12	4	8.6	0.99368
GO:0005623	cell	2842	2040	2037.18	0.9957
GO:0044428	nuclear part	146	104	104.65	0.99622
GO:0043233	organelle lumen	133	86	95.34	0.99649
GO:0043226	organelle	2221	1600	1592.04	0.99658
GO:0044445	cytosolic part	50	27	35.84	0.99686
GO:0031968	organelle outer membrane	27	15	19.35	0.99702
GO:0098588	bounding membrane of organelle	109	79	78.13	0.9974
GO:0031967	organelle envelope	185	140	132.61	0.99748
GO:0044464	cell part	2842	2040	2037.18	0.99808
GO:0005741	mitochondrial outer membrane	18	8	12.9	0.99811
GO:0031974	membrane-enclosed lumen	136	88	97.49	0.99811
GO:0031984	organelle subcompartment	97	74	69.53	0.9989
GO:0044455	mitochondrial membrane part	21	11	15.05	0.99895
GO:0022626	cytosolic ribosome	32	15	22.94	0.99942
GO:0009524	phragmoplast	8	2	5.73	0.99949
GO:0031981	nuclear lumen	114	72	81.72	0.99953
GO:0005743	mitochondrial inner membrane	22	10	15.77	0.99963
GO:0005740	mitochondrial envelope	48	25	34.41	0.99975
GO:0005730	nucleolus	74	41	53.04	0.99977
GO:0043229	intracellular organelle	2219	1598	1590.6	0.99979
GO:0019866	organelle inner membrane	31	16	22.22	0.99986
GO:0070013	intracellular organelle lumen	133	86	95.34	0.99993
GO:0031966	mitochondrial membrane	46	23	32.97	0.99996
GO:0005634	nucleus	461	306	330.45	0.99996
GO:0043228	non-membrane-bounded organelle	338	206	242.28	0.99999
GO:0022625	cytosolic large ribosomal subunit	10	2	7.17	0.99999
GO:0044424	intracellular part	2495	1784	1788.44	1
GO:0005622	intracellular	2562	1827	1836.47	1
GO:0044422	organelle part	699	505	501.05	1
GO:0000785	chromatin	89	43	63.8	1
GO:0044446	intracellular organelle part	699	505	501.05	1
GO:0044427	chromosomal part	107	57	76.7	1
GO:0005694	chromosome	117	62	83.87	1
GO:0043234	protein complex	448	314	321.13	1
GO:0043232	intracellular non-membrane-bounded organ...	338	206	242.28	1
GO:0005667	transcription factor complex	108	51	77.42	1
GO:0032991	macromolecular complex	664	443	475.96	1
GO:0035838	growing cell tip	4	4	2.87	1
GO:0005905	coated pit	2	2	1.43	1
GO:0032806	carboxy-terminal domain protein kinase c...	2	2	1.43	1
GO:0008352	katanin complex	1	1	0.72	1
GO:0000313	organellar ribosome	2	2	1.43	1
GO:0005761	mitochondrial ribosome	2	2	1.43	1
GO:0005819	spindle	6	2	4.3	1
GO:0035770	ribonucleoprotein granule	2	2	1.43	1
GO:0031314	extrinsic component of mitochondrial inn...	1	1	0.72	1
GO:0042175	nuclear outer membrane-endoplasmic retic...	42	35	30.11	1
GO:0000346	transcription export complex	2	2	1.43	1
GO:0000347	THO complex	2	2	1.43	1
GO:0098562	cytoplasmic side of membrane	6	6	4.3	1
GO:0009501	amyloplast	5	3	3.58	1
GO:0009503	thylakoid light-harvesting complex	3	2	2.15	1
GO:0044463	cell projection part	4	4	2.87	1
GO:0055028	cortical microtubule	2	2	1.43	1
GO:0005839	proteasome core complex	3	2	2.15	1
GO:0045239	tricarboxylic acid cycle enzyme complex	2	2	1.43	1
GO:0005786	signal recognition particle, endoplasmic...	2	2	1.43	1
GO:0005787	signal peptidase complex	2	2	1.43	1
GO:0060187	cell pole	4	4	2.87	1
GO:0031332	RNAi effector complex	2	2	1.43	1
GO:0009368	endopeptidase Clp complex	2	2	1.43	1
GO:0009840	chloroplastic endopeptidase Clp complex	2	2	1.43	1
GO:0044450	microtubule organizing center part	1	1	0.72	1
GO:0044454	nuclear chromosome part	8	8	5.73	1
GO:0044459	plasma membrane part	61	47	43.73	1
GO:0098589	membrane region	45	38	32.26	1
GO:0034702	ion channel complex	4	4	2.87	1
GO:0000220	vacuolar proton-transporting V-type ATPa...	2	2	1.43	1
GO:0034703	cation channel complex	4	4	2.87	1
GO:0000221	vacuolar proton-transporting V-type ATPa...	1	1	0.72	1
GO:0034705	potassium channel complex	4	4	2.87	1
GO:0009783	photosystem II antenna complex	2	2	1.43	1
GO:0030981	cortical microtubule cytoskeleton	2	2	1.43	1
GO:0000229	cytoplasmic chromosome	1	1	0.72	1
GO:0005802	trans-Golgi network	2	2	1.43	1
GO:0008250	oligosaccharyltransferase complex	6	6	4.3	1
GO:0032300	mismatch repair complex	2	2	1.43	1
GO:0031228	intrinsic component of Golgi membrane	4	4	2.87	1
GO:0031300	intrinsic component of organelle membran...	16	14	11.47	1
GO:0031301	integral component of organelle membrane	14	12	10.04	1
GO:0005719	nuclear euchromatin	4	4	2.87	1
GO:0031211	endoplasmic reticulum palmitoyltransfera...	2	2	1.43	1
GO:0030173	integral component of Golgi membrane	4	4	2.87	1
GO:0030176	integral component of endoplasmic reticu...	6	6	4.3	1
GO:0044421	extracellular region part	7	5	5.02	1
GO:0046930	pore complex	14	12	10.04	1
GO:0031969	chloroplast membrane	33	28	23.65	1
GO:0044429	mitochondrial part	62	37	44.44	1
GO:0005747	mitochondrial respiratory chain complex ...	8	6	5.73	1
GO:0016528	sarcoplasm	9	8	6.45	1
GO:0030120	vesicle coat	2	2	1.43	1
GO:0016602	CCAAT-binding factor complex	2	2	1.43	1
GO:0033180	proton-transporting V-type ATPase, V1 do...	2	2	1.43	1
GO:0005732	small nucleolar ribonucleoprotein comple...	2	2	1.43	1
GO:0048475	coated membrane	7	7	5.02	1
GO:0017119	Golgi transport complex	4	4	2.87	1
GO:0005680	anaphase-promoting complex	1	1	0.72	1
GO:0005685	U1 snRNP	1	1	0.72	1
GO:0030863	cortical cytoskeleton	4	4	2.87	1
GO:0030117	membrane coat	7	7	5.02	1
GO:0031985	Golgi cisterna	4	2	2.87	1
GO:0016469	proton-transporting two-sector ATPase co...	8	6	5.73	1
GO:0030119	AP-type membrane coat adaptor complex	4	4	2.87	1
GO:0033176	proton-transporting V-type ATPase comple...	6	4	4.3	1
GO:0042765	GPI-anchor transamidase complex	2	2	1.43	1
GO:0005673	transcription factor TFIIE complex	2	2	1.43	1
GO:0033177	proton-transporting two-sector ATPase co...	4	2	2.87	1
GO:0051286	cell tip	4	4	2.87	1
GO:0009654	photosystem II oxygen evolving complex	1	1	0.72	1
GO:0005674	transcription factor TFIIF complex	2	2	1.43	1
GO:0005675	holo TFIIH complex	2	2	1.43	1
GO:0033179	proton-transporting V-type ATPase, V0 do...	4	2	2.87	1
GO:0031970	organelle envelope lumen	3	2	2.15	1
GO:0044433	cytoplasmic vesicle part	5	2	3.58	1
GO:0044434	chloroplast part	271	213	194.26	1
GO:0044435	plastid part	271	213	194.26	1
GO:0030054	cell junction	5	3	3.58	1
GO:0031978	plastid thylakoid lumen	12	12	8.6	1
GO:0015934	large ribosomal subunit	10	2	7.17	1
GO:0030132	clathrin coat of coated pit	2	2	1.43	1
GO:0015935	small ribosomal subunit	2	2	1.43	1
GO:0030133	transport vesicle	6	4	4.3	1
GO:0033202	DNA helicase complex	2	2	1.43	1
GO:0030134	ER to Golgi transport vesicle	2	2	1.43	1
GO:0030135	coated vesicle	3	3	2.15	1
GO:0030136	clathrin-coated vesicle	1	1	0.72	1
GO:0030139	endocytic vesicle	1	1	0.72	1
GO:0019867	outer membrane	27	15	19.35	1
GO:0012506	vesicle membrane	5	2	3.58	1
GO:0012507	ER to Golgi transport vesicle membrane	2	2	1.43	1
GO:0005615	extracellular space	3	1	2.15	1
GO:0030874	nucleolar chromatin	2	2	1.43	1
GO:1990391	DNA repair complex	2	2	1.43	1
GO:0030076	light-harvesting complex	3	2	2.15	1
GO:0002178	palmitoyltransferase complex	2	2	1.43	1
GO:0022624	proteasome accessory complex	5	5	3.58	1
GO:0030427	site of polarized growth	4	4	2.87	1
GO:0009706	chloroplast inner membrane	9	6	6.45	1
GO:0009707	chloroplast outer membrane	8	7	5.73	1
GO:0000136	alpha-1,6-mannosyltransferase complex	2	2	1.43	1
GO:0000137	Golgi cis cisterna	2	2	1.43	1
GO:0034399	nuclear periphery	2	2	1.43	1
GO:0000139	Golgi membrane	14	11	10.04	1
GO:0000791	euchromatin	4	4	2.87	1
GO:0090406	pollen tube	4	4	2.87	1
GO:0000793	condensed chromosome	3	1	2.15	1
GO:0036464	cytoplasmic ribonucleoprotein granule	2	2	1.43	1
GO:0042406	extrinsic component of endoplasmic retic...	2	2	1.43	1
GO:0005575	cellular_component	3111	2230	2230	1
GO:0008540	proteasome regulatory particle, base sub...	3	3	2.15	1
GO:1990351	transporter complex	6	4	4.3	1
GO:0009897	external side of plasma membrane	4	4	2.87	1
GO:0070985	TFIIK complex	2	2	1.43	1
GO:0009898	cytoplasmic side of plasma membrane	6	6	4.3	1
GO:0010287	plastoglobule	10	8	7.17	1
GO:1902554	serine/threonine protein kinase complex	4	4	2.87	1
GO:0042995	cell projection	4	4	2.87	1
GO:0031501	mannosyltransferase complex	2	2	1.43	1
GO:0065010	extracellular membrane-bounded organelle	4	4	2.87	1
GO:0031011	Ino80 complex	2	2	1.43	1
GO:0034357	photosynthetic membrane	86	70	61.65	1
GO:0009923	fatty acid elongase complex	4	2	2.87	1
GO:0009521	photosystem	10	8	7.17	1
GO:0031360	intrinsic component of thylakoid membran...	3	3	2.15	1
GO:0031361	integral component of thylakoid membrane	3	3	2.15	1
GO:0016324	apical plasma membrane	3	3	2.15	1
GO:1902495	transmembrane transporter complex	6	4	4.3	1
GO:0031350	intrinsic component of plastid membrane	4	2	2.87	1
GO:0031351	integral component of plastid membrane	4	2	2.87	1
GO:0009513	etioplast	2	2	1.43	1
GO:0009514	glyoxysome	8	8	5.73	1
GO:0031354	intrinsic component of plastid outer mem...	2	2	1.43	1
GO:0005938	cell cortex	14	14	10.04	1
GO:0031355	integral component of plastid outer memb...	2	2	1.43	1
GO:0005881	cytoplasmic microtubule	2	2	1.43	1
GO:0070603	SWI/SNF superfamily-type complex	2	2	1.43	1
GO:0008076	voltage-gated potassium channel complex	4	4	2.87	1
GO:0031358	intrinsic component of chloroplast outer...	2	2	1.43	1
GO:0005885	Arp2/3 protein complex	1	1	0.72	1
GO:0030312	external encapsulating structure	121	83	86.73	1
GO:0005887	integral component of plasma membrane	15	14	10.75	1
GO:0030662	coated vesicle membrane	2	2	1.43	1
GO:0005795	Golgi stack	7	5	5.02	1
GO:0072588	box H/ACA RNP complex	2	2	1.43	1
GO:0097346	INO80-type complex	2	2	1.43	1
GO:0008023	transcription elongation factor complex	4	4	2.87	1
GO:0005871	kinesin complex	4	4	2.87	1
GO:0005876	spindle microtubule	2	2	1.43	1
GO:0070069	cytochrome complex	3	1	2.15	1
GO:0098590	plasma membrane region	3	3	2.15	1
GO:0098687	chromosomal region	1	1	0.72	1
GO:0042646	plastid nucleoid	1	1	0.72	1
GO:0009533	chloroplast stromal thylakoid	6	6	4.3	1
GO:0030658	transport vesicle membrane	4	2	2.87	1
GO:0030659	cytoplasmic vesicle membrane	5	2	3.58	1
GO:0043230	extracellular organelle	4	4	2.87	1
GO:0000118	histone deacetylase complex	2	0	1.43	1
GO:0000322	storage vacuole	1	0	0.72	1
GO:0000326	protein storage vacuole	1	0	0.72	1
GO:0000421	autophagic vacuole membrane	1	0	0.72	1
GO:0000776	kinetochore	2	0	1.43	1
GO:0005669	transcription factor TFIID complex	1	0	0.72	1
GO:0005744	mitochondrial inner membrane presequence...	2	0	1.43	1
GO:0005750	mitochondrial respiratory chain complex ...	2	0	1.43	1
GO:0005770	late endosome	2	0	1.43	1
GO:0005775	vacuolar lumen	2	0	1.43	1
GO:0005776	autophagic vacuole	1	0	0.72	1
GO:0005834	heterotrimeric G-protein complex	2	0	1.43	1
GO:0009538	photosystem I reaction center	2	0	1.43	1
GO:0009573	chloroplast ribulose bisphosphate carbox...	2	0	1.43	1
GO:0010170	glucose-1-phosphate adenylyltransferase ...	2	0	1.43	1
GO:0019897	extrinsic component of plasma membrane	2	0	1.43	1
GO:0030684	preribosome	2	0	1.43	1
GO:0031012	extracellular matrix	2	0	1.43	1
GO:0031234	extrinsic component of cytoplasmic side ...	2	0	1.43	1
GO:0031463	Cul3-RING ubiquitin ligase complex	1	0	0.72	1
GO:0032040	small-subunit processome	2	0	1.43	1
GO:0032580	Golgi cisterna membrane	2	0	1.43	1
GO:0033095	aleurone grain	1	0	0.72	1
GO:0033107	CVT vesicle	1	0	0.72	1
GO:0033110	Cvt vesicle membrane	1	0	0.72	1
GO:0042807	central vacuole	1	0	0.72	1
GO:0045275	respiratory chain complex III	2	0	1.43	1
GO:0048492	ribulose bisphosphate carboxylase comple...	2	0	1.43	1
GO:1902503	adenylyltransferase complex	2	0	1.43	1

## Sheet: GO_result_weight_MF_hom
ID	Term	Total Genes Annotated	No. genes in test group	Expected	weighted p-val
GO:0043168	anion binding	598	512	430.73	1.4e-17
GO:0032550	purine ribonucleoside binding	506	438	364.46	3.7e-17
GO:0032559	adenyl ribonucleotide binding	466	406	335.65	5.8e-17
GO:0017111	nucleoside-triphosphatase activity	185	167	133.25	3.5e-05
GO:0004812	aminoacyl-tRNA ligase activity	28	28	20.17	9.8e-05
GO:0000166	nucleotide binding	787	657	566.86	0.00037
GO:0015405	P-P-bond-hydrolysis-driven transmembrane...	70	65	50.42	0.00164
GO:0004252	serine-type endopeptidase activity	18	18	12.96	0.00267
GO:0004709	MAP kinase kinase kinase activity	23	22	16.57	0.00513
GO:0019829	cation-transporting ATPase activity	37	34	26.65	0.00787
GO:0004674	protein serine/threonine kinase activity	188	154	135.41	0.00821
GO:0030246	carbohydrate binding	18	18	12.96	0.00994
GO:0015077	monovalent inorganic cation transmembran...	34	32	24.49	0.0114
GO:0051082	unfolded protein binding	28	25	20.17	0.02622
GO:0019205	nucleobase-containing compound kinase ac...	13	13	9.36	0.02683
GO:0072509	divalent inorganic cation transmembrane ...	19	18	13.69	0.02835
GO:0004012	phospholipid-translocating ATPase activi...	10	10	7.2	0.03739
GO:0005507	copper ion binding	39	33	28.09	0.05112
GO:0000287	magnesium ion binding	39	33	28.09	0.05112
GO:0004659	prenyltransferase activity	12	12	8.64	0.05179
GO:0003678	DNA helicase activity	12	12	8.64	0.05179
GO:0004673	protein histidine kinase activity	9	9	6.48	0.05196
GO:0015238	drug transmembrane transporter activity	8	8	5.76	0.07221
GO:0016634	oxidoreductase activity, acting on the C...	8	8	5.76	0.07221
GO:0019842	vitamin binding	8	8	5.76	0.07221
GO:0016776	phosphotransferase activity, phosphate g...	9	9	6.48	0.10016
GO:0042054	histone methyltransferase activity	7	7	5.04	0.10033
GO:0008762	UDP-N-acetylmuramate dehydrogenase activ...	7	7	5.04	0.10033
GO:0016881	acid-amino acid ligase activity	7	7	5.04	0.10033
GO:0005315	inorganic phosphate transmembrane transp...	7	7	5.04	0.10033
GO:0015662	ATPase activity, coupled to transmembran...	21	19	15.13	0.10512
GO:0016846	carbon-sulfur lyase activity	17	15	12.24	0.10567
GO:0016651	oxidoreductase activity, acting on NAD(P...	32	28	23.05	0.10701
GO:0003723	RNA binding	149	114	107.32	0.11059
GO:0004715	non-membrane spanning protein tyrosine k...	21	18	15.13	0.12002
GO:0051015	actin filament binding	6	6	4.32	0.13939
GO:0051766	inositol trisphosphate kinase activity	6	6	4.32	0.13939
GO:0050897	cobalt ion binding	6	6	4.32	0.13939
GO:0004579	dolichyl-diphosphooligosaccharide-protei...	6	6	4.32	0.13939
GO:0002161	aminoacyl-tRNA editing activity	6	6	4.32	0.13939
GO:0004650	polygalacturonase activity	6	6	4.32	0.13939
GO:0004300	enoyl-CoA hydratase activity	6	6	4.32	0.13939
GO:0005337	nucleoside transmembrane transporter act...	6	6	4.32	0.13939
GO:1901681	sulfur compound binding	6	6	4.32	0.13939
GO:0051920	peroxiredoxin activity	6	6	4.32	0.13939
GO:0051536	iron-sulfur cluster binding	15	13	10.8	0.16451
GO:0034061	DNA polymerase activity	10	9	7.2	0.18312
GO:0032555	purine ribonucleotide binding	506	438	364.46	0.18861
GO:0016763	transferase activity, transferring pento...	7	7	5.04	0.19341
GO:0008171	O-methyltransferase activity	7	7	5.04	0.19341
GO:0015101	organic cation transmembrane transporter...	5	5	3.6	0.19364
GO:0016760	cellulose synthase (UDP-forming) activit...	5	5	3.6	0.19364
GO:0047526	2'-hydroxyisoflavone reductase activity	5	5	3.6	0.19364
GO:0008889	glycerophosphodiester phosphodiesterase ...	5	5	3.6	0.19364
GO:0009881	photoreceptor activity	5	5	3.6	0.19364
GO:0015112	nitrate transmembrane transporter activi...	5	5	3.6	0.19364
GO:0016614	oxidoreductase activity, acting on CH-OH...	73	59	52.58	0.25159
GO:1901265	nucleoside phosphate binding	787	657	566.86	0.25507
GO:0008170	N-methyltransferase activity	11	11	7.92	0.26808
GO:0046912	transferase activity, transferring acyl ...	6	6	4.32	0.26871
GO:0003825	alpha,alpha-trehalose-phosphate synthase...	4	4	2.88	0.26896
GO:0004565	beta-galactosidase activity	4	4	2.88	0.26896
GO:0004575	sucrose alpha-glucosidase activity	4	4	2.88	0.26896
GO:0016671	oxidoreductase activity, acting on a sul...	4	4	2.88	0.26896
GO:0016774	phosphotransferase activity, carboxyl gr...	4	4	2.88	0.26896
GO:0080030	methyl indole-3-acetate esterase activit...	4	4	2.88	0.26896
GO:0080031	methyl salicylate esterase activity	4	4	2.88	0.26896
GO:0080032	methyl jasmonate esterase activity	4	4	2.88	0.26896
GO:0016703	oxidoreductase activity, acting on singl...	4	4	2.88	0.26896
GO:0016415	octanoyltransferase activity	4	4	2.88	0.26896
GO:0004656	procollagen-proline 4-dioxygenase activi...	4	4	2.88	0.26896
GO:0003995	acyl-CoA dehydrogenase activity	4	4	2.88	0.26896
GO:0017169	CDP-alcohol phosphatidyltransferase acti...	4	4	2.88	0.26896
GO:0000295	adenine nucleotide transmembrane transpo...	4	4	2.88	0.26896
GO:0050253	retinyl-palmitate esterase activity	4	4	2.88	0.26896
GO:0005249	voltage-gated potassium channel activity	4	4	2.88	0.26896
GO:0016872	intramolecular lyase activity	4	4	2.88	0.26896
GO:0004008	copper-exporting ATPase activity	4	4	2.88	0.26896
GO:1902936	phosphatidylinositol bisphosphate bindin...	4	4	2.88	0.26896
GO:0016161	beta-amylase activity	4	4	2.88	0.26896
GO:0016168	chlorophyll binding	4	4	2.88	0.26896
GO:0004743	pyruvate kinase activity	4	4	2.88	0.26896
GO:0050379	UDP-glucuronate 5'-epimerase activity	4	4	2.88	0.26896
GO:0050321	tau-protein kinase activity	4	4	2.88	0.26896
GO:0016157	sucrose synthase activity	4	4	2.88	0.26896
GO:0005346	purine ribonucleotide transmembrane tran...	4	4	2.88	0.26896
GO:0030955	potassium ion binding	4	4	2.88	0.26896
GO:0004448	isocitrate dehydrogenase activity	4	4	2.88	0.26896
GO:0015174	basic amino acid transmembrane transport...	4	4	2.88	0.26896
GO:0008238	exopeptidase activity	14	11	10.08	0.29741
GO:0008565	protein transporter activity	21	19	15.13	0.30196
GO:0008375	acetylglucosaminyltransferase activity	12	10	8.64	0.30401
GO:0016597	amino acid binding	12	10	8.64	0.30401
GO:0042802	identical protein binding	27	21	19.45	0.33497
GO:0005524	ATP binding	463	403	333.49	0.33731
GO:0016830	carbon-carbon lyase activity	22	18	15.85	0.34973
GO:0016896	exoribonuclease activity, producing 5'-p...	5	5	3.6	0.37329
GO:0030983	mismatched DNA binding	5	5	3.6	0.37329
GO:0004177	aminopeptidase activity	3	3	2.16	0.37355
GO:0015296	anion:cation symporter activity	3	3	2.16	0.37355
GO:0045486	naringenin 3-dioxygenase activity	3	3	2.16	0.37355
GO:0045431	flavonol synthase activity	3	3	2.16	0.37355
GO:0008017	microtubule binding	3	3	2.16	0.37355
GO:0016307	phosphatidylinositol phosphate kinase ac...	3	3	2.16	0.37355
GO:0008909	isochorismate synthase activity	3	3	2.16	0.37355
GO:0010329	auxin efflux transmembrane transporter a...	3	3	2.16	0.37355
GO:0004316	3-oxoacyl-[acyl-carrier-protein] reducta...	3	3	2.16	0.37355
GO:0047372	acylglycerol lipase activity	3	3	2.16	0.37355
GO:0047325	inositol tetrakisphosphate 1-kinase acti...	3	3	2.16	0.37355
GO:0009001	serine O-acetyltransferase activity	3	3	2.16	0.37355
GO:0033926	glycopeptide alpha-N-acetylgalactosamini...	3	3	2.16	0.37355
GO:0005313	L-glutamate transmembrane transporter ac...	3	3	2.16	0.37355
GO:0019139	cytokinin dehydrogenase activity	3	3	2.16	0.37355
GO:0005343	organic acid:sodium symporter activity	3	3	2.16	0.37355
GO:0008137	NADH dehydrogenase (ubiquinone) activity	3	3	2.16	0.37355
GO:0005034	osmosensor activity	3	3	2.16	0.37355
GO:0050468	reticuline oxidase activity	3	3	2.16	0.37355
GO:0052742	phosphatidylinositol kinase activity	3	3	2.16	0.37355
GO:0019887	protein kinase regulator activity	7	6	5.04	0.37376
GO:0004519	endonuclease activity	12	9	8.64	0.37417
GO:0005509	calcium ion binding	55	41	39.62	0.40233
GO:0008237	metallopeptidase activity	18	14	12.96	0.4038
GO:0001883	purine nucleoside binding	506	438	364.46	0.40792
GO:0008270	zinc ion binding	239	174	172.15	0.42333
GO:0004672	protein kinase activity	280	223	201.68	0.42805
GO:0008194	UDP-glycosyltransferase activity	56	46	40.34	0.45941
GO:0005484	SNAP receptor activity	6	5	4.32	0.46487
GO:0035639	purine ribonucleoside triphosphate bindi...	503	435	362.3	0.48244
GO:0016779	nucleotidyltransferase activity	35	28	25.21	0.49342
GO:0003743	translation initiation factor activity	27	20	19.45	0.50367
GO:0015399	primary active transmembrane transporter...	70	65	50.42	0.51253
GO:0016820	hydrolase activity, acting on acid anhyd...	58	53	41.78	0.51403
GO:0019001	guanyl nucleotide binding	40	32	28.81	0.51758
GO:0004725	protein tyrosine phosphatase activity	9	7	6.48	0.51776
GO:0051540	metal cluster binding	15	13	10.8	0.51802
GO:0008173	RNA methyltransferase activity	6	6	4.32	0.51825
GO:0005351	sugar:proton symporter activity	4	4	2.88	0.5185
GO:0008169	C-methyltransferase activity	4	4	2.88	0.5185
GO:0005048	signal sequence binding	4	4	2.88	0.5185
GO:0008395	steroid hydroxylase activity	2	2	1.44	0.51874
GO:0051670	inulinase activity	2	2	1.44	0.51874
GO:0017056	structural constituent of nuclear pore	2	2	1.44	0.51874
GO:0033897	ribonuclease T2 activity	2	2	1.44	0.51874
GO:0003860	3-hydroxyisobutyryl-CoA hydrolase activi...	2	2	1.44	0.51874
GO:0003861	3-isopropylmalate dehydratase activity	2	2	1.44	0.51874
GO:0004128	cytochrome-b5 reductase activity, acting...	2	2	1.44	0.51874
GO:0004807	triose-phosphate isomerase activity	2	2	1.44	0.51874
GO:0004143	diacylglycerol kinase activity	2	2	1.44	0.51874
GO:0004144	diacylglycerol O-acyltransferase activit...	2	2	1.44	0.51874
GO:0008964	phosphoenolpyruvate carboxylase activity	2	2	1.44	0.51874
GO:0008967	phosphoglycolate phosphatase activity	2	2	1.44	0.51874
GO:0033862	UMP kinase activity	2	2	1.44	0.51874
GO:0016972	thiol oxidase activity	2	2	1.44	0.51874
GO:0000400	four-way junction DNA binding	2	2	1.44	0.51874
GO:0046863	ribulose-1,5-bisphosphate carboxylase/ox...	2	2	1.44	0.51874
GO:0004108	citrate (Si)-synthase activity	2	2	1.44	0.51874
GO:0004563	beta-N-acetylhexosaminidase activity	2	2	1.44	0.51874
GO:0003834	beta-carotene 15,15'-monooxygenase activ...	2	2	1.44	0.51874
GO:0052861	glucan endo-1,3-beta-glucanase activity,...	2	2	1.44	0.51874
GO:0052862	glucan endo-1,4-beta-glucanase activity,...	2	2	1.44	0.51874
GO:0001716	L-amino-acid oxidase activity	2	2	1.44	0.51874
GO:0004581	dolichyl-phosphate beta-glucosyltransfer...	2	2	1.44	0.51874
GO:0004582	dolichyl-phosphate beta-D-mannosyltransf...	2	2	1.44	0.51874
GO:0009540	zeaxanthin epoxidase [overall] activity	2	2	1.44	0.51874
GO:0008936	nicotinamidase activity	2	2	1.44	0.51874
GO:0008794	arsenate reductase (glutaredoxin) activi...	2	2	1.44	0.51874
GO:0016688	L-ascorbate peroxidase activity	2	2	1.44	0.51874
GO:0015369	calcium:proton antiporter activity	2	2	1.44	0.51874
GO:0047100	glyceraldehyde-3-phosphate dehydrogenase...	2	2	1.44	0.51874
GO:0016761	cellulose synthase (GDP-forming) activit...	2	2	1.44	0.51874
GO:0016041	glutamate synthase (ferredoxin) activity	2	2	1.44	0.51874
GO:0050178	phenylpyruvate tautomerase activity	2	2	1.44	0.51874
GO:0004535	poly(A)-specific ribonuclease activity	2	2	1.44	0.51874
GO:0016784	3-mercaptopyruvate sulfurtransferase act...	2	2	1.44	0.51874
GO:0030158	protein xylosyltransferase activity	2	2	1.44	0.51874
GO:0080083	beta-gentiobiose beta-glucosidase activi...	2	2	1.44	0.51874
GO:0008728	GTP diphosphokinase activity	2	2	1.44	0.51874
GO:0080079	cellobiose glucosidase activity	2	2	1.44	0.51874
GO:0004360	glutamine-fructose-6-phosphate transamin...	2	2	1.44	0.51874
GO:0016711	flavonoid 3'-monooxygenase activity	2	2	1.44	0.51874
GO:0016603	glutaminyl-peptide cyclotransferase acti...	2	2	1.44	0.51874
GO:0016717	oxidoreductase activity, acting on paire...	2	2	1.44	0.51874
GO:0004350	glutamate-5-semialdehyde dehydrogenase a...	2	2	1.44	0.51874
GO:0004358	glutamate N-acetyltransferase activity	2	2	1.44	0.51874
GO:0046592	polyamine oxidase activity	2	2	1.44	0.51874
GO:0047395	glycerophosphoinositol glycerophosphodie...	2	2	1.44	0.51874
GO:0009940	amino-terminal vacuolar sorting propepti...	2	2	1.44	0.51874
GO:0008425	2-polyprenyl-6-methoxy-1,4-benzoquinone ...	2	2	1.44	0.51874
GO:0004328	formamidase activity	2	2	1.44	0.51874
GO:0010334	sesquiterpene synthase activity	2	2	1.44	0.51874
GO:0004662	CAAX-protein geranylgeranyltransferase a...	2	2	1.44	0.51874
GO:0004663	Rab geranylgeranyltransferase activity	2	2	1.44	0.51874
GO:0009011	starch synthase activity	2	2	1.44	0.51874
GO:0004348	glucosylceramidase activity	2	2	1.44	0.51874
GO:0080007	S-nitrosoglutathione reductase activity	2	2	1.44	0.51874
GO:0004651	polynucleotide 5'-phosphatase activity	2	2	1.44	0.51874
GO:0004652	polynucleotide adenylyltransferase activ...	2	2	1.44	0.51874
GO:0004081	bis(5'-nucleosyl)-tetraphosphatase (asym...	2	2	1.44	0.51874
GO:0032138	single base insertion or deletion bindin...	2	2	1.44	0.51874
GO:0003992	N2-acetyl-L-ornithine:2-oxoglutarate 5-a...	2	2	1.44	0.51874
GO:0004792	thiosulfate sulfurtransferase activity	2	2	1.44	0.51874
GO:0047389	glycerophosphocholine phosphodiesterase ...	2	2	1.44	0.51874
GO:0048038	quinone binding	2	2	1.44	0.51874
GO:0046524	sucrose-phosphate synthase activity	2	2	1.44	0.51874
GO:0004303	estradiol 17-beta-dehydrogenase activity	2	2	1.44	0.51874
GO:0003962	cystathionine gamma-synthase activity	2	2	1.44	0.51874
GO:0004019	adenylosuccinate synthase activity	2	2	1.44	0.51874
GO:0008409	5'-3' exonuclease activity	2	2	1.44	0.51874
GO:0004042	acetyl-CoA:L-glutamate N-acetyltransfera...	2	2	1.44	0.51874
GO:0004045	aminoacyl-tRNA hydrolase activity	2	2	1.44	0.51874
GO:0047911	galacturan 1,4-alpha-galacturonidase act...	2	2	1.44	0.51874
GO:0004641	phosphoribosylformylglycinamidine cyclo-...	2	2	1.44	0.51874
GO:0050278	sedoheptulose-bisphosphatase activity	2	2	1.44	0.51874
GO:0003983	UTP:glucose-1-phosphate uridylyltransfer...	2	2	1.44	0.51874
GO:0003984	acetolactate synthase activity	2	2	1.44	0.51874
GO:0004758	serine C-palmitoyltransferase activity	2	2	1.44	0.51874
GO:0017118	lipoyltransferase activity	2	2	1.44	0.51874
GO:0047334	diphosphate-fructose-6-phosphate 1-phosp...	2	2	1.44	0.51874
GO:0004788	thiamine diphosphokinase activity	2	2	1.44	0.51874
GO:0003977	UDP-N-acetylglucosamine diphosphorylase ...	2	2	1.44	0.51874
GO:0005358	high-affinity hydrogen:glucose symporter...	2	2	1.44	0.51874
GO:0003978	UDP-glucose 4-epimerase activity	2	2	1.44	0.51874
GO:0015423	maltose-transporting ATPase activity	2	2	1.44	0.51874
GO:0004775	succinate-CoA ligase (ADP-forming) activ...	2	2	1.44	0.51874
GO:0005094	Rho GDP-dissociation inhibitor activity	2	2	1.44	0.51874
GO:0016871	cycloartenol synthase activity	2	2	1.44	0.51874
GO:0046507	UDPsulfoquinovose synthase activity	2	2	1.44	0.51874
GO:0046509	1,2-diacylglycerol 3-beta-galactosyltran...	2	2	1.44	0.51874
GO:0010484	H3 histone acetyltransferase activity	2	2	1.44	0.51874
GO:0004602	glutathione peroxidase activity	2	2	1.44	0.51874
GO:0032266	phosphatidylinositol-3-phosphate binding	2	2	1.44	0.51874
GO:0008810	cellulase activity	2	2	1.44	0.51874
GO:0030276	clathrin binding	2	2	1.44	0.51874
GO:0004467	long-chain fatty acid-CoA ligase activit...	2	2	1.44	0.51874
GO:0004719	protein-L-isoaspartate (D-aspartate) O-m...	2	2	1.44	0.51874
GO:0016165	linoleate 13S-lipoxygenase activity	2	2	1.44	0.51874
GO:0042132	fructose 1,6-bisphosphate 1-phosphatase ...	2	2	1.44	0.51874
GO:0004451	isocitrate lyase activity	2	2	1.44	0.51874
GO:0008840	4-hydroxy-tetrahydrodipicolinate synthas...	2	2	1.44	0.51874
GO:0001104	RNA polymerase II transcription cofactor...	2	2	1.44	0.51874
GO:0050378	UDP-glucuronate 4-epimerase activity	2	2	1.44	0.51874
GO:0003684	damaged DNA binding	2	2	1.44	0.51874
GO:0016844	strictosidine synthase activity	2	2	1.44	0.51874
GO:0030504	inorganic diphosphate transmembrane tran...	2	2	1.44	0.51874
GO:0004484	mRNA guanylyltransferase activity	2	2	1.44	0.51874
GO:0004739	pyruvate dehydrogenase (acetyl-transferr...	2	2	1.44	0.51874
GO:0034450	ubiquitin-ubiquitin ligase activity	2	2	1.44	0.51874
GO:0045543	gibberellin 2-beta-dioxygenase activity	2	2	1.44	0.51874
GO:0000064	L-ornithine transmembrane transporter ac...	2	2	1.44	0.51874
GO:0008802	betaine-aldehyde dehydrogenase activity	2	2	1.44	0.51874
GO:0008806	carboxymethylenebutenolidase activity	2	2	1.44	0.51874
GO:0052662	zeaxanthin epoxidase activity	2	2	1.44	0.51874
GO:0052663	antheraxanthin epoxidase activity	2	2	1.44	0.51874
GO:0033907	beta-D-fucosidase activity	2	2	1.44	0.51874
GO:0016149	translation release factor activity, cod...	2	2	1.44	0.51874
GO:0046027	phospholipid:diacylglycerol acyltransfer...	2	2	1.44	0.51874
GO:0034432	bis(5'-adenosyl)-pentaphosphatase activi...	2	2	1.44	0.51874
GO:0004401	histidinol-phosphatase activity	2	2	1.44	0.51874
GO:0051219	phosphoprotein binding	2	2	1.44	0.51874
GO:0042393	histone binding	2	2	1.44	0.51874
GO:0000035	acyl binding	2	2	1.44	0.51874
GO:0070529	L-tryptophan aminotransferase activity	2	2	1.44	0.51874
GO:0080116	glucuronoxylan glucuronosyltransferase a...	2	2	1.44	0.51874
GO:0031219	levanase activity	2	2	1.44	0.51874
GO:0010179	IAA-Ala conjugate hydrolase activity	2	2	1.44	0.51874
GO:0004843	ubiquitin-specific protease activity	2	2	1.44	0.51874
GO:0004157	dihydropyrimidinase activity	2	2	1.44	0.51874
GO:0042389	omega-3 fatty acid desaturase activity	2	2	1.44	0.51874
GO:0015604	organic phosphonate transmembrane transp...	9	7	6.48	0.51876
GO:0016740	transferase activity	882	681	635.28	0.55011
GO:0008601	protein phosphatase type 2A regulator ac...	5	4	3.6	0.57027
GO:0032440	2-alkenal reductase [NAD(P)] activity	43	31	30.97	0.57343
GO:0016772	transferase activity, transferring phosp...	470	368	338.53	0.57453
GO:0016616	oxidoreductase activity, acting on the C...	65	51	46.82	0.58133
GO:0003755	peptidyl-prolyl cis-trans isomerase acti...	15	11	10.8	0.58556
GO:0048037	cofactor binding	96	76	69.15	0.59517
GO:0016773	phosphotransferase activity, alcohol gro...	314	249	226.17	0.59632
GO:0016831	carboxy-lyase activity	20	16	14.41	0.6024
GO:0008138	protein tyrosine/serine/threonine phosph...	8	6	5.76	0.60345
GO:0004190	aspartic-type endopeptidase activity	8	6	5.76	0.60345
GO:0036094	small molecule binding	805	671	579.82	0.60747
GO:0043167	ion binding	1154	896	831.2	0.6226
GO:0004527	exonuclease activity	17	14	12.24	0.62749
GO:0043225	anion transmembrane-transporting ATPase ...	10	8	7.2	0.68694
GO:0015416	organic phosphonate transmembrane-transp...	9	7	6.48	0.68709
GO:0003960	NADPH:quinone reductase activity	8	6	5.76	0.68724
GO:0016859	cis-trans isomerase activity	15	11	10.8	0.68726
GO:0031072	heat shock protein binding	4	3	2.88	0.6873
GO:0009982	pseudouridine synthase activity	4	3	2.88	0.6873
GO:0005057	receptor signaling protein activity	29	26	20.89	0.68918
GO:0015297	antiporter activity	14	12	10.08	0.69134
GO:0003993	acid phosphatase activity	7	5	5.04	0.69265
GO:0005097	Rab GTPase activator activity	7	5	5.04	0.69265
GO:0046527	glucosyltransferase activity	36	29	25.93	0.69479
GO:0022804	active transmembrane transporter activit...	106	95	76.35	0.69709
GO:0004518	nuclease activity	33	25	23.77	0.71273
GO:0008168	methyltransferase activity	62	49	44.66	0.71365
GO:0042623	ATPase activity, coupled	93	86	66.99	0.71446
GO:0016876	ligase activity, forming aminoacyl-tRNA ...	28	28	20.17	0.71798
GO:0005548	phospholipid transporter activity	10	10	7.2	0.71952
GO:0038023	signaling receptor activity	9	9	6.48	0.7196
GO:0090484	drug transporter activity	8	8	5.76	0.71969
GO:0000155	phosphorelay sensor kinase activity	8	8	5.76	0.71969
GO:0042910	xenobiotic transporter activity	6	6	4.32	0.71985
GO:0004576	oligosaccharyl transferase activity	6	6	4.32	0.71985
GO:0050664	oxidoreductase activity, acting on NAD(P...	6	6	4.32	0.71985
GO:0016615	malate dehydrogenase activity	4	4	2.88	0.72002
GO:0043177	organic acid binding	18	14	12.96	0.72005
GO:0015217	ADP transmembrane transporter activity	3	3	2.16	0.72011
GO:0005347	ATP transmembrane transporter activity	3	3	2.16	0.72011
GO:0015154	disaccharide transmembrane transporter a...	3	3	2.16	0.72011
GO:0015181	arginine transmembrane transporter activ...	3	3	2.16	0.72011
GO:0015189	L-lysine transmembrane transporter activ...	3	3	2.16	0.72011
GO:0047262	polygalacturonate 4-alpha-galacturonosyl...	2	2	1.44	0.72019
GO:0046510	UDP-sulfoquinovose:DAG sulfoquinovosyltr...	2	2	1.44	0.72019
GO:0030942	endoplasmic reticulum signal peptide bin...	2	2	1.44	0.72019
GO:0016538	cyclin-dependent protein serine/threonin...	5	4	3.6	0.72024
GO:0008378	galactosyltransferase activity	5	4	3.6	0.72024
GO:0019888	protein phosphatase regulator activity	5	4	3.6	0.72024
GO:0035250	UDP-galactosyltransferase activity	5	4	3.6	0.72024
GO:0032450	maltose alpha-glucosidase activity	1	1	0.72	0.72028
GO:0016985	mannan endo-1,4-beta-mannosidase activit...	1	1	0.72	0.72028
GO:0016987	sigma factor activity	1	1	0.72	0.72028
GO:0016205	selenocysteine methyltransferase activit...	1	1	0.72	0.72028
GO:0031492	nucleosomal DNA binding	1	1	0.72	0.72028
GO:0008793	aromatic-amino-acid:2-oxoglutarate amino...	1	1	0.72	0.72028
GO:0047598	7-dehydrocholesterol reductase activity	1	1	0.72	0.72028
GO:0016720	delta12-fatty acid dehydrogenase activit...	1	1	0.72	0.72028
GO:0010385	double-stranded methylated DNA binding	1	1	0.72	0.72028
GO:0080019	fatty-acyl-CoA reductase (alcohol-formin...	1	1	0.72	0.72028
GO:0080041	ADP-ribose pyrophosphohydrolase activity	1	1	0.72	0.72028
GO:0009918	sterol delta7 reductase activity	1	1	0.72	0.72028
GO:0045158	electron transporter, transferring elect...	1	1	0.72	0.72028
GO:0008441	3'(2'),5'-bisphosphate nucleotidase acti...	1	1	0.72	0.72028
GO:0005545	1-phosphatidylinositol binding	1	1	0.72	0.72028
GO:0009496	plastoquinol--plastocyanin reductase act...	1	1	0.72	0.72028
GO:0004642	phosphoribosylformylglycinamidine syntha...	1	1	0.72	0.72028
GO:0003691	double-stranded telomeric DNA binding	1	1	0.72	0.72028
GO:0004647	phosphoserine phosphatase activity	1	1	0.72	0.72028
GO:0003934	GTP cyclohydrolase I activity	1	1	0.72	0.72028
GO:0033919	glucan 1,3-alpha-glucosidase activity	1	1	0.72	0.72028
GO:0004441	inositol-1,4-bisphosphate 1-phosphatase ...	1	1	0.72	0.72028
GO:0005496	steroid binding	1	1	0.72	0.72028
GO:0004197	cysteine-type endopeptidase activity	1	1	0.72	0.72028
GO:0031957	very long-chain fatty acid-CoA ligase ac...	1	1	0.72	0.72028
GO:0010176	homogentisate phytyltransferase activity	1	1	0.72	0.72028
GO:0005099	Ras GTPase activator activity	7	5	5.04	0.72037
GO:0004180	carboxypeptidase activity	9	6	6.48	0.72051
GO:0019200	carbohydrate kinase activity	5	3	3.6	0.72054
GO:0004601	peroxidase activity	44	31	31.69	0.73193
GO:0016829	lyase activity	93	72	66.99	0.75168
GO:0016746	transferase activity, transferring acyl ...	88	65	63.38	0.7523
GO:0004721	phosphoprotein phosphatase activity	36	25	25.93	0.76397
GO:0015291	secondary active transmembrane transport...	40	34	28.81	0.77112
GO:1901677	phosphate transmembrane transporter acti...	24	20	17.29	0.77275
GO:0035251	UDP-glucosyltransferase activity	34	27	24.49	0.77288
GO:0016706	oxidoreductase activity, acting on paire...	21	17	15.13	0.77372
GO:0070330	aromatase activity	9	6	6.48	0.77483
GO:0004221	ubiquitin thiolesterase activity	12	8	8.64	0.77558
GO:0004842	ubiquitin-protein transferase activity	31	22	22.33	0.77885
GO:0004713	protein tyrosine kinase activity	33	26	23.77	0.7797
GO:0004540	ribonuclease activity	16	13	11.52	0.78011
GO:0043566	structure-specific DNA binding	12	10	8.64	0.78017
GO:0015605	organophosphate ester transmembrane tran...	17	13	12.24	0.78049
GO:0042803	protein homodimerization activity	21	15	15.13	0.78096
GO:0016630	protochlorophyllide reductase activity	6	4	4.32	0.78106
GO:0004784	superoxide dismutase activity	6	4	4.32	0.78106
GO:0047672	anthranilate N-benzoyltransferase activi...	6	4	4.32	0.78106
GO:0003729	mRNA binding	6	4	4.32	0.78106
GO:0043169	cation binding	648	469	466.74	0.79014
GO:0016301	kinase activity	390	303	280.91	0.79508
GO:0003777	microtubule motor activity	15	13	10.8	0.80826
GO:0005083	small GTPase regulator activity	9	7	6.48	0.80887
GO:0008047	enzyme activator activity	12	9	8.64	0.80893
GO:0016645	oxidoreductase activity, acting on the C...	8	6	5.76	0.80897
GO:0004834	tryptophan synthase activity	3	2	2.16	0.80912
GO:0004298	threonine-type endopeptidase activity	3	2	2.16	0.80912
GO:0004523	RNA-DNA hybrid ribonuclease activity	3	2	2.16	0.80912
GO:0016417	S-acyltransferase activity	3	2	2.16	0.80912
GO:0033549	MAP kinase phosphatase activity	3	2	2.16	0.80912
GO:0008146	sulfotransferase activity	3	2	2.16	0.80912
GO:0070547	L-tyrosine aminotransferase activity	3	2	2.16	0.80912
GO:0010333	terpene synthase activity	6	4	4.32	0.80918
GO:0016712	oxidoreductase activity, acting on paire...	9	6	6.48	0.80924
GO:0016905	myosin heavy chain kinase activity	12	8	8.64	0.8093
GO:0016758	transferase activity, transferring hexos...	85	67	61.22	0.82079
GO:0050662	coenzyme binding	65	52	46.82	0.82533
GO:0051213	dioxygenase activity	31	24	22.33	0.82697
GO:0046914	transition metal ion binding	328	237	236.25	0.83625
GO:0016741	transferase activity, transferring one-c...	62	49	44.66	0.83872
GO:0016410	N-acyltransferase activity	16	11	11.52	0.84119
GO:0016209	antioxidant activity	54	39	38.89	0.84158
GO:0016817	hydrolase activity, acting on acid anhyd...	204	180	146.94	0.84624
GO:0016628	oxidoreductase activity, acting on the C...	60	42	43.22	0.84653
GO:0046872	metal ion binding	644	465	463.86	0.85722
GO:0060089	molecular transducer activity	46	39	33.13	0.86044
GO:0005319	lipid transporter activity	16	14	11.52	0.86172
GO:0016836	hydro-lyase activity	15	12	10.8	0.86219
GO:0016838	carbon-oxygen lyase activity, acting on ...	8	6	5.76	0.86254
GO:0004222	metalloendopeptidase activity	14	10	10.08	0.86266
GO:0005089	Rho guanyl-nucleotide exchange factor ac...	5	3	3.6	0.86285
GO:0005216	ion channel activity	12	8	8.64	0.86287
GO:0016757	transferase activity, transferring glyco...	130	98	93.64	0.86382
GO:0004871	signal transducer activity	46	39	33.13	0.87
GO:0016667	oxidoreductase activity, acting on a sul...	23	17	16.57	0.87297
GO:0016684	oxidoreductase activity, acting on perox...	44	31	31.69	0.87358
GO:0019900	kinase binding	13	8	9.36	0.87394
GO:0015035	protein disulfide oxidoreductase activit...	15	9	10.8	0.87417
GO:0008374	O-acyltransferase activity	14	10	10.08	0.88213
GO:0008233	peptidase activity	128	95	92.2	0.886
GO:0004175	endopeptidase activity	47	37	33.85	0.89696
GO:0017171	serine hydrolase activity	38	29	27.37	0.89802
GO:0015036	disulfide oxidoreductase activity	17	11	12.24	0.90413
GO:0016835	carbon-oxygen lyase activity	27	20	19.45	0.91116
GO:0016702	oxidoreductase activity, acting on singl...	18	12	12.96	0.91177
GO:0032549	ribonucleoside binding	508	438	365.9	0.91208
GO:0003824	catalytic activity	2165	1623	1559.4	0.91316
GO:0016765	transferase activity, transferring alkyl...	19	15	13.69	0.92152
GO:0051119	sugar transmembrane transporter activity	8	7	5.76	0.92153
GO:0003964	RNA-directed DNA polymerase activity	8	7	5.76	0.92153
GO:0019207	kinase regulator activity	7	6	5.04	0.92158
GO:0070001	aspartic-type peptidase activity	8	6	5.76	0.9217
GO:0004712	protein serine/threonine/tyrosine kinase...	7	5	5.04	0.92175
GO:0070566	adenylyltransferase activity	7	5	5.04	0.92175
GO:0005342	organic acid transmembrane transporter a...	14	10	10.08	0.92176
GO:0051903	S-(hydroxymethyl)glutathione dehydrogena...	6	4	4.32	0.9218
GO:0016679	oxidoreductase activity, acting on diphe...	6	4	4.32	0.9218
GO:0016721	oxidoreductase activity, acting on super...	6	4	4.32	0.9218
GO:0015301	anion:anion antiporter activity	6	4	4.32	0.9218
GO:0004022	alcohol dehydrogenase (NAD) activity	6	4	4.32	0.9218
GO:0050308	sugar-phosphatase activity	6	4	4.32	0.9218
GO:0004521	endoribonuclease activity	9	6	6.48	0.92182
GO:0016782	transferase activity, transferring sulfu...	9	6	6.48	0.92182
GO:0005088	Ras guanyl-nucleotide exchange factor ac...	5	3	3.6	0.92184
GO:0022838	substrate-specific channel activity	12	8	8.64	0.92185
GO:0008271	secondary active sulfate transmembrane t...	4	2	2.88	0.92189
GO:0050589	leucocyanidin oxygenase activity	4	2	2.88	0.92189
GO:0003697	single-stranded DNA binding	4	2	2.88	0.92189
GO:0016769	transferase activity, transferring nitro...	18	12	12.96	0.92191
GO:0016891	endoribonuclease activity, producing 5'-...	5	2	3.6	0.92201
GO:0019901	protein kinase binding	11	6	7.92	0.92454
GO:0032403	protein complex binding	12	10	8.64	0.93048
GO:0015171	amino acid transmembrane transporter act...	9	7	6.48	0.93065
GO:0015179	L-amino acid transmembrane transporter a...	8	6	5.76	0.93071
GO:0000156	phosphorelay response regulator activity	6	4	4.32	0.93082
GO:0016783	sulfurtransferase activity	6	4	4.32	0.93082
GO:0015923	mannosidase activity	5	3	3.6	0.93088
GO:0008878	glucose-1-phosphate adenylyltransferase ...	5	3	3.6	0.93088
GO:0036459	ubiquitinyl hydrolase activity	12	8	8.64	0.93089
GO:0003872	6-phosphofructokinase activity	4	2	2.88	0.93094
GO:0005199	structural constituent of cell wall	4	2	2.88	0.93094
GO:0010295	(+)-abscisic acid 8'-hydroxylase activit...	4	2	2.88	0.93094
GO:0015288	porin activity	4	2	2.88	0.93094
GO:0008934	inositol monophosphate 1-phosphatase act...	4	2	2.88	0.93094
GO:0052832	inositol monophosphate 3-phosphatase act...	4	2	2.88	0.93094
GO:0052833	inositol monophosphate 4-phosphatase act...	4	2	2.88	0.93094
GO:0051861	glycolipid binding	4	2	2.88	0.93094
GO:0047513	1,2-alpha-L-fucosidase activity	4	2	2.88	0.93094
GO:0008453	alanine-glyoxylate transaminase activity	4	2	2.88	0.93094
GO:0010347	L-galactose-1-phosphate phosphatase acti...	4	2	2.88	0.93094
GO:0004315	3-oxoacyl-[acyl-carrier-protein] synthas...	4	2	2.88	0.93094
GO:0005528	FK506 binding	4	2	2.88	0.93094
GO:0008447	L-ascorbate oxidase activity	4	2	2.88	0.93094
GO:0008898	S-adenosylmethionine-homocysteine S-meth...	4	2	2.88	0.93094
GO:0030570	pectate lyase activity	4	2	2.88	0.93094
GO:0004751	ribose-5-phosphate isomerase activity	4	2	2.88	0.93094
GO:0016851	magnesium chelatase activity	4	2	2.88	0.93094
GO:0004630	phospholipase D activity	4	2	2.88	0.93094
GO:0003910	DNA ligase (ATP) activity	4	2	2.88	0.93094
GO:0070290	N-acylphosphatidylethanolamine-specific ...	4	2	2.88	0.93094
GO:0018685	alkane 1-monooxygenase activity	4	2	2.88	0.93094
GO:0045330	aspartyl esterase activity	4	2	2.88	0.93094
GO:0052716	hydroquinone:oxygen oxidoreductase activ...	4	2	2.88	0.93094
GO:0008080	N-acetyltransferase activity	14	9	10.08	0.93098
GO:0016747	transferase activity, transferring acyl ...	70	48	50.42	0.93312
GO:0008422	beta-glucosidase activity	16	10	11.52	0.93327
GO:0015103	inorganic anion transmembrane transporte...	22	16	15.85	0.94229
GO:0016790	thiolester hydrolase activity	16	10	11.52	0.94276
GO:0008092	cytoskeletal protein binding	27	19	19.45	0.94325
GO:0046943	carboxylic acid transmembrane transporte...	14	10	10.08	0.94439
GO:0016866	intramolecular transferase activity	12	8	8.64	0.9445
GO:0016620	oxidoreductase activity, acting on the a...	11	7	7.92	0.94456
GO:0016407	acetyltransferase activity	18	12	12.96	0.94457
GO:0016627	oxidoreductase activity, acting on the C...	72	52	51.86	0.94784
GO:0008514	organic anion transmembrane transporter ...	31	23	22.33	0.95575
GO:0008483	transaminase activity	18	12	12.96	0.95616
GO:0042973	glucan endo-1,3-beta-D-glucosidase activ...	14	8	10.08	0.95643
GO:0003746	translation elongation factor activity	10	6	7.2	0.95648
GO:0019203	carbohydrate phosphatase activity	13	7	9.36	0.95671
GO:0004722	protein serine/threonine phosphatase act...	12	6	8.64	0.95676
GO:0070011	peptidase activity, acting on L-amino ac...	92	68	66.27	0.95814
GO:0016791	phosphatase activity	62	41	44.66	0.95874
GO:0016818	hydrolase activity, acting on acid anhyd...	200	176	144.06	0.95943
GO:0016874	ligase activity	101	76	72.75	0.96226
GO:0008236	serine-type peptidase activity	38	29	27.37	0.96575
GO:0042578	phosphoric ester hydrolase activity	80	53	57.62	0.9726
GO:0003779	actin binding	24	16	17.29	0.97403
GO:0004185	serine-type carboxypeptidase activity	7	4	5.04	0.97628
GO:0005244	voltage-gated ion channel activity	10	6	7.2	0.97629
GO:0016877	ligase activity, forming carbon-sulfur b...	9	5	6.48	0.97632
GO:0016762	xyloglucan:xyloglucosyl transferase acti...	7	3	5.04	0.97637
GO:0003690	double-stranded DNA binding	9	7	6.48	0.97805
GO:0015215	nucleotide transmembrane transporter act...	8	6	5.76	0.97807
GO:0016857	racemase and epimerase activity, acting ...	8	6	5.76	0.97807
GO:0090599	alpha-glucosidase activity	7	5	5.04	0.97808
GO:0005310	dicarboxylic acid transmembrane transpor...	6	4	4.32	0.9781
GO:0016411	acylglycerol O-acyltransferase activity	5	3	3.6	0.97812
GO:0016992	lipoate synthase activity	4	2	2.88	0.97814
GO:0017089	glycolipid transporter activity	4	2	2.88	0.97814
GO:0004559	alpha-mannosidase activity	4	2	2.88	0.97814
GO:0005338	nucleotide-sugar transmembrane transport...	4	2	2.88	0.97814
GO:0005452	inorganic anion exchanger activity	4	2	2.88	0.97814
GO:0030695	GTPase regulator activity	11	7	7.92	0.97815
GO:0017057	6-phosphogluconolactonase activity	3	1	2.16	0.97816
GO:0008756	o-succinylbenzoate-CoA ligase activity	3	1	2.16	0.97816
GO:0015088	copper uptake transmembrane transporter ...	3	1	2.16	0.97816
GO:0047980	hippurate hydrolase activity	3	1	2.16	0.97816
GO:0004488	methylenetetrahydrofolate dehydrogenase ...	3	1	2.16	0.97816
GO:0004427	inorganic diphosphatase activity	3	1	2.16	0.97816
GO:0003756	protein disulfide isomerase activity	3	1	2.16	0.97816
GO:0022832	voltage-gated channel activity	10	6	7.2	0.97817
GO:0090595	acetyl-CoA:L-lysine N6-acetyltransferase	9	5	6.48	0.97819
GO:0016462	pyrophosphatase activity	197	174	141.89	0.97852
GO:1901505	carbohydrate derivative transporter acti...	14	10	10.08	0.97871
GO:0016903	oxidoreductase activity, acting on the a...	13	9	9.36	0.97874
GO:0004402	histone acetyltransferase activity	9	5	6.48	0.97885
GO:0004805	trehalose-phosphatase activity	7	3	5.04	0.97891
GO:0003899	DNA-directed RNA polymerase activity	7	3	5.04	0.97891
GO:0008289	lipid binding	32	22	23.05	0.97925
GO:0016701	oxidoreductase activity, acting on singl...	22	14	15.85	0.97936
GO:0005506	iron ion binding	46	27	33.13	0.98075
GO:0003735	structural constituent of ribosome	52	31	37.45	0.98228
GO:0015926	glucosidase activity	23	15	16.57	0.98383
GO:0005198	structural molecule activity	63	38	45.38	0.98526
GO:0008081	phosphoric diester hydrolase activity	17	11	12.24	0.98546
GO:0097367	carbohydrate derivative binding	518	443	373.1	0.98827
GO:0016298	lipase activity	23	13	16.57	0.99023
GO:0030554	adenyl nucleotide binding	468	406	337.09	0.99144
GO:0008757	S-adenosylmethionine-dependent methyltra...	22	15	15.85	0.99211
GO:0005375	copper ion transmembrane transporter act...	10	6	7.2	0.99213
GO:0016811	hydrolase activity, acting on carbon-nit...	9	5	6.48	0.99214
GO:0016879	ligase activity, forming carbon-nitrogen...	20	14	14.41	0.99219
GO:0016491	oxidoreductase activity	454	329	327.01	0.99259
GO:0008234	cysteine-type peptidase activity	20	11	14.41	0.99261
GO:0009055	electron carrier activity	61	36	43.94	0.99276
GO:0070546	L-phenylalanine aminotransferase activit...	5	2	3.6	0.9939
GO:0016853	isomerase activity	75	49	54.02	0.99411
GO:0046906	tetrapyrrole binding	66	40	47.54	0.99415
GO:0019899	enzyme binding	17	8	12.24	0.99511
GO:0005215	transporter activity	233	181	167.82	0.99533
GO:0020037	heme binding	62	36	44.66	0.9956
GO:0004620	phospholipase activity	12	5	8.64	0.9974
GO:0016705	oxidoreductase activity, acting on paire...	73	47	52.58	0.99746
GO:0016810	hydrolase activity, acting on carbon-nit...	15	9	10.8	0.99746
GO:0004312	fatty acid synthase activity	11	5	7.92	0.99747
GO:0030599	pectinesterase activity	7	2	5.04	0.99748
GO:0005381	iron ion transmembrane transporter activ...	7	2	5.04	0.99748
GO:0008509	anion transmembrane transporter activity	59	41	42.5	0.99778
GO:0052689	carboxylic ester hydrolase activity	49	32	35.29	0.99814
GO:0016787	hydrolase activity	716	536	515.72	0.99815
GO:0016405	CoA-ligase activity	7	3	5.04	0.9983
GO:0016878	acid-thiol ligase activity	7	3	5.04	0.9983
GO:0008308	voltage-gated anion channel activity	6	2	4.32	0.9983
GO:0004366	glycerol-3-phosphate O-acyltransferase a...	6	2	4.32	0.9983
GO:0046715	borate transmembrane transporter activit...	6	2	4.32	0.9983
GO:0060589	nucleoside-triphosphatase regulator acti...	13	7	9.36	0.9983
GO:0005516	calmodulin binding	21	9	15.13	0.99884
GO:0046873	metal ion transmembrane transporter acti...	43	33	30.97	0.99905
GO:0016860	intramolecular oxidoreductase activity	15	7	10.8	0.99906
GO:0004806	triglyceride lipase activity	11	4	7.92	0.99906
GO:0016709	oxidoreductase activity, acting on paire...	12	6	8.64	0.9992
GO:0016861	intramolecular oxidoreductase activity, ...	10	4	7.2	0.9992
GO:0008970	phosphatidylcholine 1-acylhydrolase acti...	7	2	5.04	0.99953
GO:0047714	galactolipase activity	7	2	5.04	0.99953
GO:0000988	protein binding transcription factor act...	15	5	10.8	0.99953
GO:0000989	transcription factor binding transcripti...	14	4	10.08	0.99953
GO:0016788	hydrolase activity, acting on ester bond...	206	138	148.38	0.99957
GO:0022857	transmembrane transporter activity	182	145	131.09	0.99968
GO:0004553	hydrolase activity, hydrolyzing O-glycos...	80	52	57.62	0.99972
GO:0046983	protein dimerization activity	85	48	61.22	0.99973
GO:0046915	transition metal ion transmembrane trans...	18	11	12.96	0.99975
GO:0016798	hydrolase activity, acting on glycosyl b...	95	61	68.43	0.99978
GO:0004497	monooxygenase activity	53	30	38.17	0.99979
GO:0001071	nucleic acid binding transcription facto...	89	43	64.1	0.99986
GO:0015932	nucleobase-containing compound transmemb...	14	8	10.08	0.99987
GO:0046982	protein heterodimerization activity	16	5	11.52	0.99996
GO:0030234	enzyme regulator activity	37	21	26.65	0.99998
GO:0003712	transcription cofactor activity	14	4	10.08	0.99999
GO:0022892	substrate-specific transporter activity	176	135	126.77	1
GO:0008324	cation transmembrane transporter activit...	93	76	66.99	1
GO:0022890	inorganic cation transmembrane transport...	65	53	46.82	1
GO:0022891	substrate-specific transmembrane transpo...	161	124	115.96	1
GO:0097159	organic cyclic compound binding	1428	1058	1028.56	1
GO:1901363	heterocyclic compound binding	1428	1058	1028.56	1
GO:0005488	binding	2069	1501	1490.25	1
GO:0005515	protein binding	224	144	161.34	1
GO:0004857	enzyme inhibitor activity	12	2	8.64	1
GO:0003700	sequence-specific DNA binding transcript...	89	43	64.1	1
GO:0015075	ion transmembrane transporter activity	136	103	97.96	1
GO:0003682	chromatin binding	71	32	51.14	1
GO:0003676	nucleic acid binding	655	429	471.78	1
GO:0043565	sequence-specific DNA binding	69	27	49.7	1
GO:0004831	tyrosine-tRNA ligase activity	2	2	1.44	1
GO:0004832	valine-tRNA ligase activity	2	2	1.44	1
GO:0031320	hexitol dehydrogenase activity	2	2	1.44	1
GO:0043492	ATPase activity, coupled to movement of ...	58	53	41.78	1
GO:0052736	beta-glucanase activity	4	2	2.88	1
GO:0016289	CoA hydrolase activity	2	2	1.44	1
GO:0004176	ATP-dependent peptidase activity	1	1	0.72	1
GO:0008276	protein methyltransferase activity	9	9	6.48	1
GO:0016273	arginine N-methyltransferase activity	2	2	1.44	1
GO:0016274	protein-arginine N-methyltransferase act...	2	2	1.44	1
GO:0004121	cystathionine beta-lyase activity	2	2	1.44	1
GO:0016278	lysine N-methyltransferase activity	5	5	3.6	1
GO:0019201	nucleotide kinase activity	9	9	6.48	1
GO:0016279	protein-lysine N-methyltransferase activ...	5	5	3.6	1
GO:0004123	cystathionine gamma-lyase activity	2	2	1.44	1
GO:0019202	amino acid kinase activity	2	2	1.44	1
GO:0018454	acetoacetyl-CoA reductase activity	2	2	1.44	1
GO:0001076	RNA polymerase II transcription factor b...	2	2	1.44	1
GO:0003862	3-isopropylmalate dehydrogenase activity	1	1	0.72	1
GO:0019206	nucleoside kinase activity	4	4	2.88	1
GO:1901476	carbohydrate transporter activity	8	7	5.76	1
GO:0018458	isopiperitenol dehydrogenase activity	2	2	1.44	1
GO:0019208	phosphatase regulator activity	6	4	4.32	1
GO:0018459	carveol dehydrogenase activity	2	2	1.44	1
GO:0019209	kinase activator activity	2	2	1.44	1
GO:0017076	purine nucleotide binding	508	438	365.9	1
GO:0015562	efflux transmembrane transporter activit...	3	3	2.16	1
GO:0051765	inositol tetrakisphosphate kinase activi...	3	3	2.16	1
GO:0016229	steroid dehydrogenase activity	5	3	3.6	1
GO:0003854	3-beta-hydroxy-delta5-steroid dehydrogen...	3	1	2.16	1
GO:0004809	tRNA (guanine-N2-)-methyltransferase act...	2	2	1.44	1
GO:0008508	bile acid:sodium symporter activity	2	2	1.44	1
GO:0004142	diacylglycerol cholinephosphotransferase...	2	2	1.44	1
GO:0005402	cation:sugar symporter activity	4	4	2.88	1
GO:0008242	omega peptidase activity	2	2	1.44	1
GO:0003881	CDP-diacylglycerol-inositol 3-phosphatid...	2	2	1.44	1
GO:0003887	DNA-directed DNA polymerase activity	2	2	1.44	1
GO:0015293	symporter activity	9	7	6.48	1
GO:0015294	solute:cation symporter activity	9	7	6.48	1
GO:0015295	solute:proton symporter activity	4	4	2.88	1
GO:0015298	solute:cation antiporter activity	6	6	4.32	1
GO:0015299	solute:proton antiporter activity	6	6	4.32	1
GO:0008235	metalloexopeptidase activity	2	2	1.44	1
GO:0008384	IkappaB kinase activity	2	2	1.44	1
GO:0019798	procollagen-proline dioxygenase activity	4	4	2.88	1
GO:0008094	DNA-dependent ATPase activity	9	9	6.48	1
GO:0046899	nucleoside triphosphate adenylate kinase...	1	1	0.72	1
GO:0003878	ATP citrate synthase activity	2	2	1.44	1
GO:0022884	macromolecule transmembrane transporter ...	10	10	7.2	1
GO:0004590	orotidine-5'-phosphate decarboxylase act...	2	2	1.44	1
GO:0051002	ligase activity, forming nitrogen-metal ...	4	2	2.88	1
GO:0051003	ligase activity, forming nitrogen-metal ...	4	2	2.88	1
GO:0042625	ATPase activity, coupled to transmembran...	47	42	33.85	1
GO:0042626	ATPase activity, coupled to transmembran...	58	53	41.78	1
GO:0008320	protein transmembrane transporter activi...	10	10	7.2	1
GO:0046408	chlorophyll synthetase activity	2	2	1.44	1
GO:0008327	methyl-CpG binding	1	1	0.72	1
GO:0090600	alpha-1,3-glucosidase activity	1	1	0.72	1
GO:0016979	lipoate-protein ligase activity	4	2	2.88	1
GO:0022829	wide pore channel activity	4	2	2.88	1
GO:0015267	channel activity	12	8	8.64	1
GO:0003841	1-acylglycerol-3-phosphate O-acyltransfe...	3	1	2.16	1
GO:0008312	7S RNA binding	3	3	2.16	1
GO:0004109	coproporphyrinogen oxidase activity	2	2	1.44	1
GO:0016312	inositol bisphosphate phosphatase activi...	1	1	0.72	1
GO:0008318	protein prenyltransferase activity	2	2	1.44	1
GO:0098518	polynucleotide phosphatase activity	2	2	1.44	1
GO:0004560	alpha-L-fucosidase activity	4	2	2.88	1
GO:0031490	chromatin DNA binding	1	1	0.72	1
GO:0031491	nucleosome binding	1	1	0.72	1
GO:0004564	beta-fructofuranosidase activity	4	4	2.88	1
GO:0051748	UTP-monosaccharide-1-phosphate uridylylt...	2	2	1.44	1
GO:0044822	poly(A) RNA binding	6	4	4.32	1
GO:0004567	beta-mannosidase activity	1	1	0.72	1
GO:0035197	siRNA binding	2	2	1.44	1
GO:0022843	voltage-gated cation channel activity	4	4	2.88	1
GO:0004551	nucleotide diphosphatase activity	2	2	1.44	1
GO:0016668	oxidoreductase activity, acting on a sul...	4	4	2.88	1
GO:0019783	small conjugating protein-specific prote...	2	2	1.44	1
GO:0016653	oxidoreductase activity, acting on NAD(P...	2	2	1.44	1
GO:0016655	oxidoreductase activity, acting on NAD(P...	12	10	8.64	1
GO:0022836	gated channel activity	10	6	7.2	1
GO:0016657	oxidoreductase activity, acting on NAD(P...	2	2	1.44	1
GO:0004588	orotate phosphoribosyltransferase activi...	2	2	1.44	1
GO:0052880	oxidoreductase activity, acting on diphe...	1	1	0.72	1
GO:0008796	bis(5'-nucleosyl)-tetraphosphatase activ...	2	2	1.44	1
GO:0045703	ketoreductase activity	2	2	1.44	1
GO:0016681	oxidoreductase activity, acting on diphe...	1	1	0.72	1
GO:0016682	oxidoreductase activity, acting on diphe...	4	2	2.88	1
GO:0008079	translation termination factor activity	4	2	2.88	1
GO:0016796	exonuclease activity, active with either...	5	5	3.6	1
GO:0019003	GDP binding	2	2	1.44	1
GO:0070035	purine NTP-dependent helicase activity	22	20	15.85	1
GO:0016670	oxidoreductase activity, acting on a sul...	2	2	1.44	1
GO:0008679	2-hydroxy-3-oxopropionate reductase acti...	1	1	0.72	1
GO:0008026	ATP-dependent helicase activity	22	20	15.85	1
GO:0008028	monocarboxylic acid transmembrane transp...	2	2	1.44	1
GO:0015211	purine nucleoside transmembrane transpor...	4	4	2.88	1
GO:0000823	inositol-1,4,5-trisphosphate 6-kinase ac...	2	2	1.44	1
GO:0015216	purine nucleotide transmembrane transpor...	4	4	2.88	1
GO:0015368	calcium:cation antiporter activity	2	2	1.44	1
GO:0022803	passive transmembrane transporter activi...	12	8	8.64	1
GO:0016624	oxidoreductase activity, acting on the a...	2	2	1.44	1
GO:0016303	1-phosphatidylinositol-3-kinase activity	2	2	1.44	1
GO:0016308	1-phosphatidylinositol-4-phosphate 5-kin...	1	1	0.72	1
GO:0008765	UDP-N-acetylmuramoylalanyl-D-glutamate-2...	2	2	1.44	1
GO:0016901	oxidoreductase activity, acting on the C...	3	3	2.16	1
GO:0061630	ubiquitin protein ligase activity	2	2	1.44	1
GO:0015232	heme transporter activity	3	3	2.16	1
GO:0015095	magnesium ion transmembrane transporter ...	2	2	1.44	1
GO:0070003	threonine-type peptidase activity	3	2	2.16	1
GO:0015098	molybdate ion transmembrane transporter ...	1	1	0.72	1
GO:0016641	oxidoreductase activity, acting on the C...	2	2	1.44	1
GO:0070008	serine-type exopeptidase activity	7	4	5.04	1
GO:0016643	oxidoreductase activity, acting on the C...	2	2	1.44	1
GO:0016755	transferase activity, transferring amino...	2	2	1.44	1
GO:0016646	oxidoreductase activity, acting on the C...	3	1	2.16	1
GO:0015370	solute:sodium symporter activity	3	3	2.16	1
GO:0016647	oxidoreductase activity, acting on the C...	2	2	1.44	1
GO:0004532	exoribonuclease activity	5	5	3.6	1
GO:0031420	alkali metal ion binding	4	4	2.88	1
GO:0016759	cellulose synthase activity	5	5	3.6	1
GO:0004534	5'-3' exoribonuclease activity	1	1	0.72	1
GO:0018826	methionine gamma-lyase activity	2	2	1.44	1
GO:0004396	hexokinase activity	1	1	0.72	1
GO:0016780	phosphotransferase activity, for other s...	4	4	2.88	1
GO:0008495	protoheme IX farnesyltransferase activit...	2	2	1.44	1
GO:0052834	inositol monophosphate phosphatase activ...	4	2	2.88	1
GO:0016638	oxidoreductase activity, acting on the C...	4	4	2.88	1
GO:0000175	3'-5'-exoribonuclease activity	2	2	1.44	1
GO:0070456	galactose-1-phosphate phosphatase activi...	4	2	2.88	1
GO:0034256	chlorophyll(ide) b reductase activity	2	2	1.44	1
GO:0031418	L-ascorbic acid binding	4	4	2.88	1
GO:0010354	homogentisate prenyltransferase activity	1	1	0.72	1
GO:0016775	phosphotransferase activity, nitrogenous...	9	9	6.48	1
GO:0015925	galactosidase activity	4	4	2.88	1
GO:0015203	polyamine transmembrane transporter acti...	2	2	1.44	1
GO:0016778	diphosphotransferase activity	6	4	4.32	1
GO:0015928	fucosidase activity	4	2	2.88	1
GO:0015929	hexosaminidase activity	2	2	1.44	1
GO:0030170	pyridoxal phosphate binding	29	22	20.89	1
GO:0050136	NADH dehydrogenase (quinone) activity	3	3	2.16	1
GO:0004362	glutathione-disulfide reductase activity	2	2	1.44	1
GO:0004367	glycerol-3-phosphate dehydrogenase [NAD+...	2	2	1.44	1
GO:0004368	glycerol-3-phosphate dehydrogenase activ...	1	1	0.72	1
GO:0080025	phosphatidylinositol-3,5-bisphosphate bi...	2	2	1.44	1
GO:0008466	glycogenin glucosyltransferase activity	1	1	0.72	1
GO:0009977	proton motive force dependent protein tr...	4	4	2.88	1
GO:0004369	glycerol-3-phosphate oxidase activity	1	1	0.72	1
GO:0016713	oxidoreductase activity, acting on paire...	4	2	2.88	1
GO:0008469	histone-arginine N-methyltransferase act...	2	2	1.44	1
GO:0015081	sodium ion transmembrane transporter act...	3	3	2.16	1
GO:0004351	glutamate decarboxylase activity	2	2	1.44	1
GO:0015085	calcium ion transmembrane transporter ac...	11	10	7.92	1
GO:0009927	histidine phosphotransfer kinase activit...	2	1	1.44	1
GO:0015930	glutamate synthase activity	2	2	1.44	1
GO:0016744	transferase activity, transferring aldeh...	2	2	1.44	1
GO:0016454	C-palmitoyltransferase activity	2	2	1.44	1
GO:0004385	guanylate kinase activity	3	3	2.16	1
GO:0004386	helicase activity	40	36	28.81	1
GO:0015078	hydrogen ion transmembrane transporter a...	20	18	14.41	1
GO:0015079	potassium ion transmembrane transporter ...	7	7	5.04	1
GO:0015020	glucuronosyltransferase activity	2	2	1.44	1
GO:0010209	vacuolar sorting signal binding	2	2	1.44	1
GO:0004693	cyclin-dependent protein serine/threonin...	1	1	0.72	1
GO:0004697	protein kinase C activity	6	2	4.32	1
GO:0031406	carboxylic acid binding	18	14	12.96	1
GO:0010340	carboxyl-O-methyltransferase activity	2	2	1.44	1
GO:0001882	nucleoside binding	508	438	365.9	1
GO:0043178	alcohol binding	4	2	2.88	1
GO:0001888	glucuronyl-galactosyl-proteoglycan 4-alp...	2	2	1.44	1
GO:0071617	lysophospholipid acyltransferase activit...	3	1	2.16	1
GO:0016423	tRNA (guanine) methyltransferase activit...	2	2	1.44	1
GO:0008429	phosphatidylethanolamine binding	3	1	2.16	1
GO:0047220	galactosylxylosylprotein 3-beta-galactos...	2	1	1.44	1
GO:0004311	farnesyltranstransferase activity	4	4	2.88	1
GO:0004069	L-aspartate:2-oxoglutarate aminotransfer...	3	1	2.16	1
GO:0016412	serine O-acyltransferase activity	3	3	2.16	1
GO:0009678	hydrogen-translocating pyrophosphatase a...	2	2	1.44	1
GO:0016413	O-acetyltransferase activity	3	3	2.16	1
GO:0047501	(+)-neomenthol dehydrogenase activity	1	1	0.72	1
GO:0009679	hexose:proton symporter activity	2	2	1.44	1
GO:0004661	protein geranylgeranyltransferase activi...	2	2	1.44	1
GO:0047504	(-)-menthol dehydrogenase activity	1	1	0.72	1
GO:0015645	fatty acid ligase activity	2	2	1.44	1
GO:0048029	monosaccharide binding	4	4	2.88	1
GO:0008440	inositol-1,4,5-trisphosphate 3-kinase ac...	2	2	1.44	1
GO:0046554	malate dehydrogenase (NADP+) activity	2	2	1.44	1
GO:0005525	GTP binding	40	32	28.81	1
GO:0008442	3-hydroxyisobutyrate dehydrogenase activ...	1	1	0.72	1
GO:0015037	peptide disulfide oxidoreductase activit...	2	2	1.44	1
GO:0008443	phosphofructokinase activity	4	2	2.88	1
GO:0005527	macrolide binding	4	2	2.88	1
GO:0015038	glutathione disulfide oxidoreductase act...	2	2	1.44	1
GO:0043140	ATP-dependent 3'-5' DNA helicase activit...	2	2	1.44	1
GO:0004349	glutamate 5-kinase activity	2	2	1.44	1
GO:0043141	ATP-dependent 5'-3' DNA helicase activit...	2	2	1.44	1
GO:0015631	tubulin binding	3	3	2.16	1
GO:0015491	cation:cation antiporter activity	2	2	1.44	1
GO:0051184	cofactor transporter activity	3	3	2.16	1
GO:0032135	DNA insertion or deletion binding	2	2	1.44	1
GO:0070402	NADPH binding	5	2	3.6	1
GO:0005261	cation channel activity	4	4	2.88	1
GO:0032137	guanine/thymine mispair binding	2	2	1.44	1
GO:0034062	RNA polymerase activity	7	3	5.04	1
GO:0009041	uridylate kinase activity	2	2	1.44	1
GO:0004337	geranyltranstransferase activity	2	2	1.44	1
GO:0005267	potassium channel activity	4	4	2.88	1
GO:0003997	acyl-CoA oxidase activity	2	2	1.44	1
GO:0003999	adenine phosphoribosyltransferase activi...	3	3	2.16	1
GO:0047952	glycerol-3-phosphate dehydrogenase [NAD(...	2	2	1.44	1
GO:0004791	thioredoxin-disulfide reductase activity	2	2	1.44	1
GO:0043138	3'-5' DNA helicase activity	2	2	1.44	1
GO:0004683	calmodulin-dependent protein kinase acti...	27	21	19.45	1
GO:0043139	5'-3' DNA helicase activity	2	2	1.44	1
GO:0005543	phospholipid binding	22	18	15.85	1
GO:0044540	L-cystine L-cysteine-lyase (deaminating)	2	2	1.44	1
GO:0005253	anion channel activity	6	2	4.32	1
GO:0005546	phosphatidylinositol-4,5-bisphosphate bi...	2	2	1.44	1
GO:0046577	long-chain-alcohol oxidase activity	2	2	1.44	1
GO:0017153	sodium:dicarboxylate symporter activity	1	1	0.72	1
GO:0016892	endoribonuclease activity, producing 3'-...	2	2	1.44	1
GO:0016893	endonuclease activity, active with eithe...	5	2	3.6	1
GO:0016894	endonuclease activity, active with eithe...	2	2	1.44	1
GO:0016899	oxidoreductase activity, acting on the C...	3	3	2.16	1
GO:0004029	aldehyde dehydrogenase (NAD) activity	4	2	2.88	1
GO:0030580	quinone cofactor methyltransferase activ...	2	2	1.44	1
GO:0042162	telomeric DNA binding	1	1	0.72	1
GO:0030295	protein kinase activator activity	2	2	1.44	1
GO:0035252	UDP-xylosyltransferase activity	2	2	1.44	1
GO:0004017	adenylate kinase activity	3	3	2.16	1
GO:0017176	phosphatidylinositol N-acetylglucosaminy...	2	2	1.44	1
GO:0032561	guanyl ribonucleotide binding	40	32	28.81	1
GO:0008408	3'-5' exonuclease activity	5	4	3.6	1
GO:0018580	nitronate monooxygenase activity	2	2	1.44	1
GO:0015450	P-P-bond-hydrolysis-driven protein trans...	10	10	7.2	1
GO:0004611	phosphoenolpyruvate carboxykinase activi...	2	2	1.44	1
GO:0016408	C-acyltransferase activity	2	2	1.44	1
GO:0016409	palmitoyltransferase activity	2	2	1.44	1
GO:0019843	rRNA binding	14	7	10.08	1
GO:0003951	NAD+ kinase activity	1	1	0.72	1
GO:0004616	phosphogluconate dehydrogenase (decarbox...	2	2	1.44	1
GO:0004618	phosphoglycerate kinase activity	2	2	1.44	1
GO:0003954	NADH dehydrogenase activity	5	5	3.6	1
GO:0016862	intramolecular oxidoreductase activity, ...	2	2	1.44	1
GO:0003959	NADPH dehydrogenase activity	2	2	1.44	1
GO:0016864	intramolecular oxidoreductase activity, ...	3	1	2.16	1
GO:0032553	ribonucleotide binding	512	441	368.78	1
GO:0033218	amide binding	4	4	2.88	1
GO:0050997	quaternary ammonium group binding	2	2	1.44	1
GO:0003980	UDP-glucose:glycoprotein glucosyltransfe...	1	1	0.72	1
GO:0005363	maltose transmembrane transporter activi...	2	2	1.44	1
GO:0051139	metal ion:proton antiporter activity	2	2	1.44	1
GO:0008859	exoribonuclease II activity	2	2	1.44	1
GO:0050221	prostaglandin-E2 9-reductase activity	1	1	0.72	1
GO:0016854	racemase and epimerase activity	8	6	5.76	1
GO:0047654	alliin lyase activity	1	1	0.72	1
GO:0042171	lysophosphatidic acid acyltransferase ac...	3	1	2.16	1
GO:0046992	oxidoreductase activity, acting on X-H a...	3	3	2.16	1
GO:0030515	snoRNA binding	2	2	1.44	1
GO:0046993	oxidoreductase activity, acting on X-H a...	3	3	2.16	1
GO:0008192	RNA guanylyltransferase activity	2	2	1.44	1
GO:0004639	phosphoribosylaminoimidazolesuccinocarbo...	2	2	1.44	1
GO:0005355	glucose transmembrane transporter activi...	2	2	1.44	1
GO:0005356	hydrogen:glucose symporter activity	2	2	1.44	1
GO:0008887	glycerate kinase activity	1	1	0.72	1
GO:0000990	core RNA polymerase binding transcriptio...	1	1	0.72	1
GO:0016882	cyclo-ligase activity	4	2	2.88	1
GO:0003979	UDP-glucose 6-dehydrogenase activity	4	2	2.88	1
GO:0016884	carbon-nitrogen ligase activity, with gl...	1	1	0.72	1
GO:0016886	ligase activity, forming phosphoric este...	4	2	2.88	1
GO:0016887	ATPase activity	102	94	73.47	1
GO:0000996	core DNA-dependent RNA polymerase bindin...	1	1	0.72	1
GO:0047936	glucose 1-dehydrogenase [NAD(P)] activit...	2	2	1.44	1
GO:0015422	oligosaccharide-transporting ATPase acti...	2	2	1.44	1
GO:0030544	Hsp70 protein binding	1	1	0.72	1
GO:0050508	glucuronosyl-N-acetylglucosaminyl-proteo...	2	2	1.44	1
GO:0004774	succinate-CoA ligase activity	2	2	1.44	1
GO:0047077	Photinus-luciferin 4-monooxygenase (ATP-...	2	2	1.44	1
GO:0005092	GDP-dissociation inhibitor activity	2	2	1.44	1
GO:0003924	GTPase activity	24	18	17.29	1
GO:0005385	zinc ion transmembrane transporter activ...	6	6	4.32	1
GO:0005096	GTPase activator activity	7	5	5.04	1
GO:0005388	calcium-transporting ATPase activity	9	8	6.48	1
GO:0016875	ligase activity, forming carbon-oxygen b...	28	28	20.17	1
GO:0015412	molybdate transmembrane-transporting ATP...	1	1	0.72	1
GO:0004001	adenosine kinase activity	2	2	1.44	1
GO:0004003	ATP-dependent DNA helicase activity	4	4	2.88	1
GO:0015417	polyamine-transporting ATPase activity	2	2	1.44	1
GO:0045551	cinnamyl-alcohol dehydrogenase activity	2	2	1.44	1
GO:0045552	dihydrokaempferol 4-reductase activity	3	1	2.16	1
GO:0046508	hydrolase activity, acting on carbon-sul...	2	2	1.44	1
GO:0047012	sterol-4-alpha-carboxylate 3-dehydrogena...	1	1	0.72	1
GO:0046961	proton-transporting ATPase activity, rot...	3	3	2.16	1
GO:0010488	UDP-galactose:N-glycan beta-1,3-galactos...	1	1	0.72	1
GO:0000217	DNA secondary structure binding	2	2	1.44	1
GO:0019144	ADP-sugar diphosphatase activity	1	1	0.72	1
GO:0035091	phosphatidylinositol binding	7	5	5.04	1
GO:0004609	phosphatidylserine decarboxylase activit...	2	2	1.44	1
GO:0016160	amylase activity	6	4	4.32	1
GO:0016812	hydrolase activity, acting on carbon-nit...	2	2	1.44	1
GO:0016814	hydrolase activity, acting on carbon-nit...	3	1	2.16	1
GO:0004450	isocitrate dehydrogenase (NADP+) activit...	2	2	1.44	1
GO:0004455	ketol-acid reductoisomerase activity	2	2	1.44	1
GO:0003933	GTP cyclohydrolase activity	1	1	0.72	1
GO:0015439	heme-transporting ATPase activity	3	3	2.16	1
GO:0016840	carbon-nitrogen lyase activity	4	2	2.88	1
GO:0003938	IMP dehydrogenase activity	2	2	1.44	1
GO:0016843	amine-lyase activity	2	2	1.44	1
GO:0003939	L-iditol 2-dehydrogenase activity	2	2	1.44	1
GO:0016847	1-aminocyclopropane-1-carboxylate syntha...	8	6	5.76	1
GO:0010428	methyl-CpNpG binding	1	1	0.72	1
GO:0010429	methyl-CpNpN binding	1	1	0.72	1
GO:0004482	mRNA (guanine-N7-)-methyltransferase act...	2	2	1.44	1
GO:0004737	pyruvate decarboxylase activity	2	2	1.44	1
GO:0003674	molecular_function	3314	2387	2387	1
GO:0004738	pyruvate dehydrogenase activity	2	2	1.44	1
GO:0008836	diaminopimelate decarboxylase activity	2	2	1.44	1
GO:0043531	ADP binding	4	4	2.88	1
GO:0003677	DNA binding	348	179	250.66	1
GO:0016833	oxo-acid-lyase activity	2	2	1.44	1
GO:0016837	carbon-oxygen lyase activity, acting on ...	4	2	2.88	1
GO:0004474	malate synthase activity	2	2	1.44	1
GO:0046976	histone methyltransferase activity (H3-K...	2	2	1.44	1
GO:0008172	S-methyltransferase activity	4	2	2.88	1
GO:0008174	mRNA methyltransferase activity	2	2	1.44	1
GO:0005085	guanyl-nucleotide exchange factor activi...	5	3	3.6	1
GO:0008175	tRNA methyltransferase activity	2	2	1.44	1
GO:0050660	flavin adenine dinucleotide binding	20	19	14.41	1
GO:0050661	NADP binding	9	6	6.48	1
GO:0016174	NAD(P)H oxidase activity	3	3	2.16	1
GO:0050342	tocopherol O-methyltransferase activity	2	2	1.44	1
GO:1901981	phosphatidylinositol phosphate binding	4	4	2.88	1
GO:0008121	ubiquinol-cytochrome-c reductase activit...	1	1	0.72	1
GO:0004425	indole-3-glycerol-phosphate synthase act...	2	2	1.44	1
GO:0003909	DNA ligase activity	4	2	2.88	1
GO:0045547	dehydrodolichyl diphosphate synthase act...	2	2	1.44	1
GO:0000062	fatty-acyl-CoA binding	2	2	1.44	1
GO:0004702	receptor signaling protein serine/threon...	23	22	16.57	1
GO:0004703	G-protein coupled receptor kinase activi...	1	1	0.72	1
GO:0031559	oxidosqualene cyclase activity	2	2	1.44	1
GO:0045289	luciferin monooxygenase activity	2	2	1.44	1
GO:0030976	thiamine pyrophosphate binding	4	4	2.88	1
GO:0008144	drug binding	4	2	2.88	1
GO:0004449	isocitrate dehydrogenase (NAD+) activity	2	2	1.44	1
GO:0033764	steroid dehydrogenase activity, acting o...	5	3	3.6	1
GO:0097472	cyclin-dependent protein kinase activity	1	1	0.72	1
GO:0004430	1-phosphatidylinositol 4-kinase activity	1	1	0.72	1
GO:0030060	L-malate dehydrogenase activity	2	2	1.44	1
GO:0051537	2 iron, 2 sulfur cluster binding	1	1	0.72	1
GO:0051538	3 iron, 4 sulfur cluster binding	2	2	1.44	1
GO:0051287	NAD binding	12	10	8.64	1
GO:0051539	4 iron, 4 sulfur cluster binding	4	2	2.88	1
GO:0080161	auxin transmembrane transporter activity	3	3	2.16	1
GO:0008135	translation factor activity, nucleic aci...	41	28	29.53	1
GO:0003774	motor activity	17	15	12.24	1
GO:0044769	ATPase activity, coupled to transmembran...	3	3	2.16	1
GO:0050625	2-hydroxy-1,4-benzoquinone reductase act...	1	1	0.72	1
GO:0051995	Se-methyltransferase activity	1	1	0.72	1
GO:0051998	protein carboxyl O-methyltransferase act...	2	2	1.44	1
GO:0070568	guanylyltransferase activity	2	2	1.44	1
GO:0070569	uridylyltransferase activity	2	2	1.44	1
GO:0046029	mannitol dehydrogenase activity	2	2	1.44	1
GO:0050616	secologanin synthase activity	4	4	2.88	1
GO:1901682	sulfur compound transmembrane transporte...	4	2	2.88	1
GO:0009882	blue light photoreceptor activity	2	2	1.44	1
GO:0009883	red or far-red light photoreceptor activ...	2	2	1.44	1
GO:0031543	peptidyl-proline dioxygenase activity	4	4	2.88	1
GO:0031545	peptidyl-proline 4-dioxygenase activity	4	4	2.88	1
GO:0052624	2-phytyl-1,4-naphthoquinone methyltransf...	2	2	1.44	1
GO:0003747	translation release factor activity	4	2	2.88	1
GO:0036440	citrate synthase activity	2	2	1.44	1
GO:0036442	hydrogen-exporting ATPase activity	8	8	5.76	1
GO:0080122	AMP transmembrane transporter activity	1	1	0.72	1
GO:0015157	oligosaccharide transmembrane transporte...	3	3	2.16	1
GO:0000049	tRNA binding	1	1	0.72	1
GO:0008568	microtubule-severing ATPase activity	9	9	6.48	1
GO:0008569	minus-end-directed microtubule motor act...	4	4	2.88	1
GO:0000030	mannosyltransferase activity	3	2	2.16	1
GO:0042285	xylosyltransferase activity	2	2	1.44	1
GO:0008553	hydrogen-exporting ATPase activity, phos...	5	5	3.6	1
GO:0018024	histone-lysine N-methyltransferase activ...	5	5	3.6	1
GO:0033743	peptide-methionine (R)-S-oxide reductase...	2	2	1.44	1
GO:0008559	xenobiotic-transporting ATPase activity	6	6	4.32	1
GO:0030611	arsenate reductase activity	2	2	1.44	1
GO:0030613	oxidoreductase activity, acting on phosp...	2	2	1.44	1
GO:0015172	acidic amino acid transmembrane transpor...	3	3	2.16	1
GO:0030614	oxidoreductase activity, acting on phosp...	2	2	1.44	1
GO:0042277	peptide binding	4	4	2.88	1
GO:0004888	transmembrane signaling receptor activit...	3	3	2.16	1
GO:0035004	phosphatidylinositol 3-kinase activity	2	2	1.44	1
GO:0080146	L-cysteine desulfhydrase activity	2	2	1.44	1
GO:0043682	copper-transporting ATPase activity	4	4	2.88	1
GO:0031210	phosphatidylcholine binding	2	2	1.44	1
GO:0004872	receptor activity	9	9	6.48	1
GO:0015125	bile acid transmembrane transporter acti...	2	2	1.44	1
GO:0070548	L-glutamine aminotransferase activity	2	2	1.44	1
GO:0017091	AU-rich element binding	1	1	0.72	1
GO:0004822	isoleucine-tRNA ligase activity	2	2	1.44	1
GO:0004823	leucine-tRNA ligase activity	2	2	1.44	1
GO:0070283	radical SAM enzyme activity	4	2	2.88	1
GO:0005471	ATP:ADP antiporter activity	2	2	1.44	1
GO:0015116	sulfate transmembrane transporter activi...	4	2	2.88	1
GO:0004826	phenylalanine-tRNA ligase activity	2	2	1.44	1
GO:0004827	proline-tRNA ligase activity	2	2	1.44	1
GO:0004829	threonine-tRNA ligase activity	2	2	1.44	1
GO:0010181	FMN binding	6	3	4.32	1
GO:0052725	inositol-1,3,4-trisphosphate 6-kinase ac...	3	3	2.16	1
GO:0052726	inositol-1,3,4-trisphosphate 5-kinase ac...	3	3	2.16	1
GO:0004161	dimethylallyltranstransferase activity	2	2	1.44	1
GO:0050486	intramolecular transferase activity, tra...	3	3	2.16	1
GO:0015144	carbohydrate transmembrane transporter a...	8	7	5.76	1
GO:0004813	alanine-tRNA ligase activity	2	2	1.44	1
GO:0004163	diphosphomevalonate decarboxylase activi...	2	2	1.44	1
GO:0015145	monosaccharide transmembrane transporter...	3	2	2.16	1
GO:0004814	arginine-tRNA ligase activity	2	2	1.44	1
GO:0004815	aspartate-tRNA ligase activity	2	2	1.44	1
GO:0004816	asparagine-tRNA ligase activity	2	2	1.44	1
GO:0004817	cysteine-tRNA ligase activity	2	2	1.44	1
GO:0015149	hexose transmembrane transporter activit...	2	2	1.44	1
GO:0008515	sucrose transmembrane transporter activi...	1	1	0.72	1
GO:0004819	glutamine-tRNA ligase activity	2	2	1.44	1
GO:0008519	ammonium transmembrane transporter activ...	4	4	2.88	1
GO:0010174	nucleoside transmembrane transporter act...	2	2	1.44	1
GO:0010178	IAA-amino acid conjugate hydrolase activ...	2	2	1.44	1
GO:0008252	nucleotidase activity	1	1	0.72	1
GO:0004849	uridine kinase activity	2	2	1.44	1
GO:0019238	cyclohydrolase activity	3	1	2.16	1
GO:0052745	inositol phosphate phosphatase activity	7	3	5.04	1
GO:0052747	sinapyl alcohol dehydrogenase activity	2	2	1.44	1
GO:0017069	snRNA binding	1	1	0.72	1
GO:0004830	tryptophan-tRNA ligase activity	2	2	1.44	1
GO:0000254	C-4 methylsterol oxidase activity	2	0	1.44	1
GO:0000293	ferric-chelate reductase activity	1	0	0.72	1
GO:0000774	adenyl-nucleotide exchange factor activi...	2	0	1.44	1
GO:0000975	regulatory region DNA binding	5	0	3.6	1
GO:0000976	transcription regulatory region sequence...	5	0	3.6	1
GO:0001067	regulatory region nucleic acid binding	5	0	3.6	1
GO:0003680	AT DNA binding	1	0	0.72	1
GO:0003713	transcription coactivator activity	2	0	1.44	1
GO:0003905	alkylbase DNA N-glycosylase activity	1	0	0.72	1
GO:0003987	acetate-CoA ligase activity	2	0	1.44	1
GO:0004032	alditol:NADP+ 1-oxidoreductase activity	2	0	1.44	1
GO:0004033	aldo-keto reductase (NADP) activity	2	0	1.44	1
GO:0004170	dUTP diphosphatase activity	1	0	0.72	1
GO:0004320	oleoyl-[acyl-carrier-protein] hydrolase ...	2	0	1.44	1
GO:0004325	ferrochelatase activity	2	0	1.44	1
GO:0004392	heme oxygenase (decyclizing) activity	1	0	0.72	1
GO:0004407	histone deacetylase activity	2	0	1.44	1
GO:0004477	methenyltetrahydrofolate cyclohydrolase ...	2	0	1.44	1
GO:0004556	alpha-amylase activity	2	0	1.44	1
GO:0004558	alpha-1,4-glucosidase activity	2	0	1.44	1
GO:0004571	mannosyl-oligosaccharide 1,2-alpha-manno...	2	0	1.44	1
GO:0004594	pantothenate kinase activity	4	0	2.88	1
GO:0004617	phosphoglycerate dehydrogenase activity	2	0	1.44	1
GO:0004619	phosphoglycerate mutase activity	3	0	2.16	1
GO:0004633	phosphopantothenoylcysteine decarboxylas...	2	0	1.44	1
GO:0004676	3-phosphoinositide-dependent protein kin...	2	0	1.44	1
GO:0004708	MAP kinase kinase activity	2	0	1.44	1
GO:0004742	dihydrolipoyllysine-residue acetyltransf...	1	0	0.72	1
GO:0004749	ribose phosphate diphosphokinase activit...	2	0	1.44	1
GO:0004750	ribulose-phosphate 3-epimerase activity	2	0	1.44	1
GO:0004766	spermidine synthase activity	2	0	1.44	1
GO:0004838	L-tyrosine:2-oxoglutarate aminotransfera...	1	0	0.72	1
GO:0004860	protein kinase inhibitor activity	1	0	0.72	1
GO:0004861	cyclin-dependent protein serine/threonin...	1	0	0.72	1
GO:0004866	endopeptidase inhibitor activity	2	0	1.44	1
GO:0004867	serine-type endopeptidase inhibitor acti...	2	0	1.44	1
GO:0005095	GTPase inhibitor activity	2	0	1.44	1
GO:0005274	allantoin uptake transmembrane transport...	1	0	0.72	1
GO:0005345	purine nucleobase transmembrane transpor...	3	0	2.16	1
GO:0005350	pyrimidine nucleobase transmembrane tran...	2	0	1.44	1
GO:0005459	UDP-galactose transmembrane transporter ...	2	0	1.44	1
GO:0005460	UDP-glucose transmembrane transporter ac...	2	0	1.44	1
GO:0008097	5S rRNA binding	2	0	1.44	1
GO:0008106	alcohol dehydrogenase (NADP+) activity	2	0	1.44	1
GO:0008134	transcription factor binding	2	0	1.44	1
GO:0008417	fucosyltransferase activity	2	0	1.44	1
GO:0008486	diphosphoinositol-polyphosphate diphosph...	1	0	0.72	1
GO:0008641	small protein activating enzyme activity	2	0	1.44	1
GO:0008725	DNA-3-methyladenine glycosylase activity	1	0	0.72	1
GO:0009824	AMP dimethylallyltransferase activity	1	0	0.72	1
GO:0009922	fatty acid elongase activity	2	0	1.44	1
GO:0009978	allene oxide synthase activity	2	0	1.44	1
GO:0010427	abscisic acid binding	2	0	1.44	1
GO:0015091	ferric iron transmembrane transporter ac...	1	0	0.72	1
GO:0015165	pyrimidine nucleotide-sugar transmembran...	2	0	1.44	1
GO:0015175	neutral amino acid transmembrane transpo...	2	0	1.44	1
GO:0015193	L-proline transmembrane transporter acti...	2	0	1.44	1
GO:0015205	nucleobase transmembrane transporter act...	4	0	2.88	1
GO:0015210	uracil transmembrane transporter activit...	2	0	1.44	1
GO:0015391	nucleobase:cation symporter activity	2	0	1.44	1
GO:0015408	ferric-transporting ATPase activity	1	0	0.72	1
GO:0015505	uracil:cation symporter activity	1	0	0.72	1
GO:0015563	uptake transmembrane transporter activit...	1	0	0.72	1
GO:0015924	mannosyl-oligosaccharide mannosidase act...	2	0	1.44	1
GO:0016210	naringenin-chalcone synthase activity	1	0	0.72	1
GO:0016211	ammonia ligase activity	2	0	1.44	1
GO:0016247	channel regulator activity	2	0	1.44	1
GO:0016295	myristoyl-[acyl-carrier-protein] hydrola...	2	0	1.44	1
GO:0016296	palmitoyl-[acyl-carrier-protein] hydrola...	2	0	1.44	1
GO:0016297	acyl-[acyl-carrier-protein] hydrolase ac...	2	0	1.44	1
GO:0016418	S-acetyltransferase activity	1	0	0.72	1
GO:0016621	cinnamoyl-CoA reductase activity	2	0	1.44	1
GO:0016629	12-oxophytodienoate reductase activity	2	0	1.44	1
GO:0016707	gibberellin 3-beta-dioxygenase activity	2	0	1.44	1
GO:0016722	oxidoreductase activity, oxidizing metal...	1	0	0.72	1
GO:0016723	oxidoreductase activity, oxidizing metal...	1	0	0.72	1
GO:0016768	spermine synthase activity	2	0	1.44	1
GO:0016799	hydrolase activity, hydrolyzing N-glycos...	1	0	0.72	1
GO:0016841	ammonia-lyase activity	2	0	1.44	1
GO:0016868	intramolecular transferase activity, pho...	3	0	2.16	1
GO:0016880	acid-ammonia (or amide) ligase activity	2	0	1.44	1
GO:0016984	ribulose-bisphosphate carboxylase activi...	2	0	1.44	1
GO:0017005	3'-tyrosyl-DNA phosphodiesterase activit...	2	0	1.44	1
GO:0017025	TBP-class protein binding	2	0	1.44	1
GO:0017060	3-galactosyl-N-acetylglucosaminide 4-alp...	2	0	1.44	1
GO:0017136	NAD-dependent histone deacetylase activi...	2	0	1.44	1
GO:0019104	DNA N-glycosylase activity	1	0	0.72	1
GO:0019135	deoxyhypusine monooxygenase activity	2	0	1.44	1
GO:0019187	beta-1,4-mannosyltransferase activity	1	0	0.72	1
GO:0019210	kinase inhibitor activity	1	0	0.72	1
GO:0019211	phosphatase activator activity	1	0	0.72	1
GO:0019213	deacetylase activity	2	0	1.44	1
GO:0019840	isoprenoid binding	2	0	1.44	1
GO:0019904	protein domain specific binding	2	0	1.44	1
GO:0030145	manganese ion binding	2	0	1.44	1
GO:0030272	5-formyltetrahydrofolate cyclo-ligase ac...	2	0	1.44	1
GO:0030291	protein serine/threonine kinase inhibito...	1	0	0.72	1
GO:0030414	peptidase inhibitor activity	2	0	1.44	1
GO:0030523	dihydrolipoamide S-acyltransferase activ...	1	0	0.72	1
GO:0030604	1-deoxy-D-xylulose-5-phosphate reductois...	4	0	2.88	1
GO:0030750	putrescine N-methyltransferase activity	2	0	1.44	1
GO:0030795	jasmonate O-methyltransferase activity	3	0	2.16	1
GO:0031078	histone deacetylase activity (H3-K14 spe...	2	0	1.44	1
GO:0031386	protein tag	2	0	1.44	1
GO:0031683	G-protein beta/gamma-subunit complex bin...	2	0	1.44	1
GO:0032041	NAD-dependent histone deacetylase activi...	2	0	1.44	1
GO:0032129	histone deacetylase activity (H3-K9 spec...	2	0	1.44	1
GO:0033293	monocarboxylic acid binding	2	0	1.44	1
GO:0033558	protein deacetylase activity	2	0	1.44	1
GO:0033772	flavonoid 3',5'-hydroxylase activity	2	0	1.44	1
GO:0033855	nicotianamine aminotransferase activity	1	0	0.72	1
GO:0033910	glucan 1,4-alpha-maltotetraohydrolase ac...	2	0	1.44	1
GO:0033946	xyloglucan-specific endo-beta-1,4-glucan...	2	0	1.44	1
GO:0034739	histone deacetylase activity (H4-K16 spe...	2	0	1.44	1
GO:0034979	NAD-dependent protein deacetylase activi...	2	0	1.44	1
GO:0042562	hormone binding	2	0	1.44	1
GO:0042887	amide transmembrane transporter activity	1	0	0.72	1
GO:0042907	xanthine transmembrane transporter activ...	1	0	0.72	1
GO:0043733	DNA-3-methylbase glycosylase activity	1	0	0.72	1
GO:0044212	transcription regulatory region DNA bind...	5	0	3.6	1
GO:0045153	electron transporter, transferring elect...	2	0	1.44	1
GO:0045550	geranylgeranyl reductase activity	2	0	1.44	1
GO:0045735	nutrient reservoir activity	2	0	1.44	1
GO:0046030	inositol trisphosphate phosphatase activ...	2	0	1.44	1
GO:0046424	ferulate 5-hydroxylase activity	2	0	1.44	1
GO:0046523	S-methyl-5-thioribose-1-phosphate isomer...	4	0	2.88	1
GO:0046969	NAD-dependent histone deacetylase activi...	2	0	1.44	1
GO:0046970	NAD-dependent histone deacetylase activi...	2	0	1.44	1
GO:0047429	nucleoside-triphosphate diphosphatase ac...	1	0	0.72	1
GO:0047886	farnesol dehydrogenase activity	2	0	1.44	1
GO:0047987	hydroperoxide dehydratase activity	2	0	1.44	1
GO:0050113	inositol oxygenase activity	2	0	1.44	1
GO:0050505	hydroquinone glucosyltransferase activit...	2	0	1.44	1
GO:0050551	myrcene synthase activity	2	0	1.44	1
GO:0051020	GTPase binding	2	0	1.44	1
GO:0051087	chaperone binding	2	0	1.44	1
GO:0051116	cobaltochelatase activity	2	0	1.44	1
GO:0051117	ATPase binding	2	0	1.44	1
GO:0051749	indole acetic acid carboxyl methyltransf...	2	0	1.44	1
GO:0051753	mannan synthase activity	1	0	0.72	1
GO:0052840	inositol diphosphate tetrakisphosphate d...	1	0	0.72	1
GO:0052841	inositol bisdiphosphate tetrakisphosphat...	2	0	1.44	1
GO:0052842	inositol diphosphate pentakisphosphate d...	2	0	1.44	1
GO:0052843	inositol-1-diphosphate-2,3,4,5,6-pentaki...	1	0	0.72	1
GO:0052844	inositol-3-diphosphate-1,2,4,5,6-pentaki...	1	0	0.72	1
GO:0052845	inositol-5-diphosphate-1,2,3,4,6-pentaki...	1	0	0.72	1
GO:0052846	inositol-1,5-bisdiphosphate-2,3,4,6-tetr...	1	0	0.72	1
GO:0052847	inositol-1,5-bisdiphosphate-2,3,4,6-tetr...	1	0	0.72	1
GO:0052848	inositol-3,5-bisdiphosphate-2,3,4,6-tetr...	1	0	0.72	1
GO:0060590	ATPase regulator activity	2	0	1.44	1
GO:0061134	peptidase regulator activity	2	0	1.44	1
GO:0061135	endopeptidase regulator activity	2	0	1.44	1
GO:0070259	tyrosyl-DNA phosphodiesterase activity	2	0	1.44	1
GO:0072510	trivalent inorganic cation transmembrane...	1	0	0.72	1
GO:0080043	quercetin 3-O-glucosyltransferase activi...	1	0	0.72	1
GO:0080130	L-phenylalanine:2-oxoglutarate aminotran...	3	0	2.16	1
GO:0097372	NAD-dependent histone deacetylase activi...	2	0	1.44	1
