# Supplementary material for: Genome-wide epigenetic variation among ash trees differing in susceptibility to a fungal disease
Source: BMC Genomics. 2018 Jun 28;19:502. doi: 10.1186/s12864-018-4874-8 (PMC6022711; doi:10.1186/s12864-018-4874-8)
Supplement: Supplementary file 6 — DMRs in each cytosine context between high and low susceptibility samples of F. excelsior. (XLSX 1771 kb) [file 12864_2018_4874_MOESM6_ESM.xlsx]

## Sheet: CG_DMRs
chr	start	stop	q-value	mean_meth_diff	number_cytosines	p(MWU)	p(2DKs)	mean_g1	mean_g2
Contig3606	28527	28754	1.5e-29	0.428293	18	4.8e-14	4e-35	0.98407	0.55578
Contig2609	64538	64958	2e-25	0.647645	14	4e-14	5.1e-31	0.64988	0.0022323
Contig5796	16927	17552	8.6e-24	0.294816	24	3.8e-14	2.2e-29	0.93385	0.63903
Contig3606	28178	28481	2.5e-23	0.234809	22	4.8e-14	6.4e-29	0.97772	0.74291
Contig3629	24849	25184	8.7e-22	-0.745571	15	4.3e-14	2.3e-27	2.2222e-08	0.74557
Contig324	289772	289959	2.3e-21	0.416465	12	4.4e-14	5.9e-27	0.41907	0.0026043
Contig0	463534	464282	2.5e-21	-0.410926	21	5e-14	6.5e-27	0.54355	0.95448
Contig6170	12470	12664	1.7e-20	0.502665	12	4.1e-14	4.5e-26	0.98292	0.48025
Contig967	228372	228658	1.9e-19	-0.463526	19	3.9e-14	5.1e-25	0.4971	0.96063
Contig2911	138275	138754	2.8e-17	0.465222	21	4e-14	7.3e-23	0.46832	0.0031011
Contig20112	7827	8055	2e-16	-0.36422	14	4.2e-14	5.2e-22	0.60721	0.97143
Contig1886	198014	198233	2.1e-16	-0.112315	67	4.8e-14	5.5e-22	0.85149	0.9638
Contig1417	73501	73781	2.4e-16	0.435065	13	4.2e-14	6.2e-22	0.44095	0.0058854
Contig6723	1881	2678	1.4e-15	0.49151	18	4.7e-14	3.6e-21	0.98697	0.49546
Contig4146	18321	18487	1.9e-15	-0.372183	16	4.3e-14	5e-21	0.52583	0.89801
Contig1807	87341	87737	2.7e-15	0.367815	14	4.2e-14	7.1e-21	0.97144	0.60362
Contig6324	7968	8375	4.4e-15	0.306351	21	4.6e-14	1.1e-20	0.40216	0.095813
Contig185	21549	21735	7.3e-15	-0.216487	16	4.3e-14	1.9e-20	0.74566	0.96215
Contig38593	34506	34915	2.8e-14	0.369401	10	4.3e-14	7.3e-20	0.98307	0.61367
Contig66908	5291	5613	4.8e-14	0.45362	16	4.6e-14	1.2e-19	0.45943	0.005811
Contig2124	52604	53274	5.4e-14	0.307897	25	3.9e-14	1.4e-19	0.91797	0.61008
Contig259	194678	194870	1.1e-13	0.61042	10	4.1e-14	2.8e-19	0.61042	8.75e-08
Contig2580	17204	17464	2.1e-13	0.382869	16	3.8e-14	5.4e-19	0.38853	0.0056605
Contig41184	57365	57829	2.7e-13	0.3146	11	4.6e-14	7e-19	0.9713	0.6567
Contig574	9334	9577	8.4e-13	0.294427	14	4.2e-14	2.2e-18	0.97825	0.68383
Contig25846	8142	8337	2.6e-12	-0.672313	11	4.4e-14	6.8e-18	0.3054	0.97772
Contig2999	147267	147483	5.3e-12	0.34444	20	4.9e-14	1.4e-17	0.34933	0.0048938
Contig55008	1541	1783	8.8e-12	-0.33629	10	4.2e-14	2.3e-17	0.6312	0.96749
Contig4410	8207	8552	7e-11	0.537511	13	4.6e-14	1.8e-16	0.97733	0.43982
Contig75315	180	582	2.1e-10	0.50334	21	4.2e-14	5.4e-16	0.82423	0.32089
Contig3813	32208	32323	3.3e-10	0.33235	16	4.3e-14	8.7e-16	0.33758	0.0052325
Contig950	234556	235143	6.4e-10	0.526313	20	4.3e-14	1.7e-15	0.79526	0.26895
Contig9566	596	1028	6.8e-10	0.299643	10	4.7e-14	1.8e-15	0.95363	0.65399
Contig955	51496	51876	7.1e-10	0.395246	13	1.2e-12	1.8e-15	0.75195	0.3567
Contig6048	110404	110970	9.2e-10	0.259413	14	4.6e-14	2.4e-15	0.97495	0.71554
Contig2289	122250	122444	2.1e-09	-0.339097	16	5e-13	5.5e-15	0.033167	0.37226
Contig1372	47204	47279	2.4e-09	-0.326416	12	4.6e-14	6.3e-15	0.58118	0.90759
Contig1303	79920	80421	3.1e-09	-0.338095	21	4.1e-14	8.2e-15	0.5998	0.9379
Contig447	21301	21900	3.4e-09	-0.24588	19	4.1e-14	8.9e-15	0.72828	0.97416
Contig1703	69684	69724	4.5e-09	-0.416725	10	4.6e-14	1.2e-14	0.017267	0.43399
Contig25673	254	391	5.6e-09	0.190234	12	4.3e-14	1.5e-14	0.96072	0.77049
Contig58545	1832	4133	6.8e-09	0.326015	38	4.2e-14	1.8e-14	0.96458	0.63857
Contig1982	16448	16944	1.1e-08	-0.401083	10	3.2e-12	3e-14	0.17161	0.5727
Contig4146	18487	18724	1.1e-08	-0.213014	20	4.6e-14	2.9e-14	0.76613	0.97914
Contig1703	69736	69956	1.5e-08	-0.244628	22	5.8e-05	4e-14	0.0034092	0.24804
Contig852	76082	76727	1.5e-08	0.275269	13	4.5e-14	4e-14	0.91946	0.64419
Contig3993	48212	49065	1.6e-08	0.308157	26	4.2e-14	4.1e-14	0.84961	0.54146
Contig1071	1152	1625	2.2e-08	-0.225264	16	4.3e-14	5.8e-14	0.75596	0.98123
Contig3098	22619	22970	3.8e-08	-0.175428	20	4.6e-14	9.9e-14	0.79908	0.97451
Contig82050	157	364	5.9e-08	-0.17088	20	4.4e-14	1.5e-13	0.79	0.96088
Contig694	184491	185668	9.1e-08	-0.231506	17	4.1e-14	2.4e-13	0.73848	0.96998
Contig77926	7784	7902	1.1e-07	0.35679	11	4.2e-14	2.9e-13	0.35944	0.002651
Contig790	3176	3314	1.9e-07	-0.417189	10	9.7e-13	4.9e-13	0.38836	0.80555
Contig2955	43761	44070	2.3e-07	-0.200243	13	4.4e-14	5.9e-13	0.76996	0.97021
Contig341	54683	54897	3.4e-07	-0.351884	14	8e-13	8.8e-13	0.23212	0.584
Contig1526	78272	78885	3.5e-07	-0.185988	15	4.7e-14	9e-13	0.79071	0.9767
Contig3606	28767	29195	3.9e-07	0.227242	16	4.6e-14	1e-12	0.98449	0.75725
Contig1090	14939	15359	4.2e-07	0.167422	31	4.4e-14	1.1e-12	0.16823	0.00080652
Contig362	220834	221253	4.2e-07	0.481519	10	4.6e-14	1.1e-12	0.9426	0.46108
Contig2279	41261	41891	4.8e-07	0.528472	10	1.5e-12	1.3e-12	0.73436	0.20589
Contig6004	45032	45296	7.8e-07	0.149552	26	1.7e-13	2e-12	0.18201	0.032456
Contig2187	123183	123860	1.2e-06	-0.270026	27	2.8e-11	3.1e-12	0.10273	0.37276
Contig294	104477	104962	1.2e-06	-0.316236	17	4.6e-14	3.3e-12	0.63065	0.94689
Contig12739	502	657	1.3e-06	-0.143657	16	5.1e-14	3.4e-12	0.81232	0.95598
Contig604	66913	67324	1.7e-06	0.193248	22	4.3e-14	4.6e-12	0.92602	0.73277
Contig6626	16852	17360	1.7e-06	0.42469	11	6.2e-10	4.5e-12	0.73389	0.3092
Contig8158	670	815	1.7e-06	-0.219056	19	4.3e-14	4.4e-12	0.76596	0.98502
Contig2436	7042	7649	2e-06	-0.329038	13	4.4e-14	5.3e-12	0.46811	0.79715
Contig76528	967	1123	2.4e-06	-0.34209	12	2.5e-09	6.3e-12	0.22715	0.56923
Contig469	213593	214007	5.1e-06	-0.234287	10	2.8e-12	1.3e-11	0.7134	0.94769
Contig10213	83012	83361	5.5e-06	0.540163	12	4e-14	1.4e-11	0.89064	0.35048
Contig2145	35927	36091	6.6e-06	0.277368	10	7.2e-14	1.7e-11	0.31453	0.037165
Contig1	294025	294097	7.3e-06	0.369401	10	4.6e-14	1.9e-11	0.58267	0.21327
Contig18919	2097	2502	1.2e-05	0.378009	15	4.2e-14	3e-11	0.60426	0.22625
Contig4945	4245	4478	2.3e-05	-0.142192	10	2.6e-11	6.1e-11	0.82341	0.9656
Contig5403	34387	34662	2.7e-05	-0.594551	11	3.1e-10	7e-11	0.3358	0.93035
Contig3355	37018	37100	3.1e-05	0.122504	10	4.6e-12	8e-11	0.12592	0.0034125
Contig452	238867	239309	3.4e-05	0.20058	27	4.4e-14	8.8e-11	0.97623	0.77565
Contig6733	24151	24470	3.8e-05	0.186404	16	4.5e-14	1e-10	0.21389	0.027483
Contig3283	105852	106258	4.7e-05	-0.243472	17	7.4e-14	1.2e-10	0.56365	0.80712
Contig4162	5289	5416	5.7e-05	-0.212382	14	2.3e-13	1.5e-10	0.69609	0.90848
Contig2792	13198	13493	8.9e-05	-0.223404	21	0.0022	2.3e-10	0.025429	0.24883
Contig513	198309	198427	9.6e-05	-0.41328	10	1.6e-11	2.5e-10	0.53583	0.94911
Contig1451	34102	34206	0.0001	0.326159	10	3.3e-11	2.6e-10	0.96091	0.63475
Contig1884	51026	51434	0.00014	0.166062	17	5e-13	3.6e-10	0.96482	0.79876
Contig519	228046	228168	0.00016	-0.231686	12	1.6e-12	4.2e-10	0.72441	0.9561
Contig608	58779	58896	0.00017	0.283644	13	6.6e-14	4.5e-10	0.64172	0.35807
Contig2349	165043	165188	0.00019	-0.342476	13	1.3e-11	5e-10	0.6109	0.95338
Contig17	219311	219567	0.00021	0.270019	13	1.9e-10	5.5e-10	0.8573	0.58728
Contig820	15736	16533	0.00023	0.136701	24	4.1e-14	6e-10	0.97821	0.84151
Contig1611	102444	102755	0.00025	-0.310293	12	1.9e-12	6.6e-10	0.64674	0.95704
Contig20919	15219	15671	0.00025	-0.284131	10	5.3e-10	6.4e-10	0.60986	0.89399
Contig6733	23845	24010	0.00025	-0.200763	10	1.3e-10	6.6e-10	0.0078667	0.20863
Contig1372	47629	47835	0.00031	-0.293873	12	1.6e-12	8e-10	0.6812	0.97508
Contig2131	18780	19058	0.00036	-0.191613	12	1.9e-11	9.5e-10	0.78067	0.97228
Contig1417	161682	161808	0.00046	-0.184227	11	2.5e-12	1.2e-09	0.76114	0.94536
Contig5619	28557	28715	0.00058	-0.22795	10	4.1e-08	1.5e-09	0.71119	0.93914
Contig338	8949	9090	0.00059	-0.243343	10	3.9e-10	1.5e-09	0.050095	0.29344
Contig4857	1696	1980	0.0007	0.248656	15	5.1e-12	1.8e-09	0.37541	0.12675
Contig459	263200	263293	0.00077	0.131616	14	1.1e-10	2e-09	0.13282	0.0012054
Contig10	94030	94132	0.00078	0.201847	12	8.2e-10	2e-09	0.25671	0.054862
Contig26955	1382	1522	0.00086	-0.434484	10	1.5e-10	2.2e-09	0.25795	0.69243
Contig2608	88478	88787	0.00095	0.435895	14	1.5e-13	2.5e-09	0.95527	0.51938
Contig310	65231	66019	0.0011	0.14025	16	6.5e-11	2.8e-09	0.97332	0.83307
Contig3615	101819	102149	0.0011	0.162903	10	1.3e-09	2.9e-09	0.9304	0.7675
Contig5904	64929	65135	0.0011	-0.493696	10	6.8e-12	2.8e-09	0.4839	0.97759
Contig17157	3578	3853	0.0013	-0.137792	17	2e-12	3.4e-09	0.84606	0.98386
Contig44877	361	773	0.0015	-0.109218	29	2.2e-06	4e-09	0.82599	0.93521
Contig3636	11731	11846	0.0018	-0.113149	17	7.6e-12	4.7e-09	0.85367	0.96682
Contig604	163636	163763	0.0019	-0.205359	11	2e-08	4.9e-09	0.74275	0.94811
Contig24	242739	243382	0.002	-0.141778	18	5.5e-11	5.2e-09	0.80572	0.9475
Contig8488	27346	27400	0.002	0.13502	18	4.3e-09	5.2e-09	0.96243	0.82741
Contig3133	77347	77421	0.0021	-0.14042	15	1.2e-10	5.5e-09	0.78869	0.92911
Contig5758	29451	29647	0.0022	-0.199249	17	0.24	5.7e-09	0.0098465	0.2091
Contig642	48055	48121	0.0022	0.133431	10	5.7e-12	5.7e-09	0.97962	0.84619
Contig3385	31473	32083	0.0024	-0.180125	14	1.9e-10	6.2e-09	0.76142	0.94154
Contig2307	75188	75448	0.0025	0.214926	18	4.7e-11	6.4e-09	0.97979	0.76487
Contig6854	9998	10409	0.0028	-0.233169	12	0.0045	7.3e-09	0.36429	0.59746
Contig60761	836	1546	0.0029	0.130602	23	1.8e-12	7.7e-09	0.97161	0.841
Contig5194	108751	109100	0.0034	0.175368	16	7.8e-11	8.8e-09	0.95566	0.78029
Contig61862	104	708	0.0035	0.171761	10	8.7e-10	9.3e-09	0.9562	0.78444
Contig1752	83411	83520	0.0044	0.416741	14	7.7e-14	1.1e-08	0.73301	0.31627
Contig1546	48385	48878	0.0045	0.186314	15	2.7e-11	1.2e-08	0.97532	0.78901
Contig7587	1425	1623	0.0048	0.222301	12	1.7e-13	1.3e-08	0.61332	0.39101
Contig2376	48511	49079	0.0059	0.437195	18	3e-07	1.5e-08	0.97702	0.53983
Contig899	3725	4051	0.006	0.186607	11	9.2e-10	1.6e-08	0.80296	0.61636
Contig1516	8313	8998	0.0064	0.239422	18	2.1e-13	1.7e-08	0.79388	0.55446
Contig58545	668	1511	0.0065	0.418949	18	2.9e-12	1.7e-08	0.95417	0.53522
Contig3699	10107	10561	0.0072	-0.179037	16	1.1e-10	1.9e-08	0.77477	0.95381
Contig1960	16134	16212	0.0089	-0.32662	10	1.3e-10	2.3e-08	0.63519	0.96181
Contig79899	14544	14715	0.0092	-0.316313	10	1.9e-09	2.4e-08	0.27988	0.59619
Contig35554	108	693	0.01	0.258283	18	1.2e-06	2.6e-08	0.94473	0.68644
Contig625	55441	55674	0.01	-0.433383	11	4.2e-07	2.7e-08	0.36094	0.79432
Contig1041	88323	88474	0.013	0.116846	13	9.2e-11	3.4e-08	0.14635	0.0295
Contig258	107748	108050	0.014	-0.405917	10	1.5e-08	3.6e-08	0.28588	0.69179
Contig4337	46559	47379	0.015	-0.217087	16	2.5e-10	3.8e-08	0.75318	0.97026
Contig476	108232	108626	0.015	-0.208502	10	3.4e-08	3.9e-08	0.76776	0.97626
Contig8472	39396	39506	0.017	0.222127	10	1.9e-10	4.3e-08	0.93565	0.71352
Contig56720	2255	2841	0.02	0.162163	13	1.1e-09	5.3e-08	0.89227	0.73011
Contig7458	34797	35084	0.021	-0.221727	14	1.5e-10	5.4e-08	0.54046	0.76219
Contig1019	80573	81338	0.023	0.20526	13	4.5e-10	5.9e-08	0.97826	0.773
Contig2298	26407	26784	0.023	0.158933	20	4.3e-14	6e-08	0.20154	0.042611
Contig1166	145138	145644	0.024	0.197601	19	1.9e-10	6.2e-08	0.87052	0.67292
Contig1932	7804	7875	0.025	0.194746	10	2.8e-08	6.4e-08	0.87925	0.6845
Contig5620	18934	19141	0.025	0.136458	10	6.4e-10	6.5e-08	0.9812	0.84474
Contig1661	131558	132103	0.026	-0.311861	11	0.012	6.7e-08	0.0047562	0.31662
Contig2341	31570	31705	0.026	0.304948	12	5.5e-13	6.9e-08	0.62974	0.32479
Contig815	139007	139252	0.026	-0.188114	14	3.7e-10	6.9e-08	0.6873	0.87541
Contig2091	96397	96860	0.03	0.135878	21	2.8e-10	7.8e-08	0.93147	0.79559
Contig824	55957	56416	0.03	0.186792	22	2.1e-10	7.8e-08	0.969	0.78221
Contig677	1433	1626	0.031	-0.168984	17	5.5e-09	8.1e-08	0.71766	0.88664
Contig848	84847	85251	0.032	0.222059	10	8.5e-10	8.3e-08	0.95666	0.7346
Contig9459	42031	42184	0.033	-0.27863	11	0.0026	8.6e-08	9.0909e-08	0.27863
Contig5462	15914	16271	0.034	0.177018	12	2.8e-09	8.9e-08	0.93641	0.7594
Contig294	105165	105340	0.038	-0.153115	10	3.6e-08	9.8e-08	0.80908	0.9622
Contig15	361200	361393	0.041	-0.175022	12	7.1e-10	1.1e-07	0.79402	0.96904
Contig3212	58551	58732	0.042	0.109849	18	6.4e-11	1.1e-07	0.96374	0.85389
Contig38593	35085	35286	0.045	0.178529	10	1.1e-09	1.2e-07	0.94652	0.76799
Contig494	114965	115165	0.045	-0.196998	10	3.4e-08	1.2e-07	0.74898	0.94597
Contig3133	85331	85587	0.046	-0.325736	12	1.2e-11	1.2e-07	0.52619	0.85193
Contig17939	46367	47086	0.047	-0.221188	10	8.4e-06	1.2e-07	0.04971	0.2709
Contig1862	216087	216226	0.049	0.510552	11	6.9e-08	1.3e-07	0.99139	0.48084
Contig97	175108	175395	0.049	-0.178153	11	1.2e-09	1.3e-07	0.79252	0.97067
Contig1852	95386	95975	0.055	-0.191156	11	6.9e-09	1.4e-07	0.72115	0.91231
Contig1291	81661	81788	0.057	0.138391	21	1.7e-09	1.5e-07	0.98704	0.84865
Contig1504	220948	221169	0.064	0.129362	24	4.8e-12	1.7e-07	0.81159	0.68223
Contig1372	47281	47600	0.067	-0.158296	14	2.4e-10	1.8e-07	0.79666	0.95496
Contig49	160102	160481	0.067	-0.423739	11	1.6e-12	1.7e-07	0.40287	0.8266
Contig68300	202	376	0.075	-0.341301	12	1.5e-06	2e-07	0.244	0.5853
Contig313	109448	109819	0.08	0.238209	11	1.7e-11	2.1e-07	0.73143	0.49322
Contig45	199988	200160	0.087	0.124058	10	2.4e-09	2.3e-07	0.96543	0.84137
Contig3283	106599	106733	0.09	-0.195782	12	3.2e-10	2.3e-07	0.65382	0.84961
Contig871	184555	185275	0.094	-0.269028	14	4.2e-09	2.5e-07	0.64891	0.91794
Contig33598	406	486	0.1	-0.207632	10	4.6e-09	2.6e-07	0.75326	0.96089
Contig6004	44844	45031	0.12	0.253402	12	1.2e-13	3.3e-07	0.31493	0.06153
Contig2145	36128	36210	0.13	-0.149004	10	1.2e-06	3.5e-07	0.27128	0.42029
Contig7817	7885	8192	0.14	-0.15128	13	1.6e-09	3.7e-07	0.81232	0.96359
Contig2129	95730	95907	0.15	-0.170733	10	7.9e-08	4e-07	0.78149	0.95222
Contig2767	15397	15645	0.15	0.232381	12	6.1e-07	4e-07	0.97241	0.74002
Contig329	128749	128850	0.15	-0.138089	12	8e-09	3.9e-07	0.80089	0.93898
Contig96	122942	123318	0.15	-0.228475	10	0.31	3.8e-07	3.3333e-08	0.22848
Contig2717	90	531	0.16	-0.249418	19	2e-07	4.2e-07	0.54641	0.79583
Contig47576	19780	20127	0.17	-0.103543	13	1.2e-08	4.5e-07	0.8617	0.96524
Contig18264	2507	2982	0.18	-0.26001	10	8.7e-07	4.6e-07	0.28946	0.54947
Contig81004	30942	31196	0.19	0.225583	11	1.3e-09	4.9e-07	0.96003	0.73445
Contig103	221520	221617	0.2	0.264417	10	7.1e-08	5.2e-07	0.98063	0.71622
Contig10498	12351	12812	0.2	0.217941	16	1e-07	5.3e-07	0.38069	0.16275
Contig8471	51252	51847	0.25	-0.177288	16	1.6e-08	6.6e-07	0.79427	0.97156
Contig1643	9739	10297	0.26	0.178638	17	0.51	6.7e-07	0.71084	0.5322
Contig2394	74722	75037	0.26	0.135282	16	1.8e-09	6.8e-07	0.95801	0.82273
Contig2717	30670	30802	0.26	0.15661	10	3.8e-05	6.8e-07	0.27035	0.11374
Contig1577	4275	4606	0.27	0.206157	17	0.013	7e-07	0.68934	0.48319
Contig186	245000	245299	0.27	0.487196	11	5e-08	7e-07	0.97824	0.49105
Contig1310	133331	133527	0.28	0.142568	12	2e-08	7.3e-07	0.98503	0.84246
Contig102	37798	38263	0.31	-0.337526	10	6.2e-09	8.2e-07	0.6342	0.97172
Contig11403	62	568	0.35	0.145604	17	1.7e-11	9.2e-07	0.82766	0.68205
Contig246	289964	290478	0.35	0.230799	10	4.6e-07	9.2e-07	0.81942	0.58862
Contig3250	69474	69634	0.36	-0.194939	10	2.7e-06	9.3e-07	0.12798	0.32292
Contig9273	7414	7558	0.36	-0.277343	10	1.9e-07	9.4e-07	0.47642	0.75376
Contig85	323770	324299	0.41	0.162095	36	1.8e-12	1.1e-06	0.90058	0.73849
Contig1550	36379	36999	0.43	-0.147808	16	7e-08	1.1e-06	0.7186	0.86641
Contig4778	3409	3551	0.43	-0.137935	12	0.27	1.1e-06	8.3333e-08	0.13793
Contig9321	30102	30576	0.43	-0.175331	12	5.1e-09	1.1e-06	0.79422	0.96956
Contig1593	102010	102329	0.47	0.277739	13	1.7e-09	1.2e-06	0.27774	2.8846e-08
Contig2012	168461	168816	0.48	0.156145	14	7.5e-09	1.2e-06	0.97697	0.82082
Contig26	232572	232971	0.49	0.217023	13	5.1e-07	1.3e-06	0.92191	0.70488
Contig647	244928	245602	0.56	-0.23822	10	4e-07	1.5e-06	0.69964	0.93786
Contig3369	110499	110706	0.58	-0.359148	12	3.8e-07	1.5e-06	0.31744	0.67658
Contig5952	25274	26015	0.58	0.142967	12	0.00011	1.5e-06	0.384	0.24103
Contig68461	1707	1905	0.58	-0.130186	10	1e-07	1.5e-06	0.84818	0.97837
Contig1051	63709	64048	0.65	-0.241507	10	2.9e-10	1.7e-06	0.13247	0.37397
Contig1288	156245	156326	0.74	0.275793	10	2.3e-10	1.9e-06	0.60028	0.32449
Contig2512	11443	11568	0.77	-0.165756	10	0.0017	2e-06	0.065588	0.23134
Contig176	148337	148425	0.96	0.284011	10	0.00018	2.5e-06	0.60585	0.32184
Contig1	294275	294396	1	0.213553	10	2.7e-06	0.0017	0.51528	0.30173
Contig10	201640	202173	1	-0.102945	10	0.0044	0.046	0.79135	0.89429
Contig10079	38505	38871	1	0.108513	10	0.059	0.21	0.8533	0.74479
Contig10112	16721	17416	1	-0.166128	10	0.0002	0.0018	0.15707	0.3232
Contig1015	101236	101640	1	-0.145129	10	4.7e-05	0.0028	0.71884	0.86396
Contig10157	5224	5548	1	-0.15175	10	0.00023	0.0055	0.57247	0.72423
Contig10271	18303	18441	1	0.294864	10	2.5e-08	4.4e-06	0.61183	0.31697
Contig10329	43030	43396	1	-0.181603	16	2.7e-06	0.001	0.58668	0.76828
Contig104	92860	92920	1	0.115672	10	0.0017	0.0053	0.88503	0.76935
Contig1041	41688	41848	1	-0.115761	12	0.0061	0.011	0.78307	0.89883
Contig10481	31987	32319	1	0.103126	10	2.6e-05	0.0016	0.96697	0.86384
Contig1057	56268	56464	1	-0.169688	10	0.00039	0.00066	0.78732	0.95701
Contig1061	67329	67579	1	-0.121664	12	2.5e-05	0.00051	0.79571	0.91738
Contig108	223733	223961	1	-0.123938	10	4.9e-05	0.0027	0.82964	0.95358
Contig108	224279	224448	1	-0.157434	10	1.4e-06	4.7e-05	0.80451	0.96195
Contig1081	66298	66521	1	-0.122857	10	2.5e-05	3.6e-05	0.85509	0.97794
Contig1088	36397	36525	1	0.105303	12	0.014	0.04	0.28929	0.18399
Contig1094	66784	67337	1	0.1447	15	1.1e-06	0.00043	0.76417	0.61947
Contig110	223850	224453	1	-0.17447	10	3.3e-06	0.0004	0.67778	0.85225
Contig1101	31549	31616	1	-0.233593	10	0.00023	0.0084	0.73261	0.9662
Contig1101	36762	36881	1	-0.178669	10	0.0027	0.0025	0.78817	0.96684
Contig1121	219569	219804	1	0.15118	22	3.7e-14	2.5e-05	0.15305	0.0018741
Contig1138	112854	113047	1	0.248957	10	0.00014	0.00024	0.96678	0.71782
Contig1139	122839	122858	1	-0.15319	10	6.4e-05	0.0025	0.8098	0.96299
Contig1143	2167	2266	1	-0.154146	10	3.3e-06	2.9e-05	0.49747	0.65161
Contig1147	109050	109129	1	0.140774	10	0.049	0.22	0.46145	0.32067
Contig1158	136520	136809	1	0.128682	10	2.9e-06	5.9e-06	0.92949	0.80081
Contig1158	88178	88581	1	-0.123848	12	0.24	0.027	0.71679	0.84063
Contig1159	35127	35854	1	-0.131419	10	0.011	0.025	0.75636	0.88778
Contig1160	91033	91115	1	0.143917	10	0.00093	0.0053	0.56884	0.42492
Contig1168	65663	65770	1	-0.109245	12	0.00016	8.5e-05	0.73778	0.84703
Contig1170	13086	13163	1	-0.123138	10	0.031	0.021	0.7973	0.92044
Contig1182	127505	128038	1	-0.1084	12	4.6e-06	6e-06	0.84237	0.95077
Contig1193	78653	78882	1	0.120444	10	0.059	0.094	0.91751	0.79706
Contig1199	70413	70772	1	-0.220742	10	1.5e-07	0.0001	0.41858	0.63932
Contig1202	64226	64293	1	-0.103283	13	2.2e-06	0.0005	0.85494	0.95822
Contig1203	57815	58229	1	-0.114192	10	0.069	0.31	0.77988	0.89408
Contig1212	133981	134733	1	0.112864	12	0.00045	0.011	0.92992	0.81706
Contig1224	94873	95687	1	0.136181	10	0.057	0.23	0.85661	0.72043
Contig123	208240	208575	1	0.20511	10	2.8e-06	4.7e-05	0.97609	0.77097
Contig124	95659	96641	1	-0.160064	10	0.00029	0.00086	0.75273	0.9128
Contig1242	122366	122644	1	0.105891	10	0.00042	0.0024	0.97233	0.86644
Contig1243	118164	118877	1	0.142222	16	7.9e-09	4e-06	0.96868	0.82645
Contig1244	75083	75156	1	0.159985	10	0.00085	0.026	0.63355	0.47356
Contig1246	35898	35950	1	0.224417	10	2.6e-07	4.8e-05	0.88598	0.66156
Contig1248	9108	9484	1	0.120777	10	0.00098	0.0062	0.90083	0.78006
Contig1250	857	1340	1	0.102002	10	0.00011	0.0037	0.94099	0.83898
Contig1258	107748	107964	1	-0.226195	10	0.0044	0.055	0.69855	0.92475
Contig1261	65457	65551	1	0.106104	10	0.012	0.086	0.59499	0.48889
Contig1277	23601	23730	1	0.138533	10	0.00059	0.0069	0.98548	0.84695
Contig128	147864	147985	1	0.26679	10	1.2e-11	9.2e-05	0.31751	0.05072
Contig129	69920	70466	1	-0.103193	16	9.2e-06	0.0003	0.55825	0.66144
Contig1290	55484	55576	1	0.123814	10	7.6e-09	0.0082	0.12381	7.5e-08
Contig1291	81984	82184	1	0.159457	12	3.2e-08	9.2e-06	0.97874	0.81928
Contig1297	35184	35326	1	0.14029	11	0.016	0.0068	0.48906	0.34877
Contig1309	84346	84423	1	0.144477	10	0.00045	0.03	0.9214	0.77692
Contig13311	906	1541	1	-0.182336	15	0.41	0.0044	0.69417	0.8765
Contig1336	85996	86406	1	0.127118	10	0.00051	0.0063	0.94823	0.82111
Contig1342	93373	93967	1	0.179085	10	0.0026	0.021	0.67233	0.49325
Contig1345	2259	2836	1	0.127398	11	1e-07	2.7e-06	0.99072	0.86332
Contig1347	40198	40279	1	0.22144	11	7.5e-07	4.7e-05	0.64168	0.42024
Contig1352	2016	2075	1	0.123899	15	0.0086	0.00054	0.90766	0.78376
Contig1358	41521	41833	1	0.30617	10	7.8e-06	0.00041	0.96948	0.66331
Contig1366	90719	91176	1	-0.104709	10	0.00077	0.017	0.8487	0.95341
Contig137	106847	107115	1	0.112789	10	1.7e-05	0.00022	0.96278	0.84999
Contig1377	51878	52051	1	0.108796	10	0.0015	0.0032	0.91439	0.8056
Contig1382	9160	9304	1	0.132309	10	0.00048	0.0018	0.93126	0.79895
Contig1395	95609	96243	1	-0.129961	17	0.00086	0.022	0.77954	0.9095
Contig1405	7578	8522	1	0.101608	10	0.0079	0.07	0.95869	0.85708
Contig142	133641	134022	1	-0.111988	10	0.0003	0.0019	0.78242	0.89441
Contig1420	14249	14412	1	-0.120314	10	7e-05	0.0005	0.81917	0.93948
Contig1422	27059	27172	1	-0.168336	12	1.8e-06	0.00015	0.15628	0.32462
Contig14304	3400	3617	1	0.283572	12	4.9e-06	7.6e-05	0.6284	0.34483
Contig1434	87388	87732	1	0.119567	16	0.0043	0.0068	0.40316	0.28359
Contig1445	136309	136919	1	-0.110982	14	0.0075	0.015	0.8345	0.94548
Contig1447	166930	167318	1	-0.173695	15	1.5e-08	4.5e-05	0.71114	0.88483
Contig145	100064	100370	1	0.101946	11	0.012	0.043	0.76958	0.66764
Contig145	206463	206563	1	0.107736	10	0.006	0.056	0.85922	0.75148
Contig1452	55851	55929	1	-0.111055	10	0.06	0.1	0.68852	0.79958
Contig1477	65477	65797	1	0.107086	10	0.00034	0.003	0.96116	0.85407
Contig1487	32372	32932	1	0.15759	12	1.3e-06	5.8e-05	0.78002	0.62243
Contig1491	197359	197473	1	0.123287	10	0.076	0.24	0.90732	0.78403
Contig1497	126160	126470	1	0.117731	10	0.0077	0.021	0.98137	0.86363
Contig1511	79995	80679	1	0.175485	15	2.2e-07	1.4e-05	0.98466	0.80918
Contig1520	23896	23977	1	-0.214734	10	0.0098	9.6e-05	0.038717	0.25345
Contig1530	103784	103921	1	-0.115313	12	0.011	0.022	0.80868	0.92399
Contig1540	105997	106684	1	0.102207	11	4.2e-14	0.019	0.10516	0.0029488
Contig1544	79970	80120	1	0.164056	10	0.0035	0.024	0.96142	0.79736
Contig1546	48208	48356	1	0.170739	12	5.8e-05	0.00034	0.92113	0.75039
Contig1557	206187	206532	1	0.10935	10	0.013	0.044	0.81975	0.7104
Contig1563	91523	91684	1	0.174	10	1.3e-13	3.4e-05	0.19445	0.02045
Contig15656	2573	2972	1	0.250756	10	2.4e-06	0.00026	0.83959	0.58883
Contig15826	6333	6604	1	0.127595	10	5.6e-05	0.0012	0.94672	0.81913
Contig160	1900	2074	1	-0.169396	10	0.008	0.074	0.74805	0.91745
Contig1602	168940	169101	1	0.141819	14	1.3e-07	4.5e-06	0.98465	0.84284
Contig16051	775	930	1	0.133037	10	3.8e-05	0.0014	0.93743	0.8044
Contig1611	102150	102372	1	-0.136764	10	4.1e-08	2.6e-06	0.83985	0.97661
Contig1627	60155	60317	1	-0.103152	10	0.029	0.13	0.64659	0.74974
Contig1636	67312	67503	1	-0.141044	11	2.1e-05	0.00047	0.72695	0.868
Contig16619	4231	4336	1	-0.140496	13	0.024	0.0031	0.12413	0.26463
Contig1667	176784	177167	1	-0.168207	10	0.48	0.0047	0.10146	0.26967
Contig168	89136	89370	1	0.11799	10	0.01	0.11	0.94853	0.83054
Contig169	237246	237553	1	-0.180624	10	1.6e-05	0.00016	0.79085	0.97148
Contig1711	80815	80891	1	-0.139048	10	0.0064	0.022	0.40417	0.54321
Contig1715	89210	89849	1	0.124255	10	0.0027	0.025	0.97695	0.8527
Contig1718	190425	190755	1	0.180372	10	0.016	0.027	0.63387	0.4535
Contig1744	116006	116580	1	-0.117151	12	0.082	0.19	0.7094	0.82655
Contig1748	9508	9672	1	-0.118336	10	4.3e-05	0.00084	0.82767	0.946
Contig1777	33646	34015	1	0.117643	14	1.5e-05	0.00088	0.94258	0.82494
Contig1781	60043	60420	1	0.138443	10	0.0018	0.019	0.91875	0.7803
Contig180	12537	12688	1	0.101691	10	0.0068	0.013	0.92385	0.82216
Contig18264	5331	5589	1	-0.164115	10	0.0042	0.038	0.32998	0.4941
Contig18264	5675	5854	1	-0.114054	10	0.055	0.053	0.44767	0.56173
Contig1881	129592	129848	1	0.15552	10	0.0012	0.017	0.96631	0.81079
Contig1883	14721	15223	1	0.102965	10	0.03	0.066	0.67763	0.57467
Contig1884	51850	52234	1	0.123676	10	0.0025	0.004	0.98752	0.86384
Contig1888	5894	6437	1	0.137526	10	0.075	0.27	0.91037	0.77284
Contig1895	43092	43685	1	0.142764	12	6.9e-07	1.2e-05	0.89013	0.74736
Contig1897	72436	72949	1	0.144857	10	7.8e-05	0.00045	0.89374	0.74888
Contig19	168923	169128	1	-0.18587	10	0.00083	0.0023	0.63869	0.82456
Contig190	9680	10174	1	0.156311	10	6.9e-05	0.00069	0.90361	0.7473
Contig1922	81841	82163	1	-0.137739	10	6.4e-06	0.00056	0.81485	0.95259
Contig1926	40323	40532	1	0.102621	12	0.018	0.22	0.89001	0.78739
Contig1937	35974	36102	1	-0.12015	10	0.0054	0.012	0.7345	0.85465
Contig194	55529	55881	1	-0.119058	10	0.0093	0.064	0.84656	0.96562
Contig1948	72721	72816	1	-0.10669	10	0.015	0.055	0.85936	0.96605
Contig1954	50749	51149	1	-0.137452	20	0.2	0.0016	0.11375	0.2512
Contig196	153559	153747	1	-0.119228	10	0.002	0.015	0.64195	0.76118
Contig196	229593	229691	1	-0.130397	10	0.0031	0.0047	0.65487	0.78526
Contig1962	247700	247948	1	0.169327	10	1.7e-05	0.00094	0.8692	0.69987
Contig1965	122803	123097	1	0.113307	10	0.00014	0.0011	0.97103	0.85773
Contig2004	34387	34622	1	0.120915	10	0.00078	0.061	0.77142	0.65051
Contig201	119366	119783	1	0.140225	10	0.0016	0.014	0.90542	0.7652
Contig20139	312	736	1	-0.272273	10	0.15	0.00032	0.19711	0.46938
Contig2026	73884	74081	1	0.104829	10	0.0005	0.001	0.81025	0.70542
Contig2029	31871	32067	1	-0.156005	14	1.1e-07	0.00029	0.72364	0.87965
Contig2047	50209	50610	1	0.128756	12	3.1e-05	0.00015	0.96828	0.83952
Contig2048	27602	28120	1	-0.156042	12	0.00013	0.0043	0.0086806	0.16472
Contig2064	209943	210526	1	-0.134811	12	5.2e-06	0.00016	0.79126	0.92607
Contig207	117852	118267	1	0.101244	10	0.0055	0.041	0.98616	0.88492
Contig2073	74817	75053	1	-0.185912	14	1.8e-05	2.3e-05	0.57302	0.75893
Contig2087	121497	121785	1	0.115307	12	0.0033	0.097	0.82208	0.70678
Contig2124	125525	126091	1	0.142757	10	8.2e-05	0.0021	0.93808	0.79532
Contig214	214432	214673	1	0.134577	10	3.2e-05	0.00011	0.93421	0.79963
Contig2146	108482	108700	1	-0.128112	10	0.0032	0.027	0.30855	0.43666
Contig2155	4866	5049	1	-0.103393	10	0.00015	0.00085	0.83132	0.93472
Contig2163	59032	59244	1	-0.222217	10	9.4e-06	4.3e-05	0.70343	0.92565
Contig2166	67957	68405	1	0.197209	12	1.2e-06	3.8e-05	0.95403	0.75682
Contig2173	61000	61084	1	0.114887	10	3.2e-08	0.014	0.19038	0.075494
Contig2210	127123	127574	1	-0.116597	10	0.00012	0.0011	0.87753	0.99413
Contig2212	253	453	1	0.114371	10	0.0089	0.04	0.95535	0.84098
Contig2217	21781	21947	1	0.108491	10	0.039	0.19	0.56594	0.45745
Contig2217	25996	26100	1	0.135383	10	0.001	0.047	0.53086	0.39548
Contig2217	32399	32445	1	-0.100189	10	0.0069	0.032	0.6191	0.71929
Contig2217	34234	34417	1	-0.153541	13	2.2e-05	0.0038	0.54036	0.69391
Contig222	203972	204298	1	-0.291585	16	0.46	0.0015	0.68593	0.97751
Contig222	204665	204861	1	-0.306813	10	5.6e-05	0.0021	0.68067	0.98749
Contig2234	126176	126285	1	0.121699	10	0.24	0.07	0.79245	0.67075
Contig2237	151136	151334	1	-0.1241	12	4.2e-05	0.0016	0.80912	0.93322
Contig2238	49168	49374	1	-0.155672	10	0.036	7e-05	0.805	0.96067
Contig2238	85799	86117	1	-0.104224	10	0.0011	0.013	0.81871	0.92294
Contig2240	52101	52258	1	0.125208	10	0.0038	0.07	0.89425	0.76904
Contig2241	68065	68229	1	0.334359	10	2.2e-10	0.0043	0.36295	0.028588
Contig2249	9076	9105	1	0.144869	12	0.0002	2.9e-05	0.84621	0.70134
Contig228	196985	197216	1	0.153608	13	0.0011	0.011	0.97821	0.8246
Contig2293	15300	15430	1	0.128417	11	0.00043	0.0063	0.95065	0.82223
Contig22937	10917	11070	1	-0.103558	10	0.00013	0.0029	0.7438	0.84736
Contig22962	130	375	1	0.12772	14	1.9e-05	0.00082	0.96685	0.83913
Contig2299	5144	5379	1	-0.105795	10	0.0032	0.05	0.70452	0.81032
Contig2301	9329	9555	1	0.17962	10	2.9e-07	1.4e-05	0.96469	0.78507
Contig2309	71935	72207	1	-0.117066	12	3.2e-05	0.0016	0.59665	0.71371
Contig232	46924	47064	1	-0.186772	10	0.0034	0.00016	0.040119	0.22689
Contig2340	21004	21691	1	-0.124232	10	1.1e-05	0.0013	0.83734	0.96157
Contig2343	100165	100499	1	-0.21456	10	7.7e-05	0.002	0.67513	0.88969
Contig2421	47213	47514	1	0.183404	10	0.00067	0.006	0.88239	0.69898
Contig2422	64979	65257	1	0.118886	11	7.8e-05	0.00084	0.94741	0.82852
Contig243	186128	186447	1	0.106483	10	0.0041	0.032	0.95485	0.84837
Contig2438	10911	11372	1	0.219357	10	4.4e-07	0.00017	0.72331	0.50395
Contig2438	58909	59069	1	-0.153054	10	0.26	4e-06	8.3333e-08	0.15305
Contig2449	68760	68993	1	0.157285	12	1.2e-06	0.0071	0.97723	0.81995
Contig24560	1152	1332	1	-0.117188	10	3.4e-06	4.6e-05	0.75675	0.87394
Contig2462	149281	149618	1	0.163812	12	1.6e-05	0.00081	0.88485	0.72103
Contig2468	27711	27832	1	0.131564	10	0.0073	0.0056	0.47117	0.3396
Contig2472	24390	24654	1	-0.25788	10	0.07	0.0028	0.10616	0.36404
Contig2475	112124	112229	1	0.199097	10	0.00017	0.0017	0.28517	0.08607
Contig24897	1324	1782	1	0.185787	12	0.00017	0.005	0.92763	0.74184
Contig25	120481	120605	1	0.193355	10	0.00077	0.016	0.52882	0.33547
Contig2504	84817	85054	1	-0.200203	10	3.7e-09	3.6e-06	0.27805	0.47826
Contig2519	149155	149522	1	0.134249	10	0.0014	0.015	0.80006	0.66581
Contig2520	67352	67783	1	0.1768	12	0.00033	0.00045	0.68984	0.51304
Contig2521	23356	23478	1	0.126163	12	0.00016	0.00078	0.97279	0.84662
Contig2537	10393	10928	1	0.151536	14	9.9e-07	0.00026	0.95901	0.80748
Contig254	67601	67687	1	0.102988	12	0.001	0.017	0.91356	0.81057
Contig2556	67565	67798	1	0.108167	10	7.8e-06	0.00033	0.98034	0.87217
Contig257	19249	19531	1	0.103978	10	2.3e-05	0.0011	0.98214	0.87816
Contig2583	18210	18662	1	-0.13423	11	0.0017	1	0	0.13423
Contig25846	423	484	1	0.171764	14	2.7e-06	0.00013	0.7145	0.54273
Contig259	216566	216651	1	0.118002	10	0.0076	0.0073	0.97268	0.85468
Contig25943	587	762	1	0.214992	10	9.1e-08	0.00039	0.59907	0.38408
Contig26	284347	284846	1	-0.162794	11	0.0044	0.0053	0.7889	0.95169
Contig2604	97109	97706	1	-0.185991	10	2.8e-05	0.001	0.75694	0.94293
Contig2614	25130	25230	1	0.118734	18	0.00014	0.003	0.65587	0.53714
Contig2623	99698	99916	1	0.125262	17	7.4e-09	0.00052	0.93636	0.8111
Contig2628	102437	102920	1	0.112678	13	0.049	0.055	0.48722	0.37454
Contig2652	89546	89615	1	-0.1008	10	0.015	0.022	0.8003	0.9011
Contig267	145366	145592	1	0.10393	10	0.00042	0.014	0.91807	0.81414
Contig2683	32913	33444	1	0.113552	10	9.8e-06	0.00073	0.94095	0.8274
Contig2690	120935	121524	1	-0.149206	10	0.1	0.19	0.75028	0.89949
Contig2690	123325	123463	1	-0.161212	10	0.0032	0.03	0.7477	0.90892
Contig2699	101542	101703	1	-0.104355	10	0.026	0.2	0.82938	0.93373
Contig270	200360	201137	1	0.183266	10	3.4e-05	0.00023	0.97793	0.79466
Contig270	220715	221245	1	0.153469	11	1.9e-06	4e-05	0.9466	0.79313
Contig2724	14562	14760	1	0.100558	10	0.0019	0.0089	0.96815	0.86759
Contig2731	15140	15414	1	-0.107963	10	0.0042	0.016	0.82319	0.93115
Contig2740	12892	13089	1	-0.136536	12	0.0014	0.019	0.58976	0.72629
Contig27600	360	889	1	-0.118321	10	0.0032	0.015	0.80704	0.92536
Contig27809	114	322	1	0.224767	10	1.8e-05	0.00013	0.95562	0.73085
Contig279	353596	353688	1	-0.207615	12	4e-05	0.00093	0.577	0.78461
Contig2806	100973	101281	1	0.184646	10	0.0078	0.00043	0.73225	0.54761
Contig2814	69784	70229	1	0.192424	10	0.00015	0.0042	0.49807	0.30565
Contig2822	173367	174094	1	0.101162	12	6.7e-06	4.1e-05	0.977	0.87583
Contig2829	90086	90366	1	0.13741	13	0.02	0.00083	0.72425	0.58684
Contig283	73502	73592	1	0.166377	14	4.6e-07	2.5e-05	0.89016	0.72378
Contig2831	44963	46131	1	0.1177	10	0.015	0.017	0.96908	0.85138
Contig2834	52783	52835	1	0.170891	10	3.6e-06	2.5e-05	0.17402	0.003125
Contig2857	25310	25648	1	0.10502	10	0.00066	0.0021	0.86767	0.76265
Contig2861	88871	89437	1	0.109505	10	0.014	0.16	0.82281	0.71331
Contig2870	206302	206449	1	0.120304	13	0.00056	0.041	0.95549	0.83519
Contig2870	74723	74967	1	-0.246834	10	0.025	4.5e-05	0.035195	0.28203
Contig2891	48674	49036	1	-0.240951	14	0.12	7.5e-05	0.052141	0.29309
Contig290	34935	35069	1	0.235814	10	1.7e-06	3.2e-05	0.93154	0.69573
Contig293	132861	133049	1	0.141068	10	2.5e-06	0.00012	0.96979	0.82872
Contig2930	70225	70547	1	0.156769	12	4.5e-14	0.014	0.15677	7.2917e-08
Contig29496	682	904	1	-0.105065	10	0.015	0.076	0.87336	0.97842
Contig295	31661	32278	1	0.103645	10	0.047	0.11	0.91054	0.8069
Contig29550	526	739	1	0.10031	10	0.023	0.12	0.93302	0.83271
Contig297	160855	161126	1	-0.107744	10	0.00026	0.0032	0.87007	0.97782
Contig2982	10098	10322	1	-0.152536	10	2.5e-05	0.00012	0.81624	0.96878
Contig29981	10568	10726	1	-0.144005	10	0.00026	0.0083	0.67184	0.81585
Contig300	79635	79841	1	0.122438	10	0.0032	0.19	0.91353	0.79109
Contig3019	4510	5005	1	0.19166	10	1.1e-05	0.0001	0.98439	0.79273
Contig3040	12472	12697	1	-0.160987	10	0.0065	0.0045	0.72818	0.88917
Contig30513	125	364	1	-0.125262	10	0.035	0.12	0.80778	0.93305
Contig3091	10957	11260	1	-0.220273	14	0.86	0.012	0.75892	0.97919
Contig3096	79732	80062	1	0.134504	11	0.0015	0.002	0.55971	0.42521
Contig3099	121501	121966	1	0.10479	10	0.12	0.51	0.858	0.75321
Contig31	255109	255218	1	-0.110128	14	0.00034	0.0033	0.73661	0.84674
Contig31151	271	515	1	-0.102287	10	0.011	0.013	0.8121	0.91438
Contig3116	56750	56973	1	0.123231	10	4.4e-08	3.4e-06	0.95426	0.83103
Contig3116	57190	57383	1	0.105921	10	0.0079	0.025	0.70737	0.60145
Contig3117	44828	44971	1	-0.104974	10	4e-05	0.018	1e-07	0.10497
Contig3132	79793	80192	1	0.213036	10	0.0024	0.0043	0.7979	0.58486
Contig3133	44784	45004	1	0.114295	10	0.0044	0.09	0.91269	0.79839
Contig3156	16650	16862	1	0.139997	13	1.6e-05	0.00065	0.98854	0.84854
Contig31564	4699	5477	1	0.229776	16	2.3e-09	1.9e-05	0.54504	0.31526
Contig3168	18067	18303	1	0.112447	10	0.01	0.074	0.69325	0.5808
Contig3171	29671	30161	1	0.102597	10	0.0016	0.01	0.95782	0.85522
Contig3186	39170	39300	1	0.151151	10	0.00066	0.046	0.9784	0.82725
Contig3186	81187	81332	1	0.143333	10	0.0038	0.025	0.93423	0.7909
Contig3195	10030	10171	1	-0.109747	10	0.005	0.049	0.62338	0.73312
Contig3195	16666	16977	1	0.131097	10	0.00027	0.036	0.8903	0.75921
Contig3195	7404	7467	1	-0.285765	12	9.5e-05	0.0065	0.66984	0.95561
Contig3211	60558	60826	1	0.137141	10	0.0019	0.023	0.70911	0.57197
Contig3213	1696	2343	1	-0.123759	10	2.2e-05	0.0018	0.80737	0.93113
Contig3213	67905	68094	1	0.172046	10	0.00089	0.00094	0.84111	0.66907
Contig3213	68273	68514	1	0.126027	10	0.0003	0.0011	0.9062	0.78017
Contig3225	1609	1983	1	0.236557	10	2.5e-05	0.0007	0.95467	0.71812
Contig328	243796	243865	1	0.195383	12	6.4e-06	0.001	0.84725	0.65187
Contig328	244054	244288	1	0.153683	14	0.00046	0.046	0.89349	0.7398
Contig328	244395	244602	1	0.155699	15	1.1e-07	0.00024	0.85238	0.69668
Contig329	48490	48869	1	-0.156608	12	4.2e-05	0.00024	0.69379	0.8504
Contig3292	34865	35049	1	-0.221841	10	4.4e-05	0.00029	0.55596	0.7778
Contig32946	1747	2000	1	0.123551	10	0.048	0.062	0.86204	0.73849
Contig33291	457	524	1	-0.229348	10	2.6e-06	0.00033	0.27936	0.50871
Contig3341	32903	33508	1	0.160299	10	0.00015	0.011	0.83069	0.67039
Contig336	117420	118067	1	0.129264	14	2.8e-06	0.00067	0.85317	0.7239
Contig33601	7554	7718	1	-0.263065	10	3.6e-09	1.1e-05	0.46452	0.72759
Contig3369	110784	111534	1	-0.10148	12	0.069	0.11	0.12785	0.22933
Contig3383	35109	35531	1	-0.139795	10	0.00033	0.0039	0.69178	0.83158
Contig3389	117710	118223	1	0.199621	13	0.0029	0.0007	0.77144	0.57182
Contig34013	2290	2899	1	-0.128556	10	0.0023	0.016	0.774	0.90256
Contig3407	185890	186153	1	0.153629	10	4.1e-06	0.00013	0.98606	0.83243
Contig341	17915	18433	1	0.142198	10	9.6e-08	0.00013	0.96967	0.82748
Contig341	3351	3624	1	0.120694	10	0.014	0.027	0.92764	0.80694
Contig342	190479	190576	1	0.189039	10	2.5e-08	4.2e-05	0.34838	0.15934
Contig3446	80318	80559	1	-0.149056	12	0.00023	0.0036	0.67951	0.82857
Contig3491	32323	32416	1	-0.140513	10	2e-05	0.0016	0.78189	0.9224
Contig3495	177740	178252	1	0.119448	14	0.00074	0.035	0.69127	0.57182
Contig350	83221	83313	1	-0.173526	10	0.025	0.062	0.7267	0.90023
Contig350	86255	86472	1	-0.18035	10	0.0032	0.0047	0.74785	0.9282
Contig3513	88148	88636	1	-0.127851	13	9.7e-05	0.0046	0.82921	0.95706
Contig3556	64868	65128	1	0.100938	13	0.0013	0.0077	0.92839	0.82745
Contig3556	94337	94547	1	0.109207	10	0.0045	0.019	0.97107	0.86186
Contig3561	85850	86141	1	0.322909	10	1.8e-08	1.2e-05	0.56287	0.23996
Contig35822	3333	3709	1	-0.180068	10	4.6e-05	0.0016	0.77769	0.95775
Contig35866	6454	6870	1	0.123983	12	0.00041	0.007	0.7061	0.58211
Contig3596	2507	2696	1	0.129317	10	1.3e-05	0.0011	0.95555	0.82623
Contig3617	27272	27619	1	-0.105856	10	0.018	0.047	0.86698	0.97284
Contig365	20503	20731	1	0.207689	10	3.6e-05	0.001	0.67658	0.46889
Contig365	34067	34282	1	0.110311	10	0.0014	0.018	0.95612	0.84581
Contig3658	77322	77617	1	0.178465	10	0.004	0.037	0.37941	0.20095
Contig3674	34326	34599	1	-0.121125	15	1.2e-05	0.00031	0.85722	0.97835
Contig3689	2852	3055	1	-0.142921	11	0.0017	0.0072	0.80074	0.94366
Contig370	138912	139584	1	-0.137311	27	6.2e-07	1.2e-05	0.83663	0.97394
Contig37007	1556	1600	1	0.116304	10	6.3e-05	0.015	0.93877	0.82246
Contig372	642	733	1	0.12555	10	1.2e-05	0.0037	0.6084	0.48285
Contig373	169757	169902	1	0.220054	10	0.0037	0.0043	0.5608	0.34075
Contig373	169913	170240	1	0.106891	11	0.00031	0.13	0.37578	0.26889
Contig3730	35582	35966	1	0.105502	10	0.044	0.048	0.87024	0.76474
Contig375	83249	83467	1	-0.108034	10	0.00019	0.0084	0.82255	0.93059
Contig37661	943	1202	1	-0.159021	12	7.7e-06	0.00019	0.71024	0.86926
Contig37867	614	1077	1	0.100158	14	0.0082	0.081	0.91921	0.81906
Contig379	105889	106280	1	0.107726	10	0.19	0.31	0.94855	0.84082
Contig3808	12527	13215	1	0.202167	16	1.8e-08	5.6e-06	0.96036	0.75819
Contig3816	20135	20586	1	-0.151887	10	0.00072	0.0055	0.80967	0.96156
Contig3816	31820	32032	1	-0.136653	10	0.004	0.025	0.82969	0.96634
Contig3824	26864	27359	1	0.122293	10	0.23	0.13	0.75858	0.63628
Contig3824	62460	62565	1	-0.161972	10	0.001	0.0046	0.71449	0.87646
Contig3825	1908	2271	1	-0.13386	15	0.00021	0.00087	0.77726	0.91112
Contig3834	57969	58345	1	0.129711	10	0.0005	0.0047	0.90796	0.77825
Contig3839	21495	21708	1	-0.186537	15	0.051	0.0025	0.11341	0.29995
Contig384	180147	180246	1	-0.101126	10	0.0098	0.082	0.7417	0.84283
Contig3846	85090	85568	1	0.10552	12	0.00048	0.0095	0.93198	0.82646
Contig386	311144	311366	1	0.115808	14	0.0022	0.032	0.85124	0.73543
Contig3873	42227	42607	1	0.129231	11	0.00022	0.0019	0.88926	0.76003
Contig3877	1732	2084	1	0.149488	10	2.4e-05	0.00017	0.96145	0.81196
Contig3900	28726	29035	1	-0.102545	10	0.005	0.0076	0.72412	0.82666
Contig3909	40333	40693	1	0.219098	10	0.00039	0.0054	0.4549	0.2358
Contig391	2473	2590	1	0.120439	10	0.0057	0.046	0.70427	0.58383
Contig3923	91899	91951	1	0.160281	10	0.00099	0.0037	0.64328	0.483
Contig3948	6989	7431	1	-0.134667	10	3.6e-05	0.00036	0.80339	0.93805
Contig395	237391	237627	1	-0.123677	10	0.00069	0.0043	0.81993	0.94361
Contig3996	17850	18198	1	-0.118348	10	0.0084	0.018	0.69617	0.81451
Contig3999	74956	75283	1	-0.134736	10	0.016	0.069	0.78119	0.91593
Contig4037	16828	16926	1	0.132908	14	0.00029	0.0052	0.4687	0.33579
Contig4053	34298	34512	1	0.104154	10	1.7e-05	0.0025	0.97007	0.86591
Contig4053	51579	52332	1	0.114135	13	0.0033	0.0031	0.97514	0.861
Contig4062	27346	27474	1	0.111532	10	0.054	0.29	0.64587	0.53434
Contig40745	844	1355	1	0.118203	10	0.0026	0.00058	0.87952	0.76132
Contig4080	12076	12468	1	0.139424	15	3.8e-08	6.1e-06	0.95704	0.81762
Contig4083	11284	11921	1	-0.124167	12	3.8e-06	0.00024	0.78885	0.91302
Contig4092	32673	33090	1	0.113329	13	0.00056	0.0022	0.93971	0.82638
Contig4111	14715	15288	1	-0.146566	10	6.2e-06	0.00022	0.80372	0.95029
Contig412	60262	60695	1	0.102738	10	1.3e-05	0.00029	0.93248	0.82974
Contig4138	40315	40491	1	-0.108412	10	0.00035	0.004	0.84055	0.94896
Contig415	90689	91197	1	-0.109032	10	0.0064	0.046	0.86676	0.97579
Contig4158	5274	5625	1	0.135337	10	2.4e-06	2.1e-05	0.98547	0.85013
Contig4168	29304	29599	1	0.110848	10	4.5e-14	0.32	0.11971	0.0088582
Contig4171	5924	6581	1	-0.107774	10	0.13	0.26	0.70217	0.80994
Contig4188	42332	42395	1	-0.102267	10	2.1e-06	8.9e-06	0.83296	0.93522
Contig42	183540	184032	1	-0.101216	10	0.00082	0.01	0.86647	0.96768
Contig420	208953	209193	1	0.261422	10	1.8e-11	0.0034	0.35465	0.093229
Contig42125	235	518	1	-0.101583	10	0.022	0.017	0.72427	0.82586
Contig4230	48639	49707	1	-0.109294	21	0.00016	0.0016	0.86461	0.97391
Contig424	257735	257940	1	0.137754	10	4e-06	7.1e-05	0.92158	0.78383
Contig43	182128	182712	1	-0.109273	10	0.026	0.029	0.86889	0.97816
Contig43035	66	651	1	0.114639	10	0.011	0.013	0.7679	0.65326
Contig4328	27296	27379	1	-0.161203	12	0.00014	0.0041	0.65969	0.8209
Contig4332	56783	56883	1	-0.103223	10	0.0026	0.022	0.81237	0.9156
Contig4349	2962	3554	1	0.105275	10	0.0025	0.028	0.96152	0.85625
Contig43537	2301	2389	1	0.10678	11	0.0055	0.034	0.6461	0.53932
Contig4372	12346	12428	1	-0.15587	12	0.00076	0.001	0.63951	0.79538
Contig4385	16858	16960	1	0.119297	10	0.0014	0.0068	0.9337	0.8144
Contig444	9189	9249	1	-0.111977	10	0.0032	0.025	0.43811	0.55009
Contig4440	23427	23644	1	-0.159746	10	2.8e-05	0.00065	0.82791	0.98766
Contig4442	6531	6794	1	0.109766	10	0.00019	0.0023	0.97163	0.86186
Contig4449	13276	13593	1	0.102534	10	0.0023	0.032	0.94127	0.83874
Contig447	49111	49442	1	0.116315	12	4.6e-08	5e-06	0.98858	0.87227
Contig4472	5065	5381	1	0.109413	10	0.013	0.041	0.91483	0.80542
Contig4473	11275	11422	1	-0.167171	13	0.0009	0.056	0.25347	0.42064
Contig4484	38043	38402	1	0.154379	13	3.2e-05	0.0018	0.91005	0.75567
Contig44932	2165	2498	1	0.141515	10	0.052	0.097	0.86532	0.7238
Contig45104	52597	52894	1	-0.137755	19	0.00015	0.00092	0.81119	0.94894
Contig4529	33722	33856	1	0.113527	10	0.0021	0.003	0.95165	0.83812
Contig4533	99609	99943	1	0.141648	10	7.2e-08	3.4e-06	0.91957	0.77792
Contig45392	14169	14470	1	0.168894	10	0.013	0.12	0.84346	0.67457
Contig4565	1342	1503	1	0.148631	11	5.6e-06	0.001	0.89167	0.74304
Contig4566	26029	26511	1	-0.16702	10	0.00059	0.034	0.55727	0.72429
Contig4566	26876	27492	1	-0.131192	23	5.8e-09	5.3e-06	0.81765	0.94884
Contig4573	85841	85920	1	-0.114389	13	5.1e-05	0.0015	0.82835	0.94274
Contig4592	45490	45686	1	0.10883	10	0.032	0.28	0.67652	0.56769
Contig4614	38477	38843	1	-0.117923	10	0.0029	0.0011	0.50084	0.61877
Contig4642	8232	8525	1	0.125148	10	0.0097	0.13	0.44587	0.32072
Contig4644	82018	82357	1	0.199995	10	9.1e-06	0.0025	0.77151	0.57151
Contig4665	50100	50559	1	0.146677	12	1.1e-05	0.00024	0.96184	0.81516
Contig46810	544	610	1	-0.123549	10	0.00098	0.0007	0.76174	0.88529
Contig470	97786	98141	1	0.11352	11	3.9e-06	0.00036	0.91012	0.7966
Contig4705	19227	19849	1	0.128112	10	0.0006	0.017	0.88532	0.75721
Contig472	8655	8876	1	0.352861	14	2.2e-09	2.9e-06	0.97124	0.61838
Contig4721	6296	6629	1	0.180265	10	7.2e-06	0.0012	0.95126	0.771
Contig4742	53990	54395	1	0.152673	10	0.0066	0.015	0.97154	0.81886
Contig476	81267	81731	1	-0.179038	12	0.0014	0.022	0.72478	0.90382
Contig476	82981	83687	1	-0.224882	37	1.5e-06	4.8e-06	0.71737	0.94225
Contig4764	147335	147713	1	-0.107088	12	0.014	0.19	0.81999	0.92708
Contig4778	9271	9473	1	-0.253918	10	0.27	3.4e-06	1e-07	0.25392
Contig4792	39829	40126	1	-0.133489	10	0.00079	0.01	0.74952	0.88301
Contig48	294911	295098	1	0.110103	10	0.00019	0.0096	0.94218	0.83208
Contig4815	46710	47072	1	-0.222419	10	0.11	5.1e-05	0.23826	0.46068
Contig4817	44442	44704	1	0.116995	12	0.0003	0.0037	0.94141	0.82442
Contig4823	32759	33007	1	-0.187182	12	0.0097	3.5e-05	0.0090695	0.19625
Contig4823	33024	33426	1	-0.134975	18	0.0045	0.00022	0.0023149	0.13729
Contig4832	21974	22343	1	0.203332	10	6.7e-05	0.0062	0.9678	0.76447
Contig485	215086	215223	1	-0.139972	10	1.2e-07	6.1e-06	0.84042	0.98039
Contig4850	45865	46001	1	0.107829	12	0.0023	0.065	0.94432	0.83649
Contig487	167875	168013	1	0.103611	12	3.6e-05	0.00033	0.99019	0.88658
Contig4870	42694	43166	1	-0.150777	10	3.9e-06	7.7e-05	0.77546	0.92624
Contig4876	22251	22682	1	0.12803	10	4.2e-05	0.0015	0.98285	0.85482
Contig4915	3273	3403	1	0.110995	10	0.0058	0.014	0.90027	0.78928
Contig493	264835	264948	1	-0.181593	12	2.1e-07	1	0	0.18159
Contig494	118720	118907	1	0.104227	10	0.00082	0.0068	0.97828	0.87406
Contig494	48612	48862	1	0.124741	10	0.00051	0.0019	0.89403	0.76929
Contig495	159550	159671	1	-0.114228	10	0.00035	0.0053	0.85413	0.96836
Contig4953	49385	50008	1	-0.104527	13	2.6e-05	0.0006	0.85024	0.95477
Contig4976	50952	51163	1	0.108196	10	0.0074	0.051	0.95189	0.84369
Contig498	29030	29546	1	-0.279388	11	1.1e-05	1.9e-05	0.37726	0.65665
Contig4987	26384	26466	1	0.110252	10	1.9e-05	0.00046	0.9332	0.82295
Contig5003	13048	13358	1	0.125796	15	0.0038	0.0059	0.3828	0.257
Contig505	102902	103025	1	-0.123329	10	0.016	0.017	0.83771	0.96104
Contig505	152587	153046	1	0.278082	10	2.5e-08	2.1e-05	0.82247	0.54438
Contig506	148017	148216	1	-0.13606	17	4.1e-08	1.2e-05	0.78889	0.92495
Contig5092	4200	4474	1	-0.124245	10	0.00039	0.005	0.78128	0.90553
Contig513	197897	198221	1	-0.148848	11	7.6e-05	0.0012	0.79603	0.94488
Contig5133	26291	26363	1	0.104371	10	0.024	0.24	0.79418	0.68981
Contig51471	9959	10236	1	0.125754	10	0.00056	0.0069	0.95504	0.82929
Contig5155	7542	7913	1	0.103834	13	0.00034	0.013	0.92941	0.82558
Contig518	44592	45021	1	-0.258742	15	0.0002	9.5e-06	0.080552	0.33929
Contig5184	20439	20721	1	0.17898	10	0.0014	0.01	0.65392	0.47494
Contig52	297968	298171	1	-0.163821	10	0.0027	0.0034	0.79156	0.95538
Contig52061	17861	18135	1	0.198469	10	2.1e-06	1.9e-05	0.89291	0.69445
Contig5208	41827	41888	1	0.110742	10	0.043	0.035	0.95791	0.84717
Contig5218	29722	29791	1	0.119016	10	0.0023	0.019	0.96589	0.84688
Contig523	243845	243921	1	0.173791	10	1.4e-05	6.4e-05	0.93407	0.76027
Contig5232	61047	61308	1	-0.13026	12	0.00056	0.0052	0.6322	0.76246
Contig52829	4814	5177	1	-0.231777	12	3e-06	3.2e-05	0.62407	0.85585
Contig53	87625	87857	1	0.173196	10	0.03	0.00025	0.55498	0.38179
Contig5307	33188	33590	1	0.180744	12	9e-06	0.00028	0.96303	0.78229
Contig53185	129	204	1	-0.131582	10	1e-06	2.5e-05	0.031455	0.16304
Contig53300	416	521	1	-0.143222	11	4.3e-07	0.00018	0.82662	0.96984
Contig53323	1322	1714	1	-0.12486	12	0.00016	0.0033	0.77013	0.89499
Contig53342	722	842	1	-0.134126	10	0.00092	0.0073	0.7816	0.91572
Contig53427	416	719	1	-0.270524	10	8.4e-05	0.0009	0.38682	0.65734
Contig5359	31148	31554	1	0.115923	10	0.011	0.074	0.77209	0.65617
Contig536	239338	239994	1	-0.20887	11	0.00023	0.00019	0.74559	0.95446
Contig536	275890	276035	1	-0.120983	10	0.0008	0.0098	0.85547	0.97645
Contig5365	34559	35022	1	0.175301	10	0.00023	0.00076	0.96923	0.79393
Contig5370	142285	142555	1	-0.195719	12	0.00015	0.0027	0.30868	0.5044
Contig5370	142569	143625	1	-0.149898	46	1.4e-06	0.0023	0.35755	0.50745
Contig5370	143850	144179	1	-0.225915	10	0.038	0.078	0.26094	0.48686
Contig5388	40312	40712	1	0.24545	10	4.2e-14	0.0047	0.24545	1.75e-07
Contig542	202868	203483	1	-0.239275	12	0.001	0.00019	0.1353	0.37457
Contig5423	49545	49901	1	0.114223	10	8.9e-06	0.00019	0.98741	0.87318
Contig547	119882	120337	1	0.325723	13	1.9e-08	8.8e-06	0.97578	0.65006
Contig5476	18571	18993	1	0.12131	10	2.5e-05	0.00064	0.95237	0.83106
Contig550	14199	14635	1	0.101928	12	0.054	0.15	0.93389	0.83196
Contig5516	52958	53219	1	0.15461	10	2.4e-05	9.7e-05	0.971	0.81639
Contig5518	1820	1963	1	-0.164551	13	9.1e-05	0.0081	0.35229	0.51684
Contig5527	33185	33298	1	0.298387	10	1.5e-08	0.00048	0.50447	0.20608
Contig5578	25747	25904	1	-0.204046	10	3.1e-08	0.00016	0.30871	0.51276
Contig5588	3314	3709	1	0.285574	10	2.1e-05	6.8e-06	0.4882	0.20263
Contig561	213301	213640	1	0.273063	12	9.7e-07	0.00036	0.78918	0.51612
Contig56283	38365	38708	1	-0.146238	11	2.5e-07	3.7e-06	0.83313	0.97936
Contig5644	22284	22459	1	-0.104106	10	0.012	0.01	0.86589	0.96999
Contig5644	61534	61700	1	0.144567	16	0.001	0.031	0.58142	0.43685
Contig569	108098	108158	1	-0.133973	10	0.00022	0.00083	0.63257	0.76655
Contig569	24373	24624	1	0.116363	10	0.036	0.084	0.58047	0.46411
Contig5690	7660	8020	1	0.15002	15	1.4e-06	4.8e-06	0.96582	0.8158
Contig5698	37328	37689	1	-0.155229	10	0.029	0.035	0.75093	0.90616
Contig57	50421	50519	1	0.101213	17	5e-09	1.2e-05	0.73982	0.63861
Contig5724	8677	9073	1	0.120973	10	0.0015	0.004	0.87265	0.75168
Contig5748	48210	48821	1	-0.113816	11	0.084	0.28	0.73415	0.84797
Contig5791	43451	43608	1	0.267034	10	3.2e-07	4.4e-05	0.60153	0.33449
Contig5815	7883	8005	1	0.125814	10	3.6e-06	1.7e-05	0.62436	0.49855
Contig5820	54130	54651	1	-0.109056	14	0.00045	0.0017	0.81514	0.9242
Contig58336	1796	1962	1	0.145958	10	0.001	0.012	0.84247	0.69651
Contig5834	24469	24690	1	0.206044	12	3.3e-09	0.0014	0.35435	0.14831
Contig5835	4034	4705	1	-0.141384	10	0.041	0.081	0.61403	0.75541
Contig58461	163	627	1	-0.101051	10	0.14	0.15	0.8336	0.93465
Contig5861	26471	26923	1	0.100243	10	0.00084	0.029	0.88842	0.78818
Contig590	84302	84467	1	0.120981	10	0.00096	0.0097	0.69134	0.57036
Contig5900	16174	16353	1	-0.111161	10	0.0042	0.041	0.82908	0.94024
Contig5906	30051	30392	1	0.112959	10	6.4e-05	0.00044	0.99375	0.88079
Contig59182	15696	15872	1	0.152807	10	1.9e-05	0.0001	0.97767	0.82486
Contig593	17746	18229	1	-0.131319	10	0.0063	0.047	0.81934	0.95066
Contig5943	33907	34272	1	-0.238208	10	0.00016	8.7e-05	0.17502	0.41323
Contig5948	51082	51345	1	-0.107851	10	0.022	0.012	0.84228	0.95013
Contig595	128719	128990	1	-0.121845	18	0.00015	0.001	0.72318	0.84502
Contig5959	13074	13396	1	0.117202	19	3.4e-06	4.8e-05	0.69841	0.58121
Contig59719	268	409	1	0.12972	10	0.00033	0.0019	0.97117	0.84145
Contig5991	23125	23610	1	0.227349	11	0.00053	0.017	0.62149	0.39414
Contig6	11085	11704	1	-0.178752	10	0.004	0.013	0.47347	0.65222
Contig60328	28807	28882	1	0.107149	10	0.01	0.05	0.30135	0.1942
Contig604	19484	19771	1	0.172168	10	0.00016	0.0031	0.94444	0.77227
Contig60415	86	318	1	-0.139084	10	0.0001	0.00035	0.81857	0.95765
Contig6044	18787	19131	1	0.121052	10	0.00035	0.0036	0.97501	0.85396
Contig60565	5593	6091	1	0.154318	10	4.3e-14	0.0016	0.15432	1.375e-07
Contig6066	10910	11297	1	-0.115597	10	9.3e-05	0.00095	0.81645	0.93205
Contig6084	86801	87210	1	0.118081	10	0.0012	0.023	0.85966	0.74158
Contig6091	1575	2042	1	-0.122157	15	0.00013	0.0051	0.73425	0.8564
Contig6118	7903	8234	1	-0.173619	10	0.002	0.0031	0.80193	0.97555
Contig613	93780	93942	1	0.157001	10	0.00018	0.0015	0.91872	0.76172
Contig6149	4303	4450	1	0.183451	11	0.031	0.2	0.6768	0.49335
Contig6152	618	810	1	-0.108347	10	0.072	0.071	0.79346	0.90181
Contig623	15889	16114	1	-0.10179	10	0.031	0.059	0.73198	0.83377
Contig626	129499	129992	1	-0.112013	10	0.0048	0.038	0.86742	0.97944
Contig63	37800	38502	1	-0.223437	10	0.00032	0.0018	0.72129	0.94473
Contig630	28988	29410	1	0.147361	10	0.0038	0.082	0.94184	0.79448
Contig636	147443	147629	1	-0.10366	20	3.7e-09	1.1e-05	0.81896	0.92262
Contig6368	41942	42266	1	-0.228271	10	3.8e-05	0.00017	0.43004	0.65831
Contig63681	1158	1379	1	0.122168	10	0.01	0.15	0.72287	0.6007
Contig637	20745	21301	1	0.13401	10	0.0019	0.011	0.96942	0.83541
Contig637	30393	31012	1	0.113992	10	0.028	0.081	0.93332	0.81933
Contig6377	978	1591	1	-0.162451	15	0.00084	0.0013	0.65746	0.81991
Contig64	1228	1568	1	0.133389	10	0.00031	0.0087	0.90794	0.77455
Contig641	12048	12294	1	-0.215845	12	2.9e-06	0.00038	0.65526	0.87111
Contig6430	447	670	1	0.138178	10	0.00046	0.015	0.93844	0.80026
Contig6457	7583	7746	1	0.119302	10	0.00021	0.0024	0.96431	0.84501
Contig6535	29528	29837	1	0.133804	11	0.048	0.1	0.95721	0.82341
Contig6538	14384	14552	1	-0.105709	11	0.0036	0.069	0.74527	0.85098
Contig6568	7752	8043	1	-0.130727	10	0.0046	0.015	0.69002	0.82074
Contig659	159280	159782	1	-0.104472	10	0.014	0.0053	0.86064	0.96511
Contig66382	24056	24180	1	0.237165	10	6.4e-05	0.0031	0.75772	0.52056
Contig668	94129	94253	1	-0.133674	10	0.0054	0.034	0.76838	0.90206
Contig670	123587	123823	1	-0.291275	10	0.019	0.011	0.69595	0.98723
Contig67172	580	1246	1	-0.146521	10	0.0074	0.053	0.4142	0.56072
Contig67294	44	468	1	0.196308	12	5.1e-07	0.0024	0.85406	0.65775
Contig6758	7623	7823	1	0.20337	10	0.16	0.00019	0.73734	0.53397
Contig6773	25933	26145	1	0.106555	10	0.00059	0.0077	0.97256	0.86601
Contig68090	1334	1543	1	0.116371	10	6.3e-05	0.0015	0.9136	0.79723
Contig6821	37166	37478	1	0.102332	12	0.0011	0.016	0.96642	0.86409
Contig683	244119	244283	1	-0.149454	12	0.00089	0.0097	0.61859	0.76804
Contig68375	10498	10893	1	0.114117	10	4.6e-05	0.0011	0.96225	0.84814
Contig68670	11356	12023	1	-0.145277	10	0.001	0.0041	0.81886	0.96414
Contig690	131250	131590	1	0.130198	10	0.0025	0.01	0.90368	0.77348
Contig693	119040	119281	1	0.189866	10	2.3e-06	2.9e-05	0.93142	0.74155
Contig6935	32158	32481	1	-0.124081	10	0.0002	0.0023	0.83662	0.9607
Contig697	67157	67411	1	0.110034	12	0.0068	0.037	0.90342	0.79338
Contig69708	2016	2358	1	0.172523	10	2.9e-05	2.1e-05	0.95803	0.78551
Contig69934	662	841	1	-0.164099	12	1.4e-07	2.4e-05	0.79642	0.96052
Contig69940	2416	2519	1	-0.208784	10	0.0012	0.0016	0.49944	0.70822
Contig7028	72173	72351	1	0.126537	16	4.6e-14	0.00033	0.12654	5.4687e-08
Contig703	83423	83539	1	0.107007	10	0.00082	0.014	0.98618	0.87917
Contig706	22320	22645	1	0.272292	10	4.2e-06	1e-05	0.54673	0.27444
Contig7094	55639	55846	1	-0.156821	14	7.6e-06	0.0015	0.47377	0.63059
Contig71184	398	454	1	-0.105578	10	4.5e-06	0.00019	0.85697	0.96254
Contig7129	17110	17576	1	0.110046	14	1.5e-05	0.0011	0.97408	0.86403
Contig7129	5959	6445	1	0.124504	10	0.00014	0.0051	0.95641	0.83191
Contig71387	342	647	1	0.130814	10	0.0033	0.0091	0.97797	0.84715
Contig717	12471	12972	1	0.182513	17	9.8e-07	0.00011	0.69775	0.51524
Contig717	43769	44224	1	0.101632	12	0.00017	0.0046	0.91106	0.80943
Contig7181	13406	13506	1	0.106963	10	0.065	0.083	0.93728	0.83032
Contig72	107014	107166	1	-0.119881	10	0.00098	0.013	0.62254	0.74242
Contig7264	42690	43121	1	-0.167806	10	0.015	0.099	0.26378	0.43159
Contig72687	13174	13570	1	-0.124874	10	0.015	0.04	0.78747	0.91234
Contig72687	39362	39514	1	-0.165022	28	1.8e-07	0.00015	0.69644	0.86147
Contig7281	10822	10948	1	-0.139695	10	0.00019	0.0047	0.80786	0.94755
Contig7284	75508	75769	1	0.152724	13	0.016	0.0029	0.68509	0.53237
Contig7286	6004	6562	1	-0.107673	10	0.0015	0.0067	0.81211	0.91978
Contig730	66912	67247	1	0.354872	12	6e-05	2.8e-06	0.84235	0.48748
Contig73757	1508	1732	1	-0.105242	10	0.053	0.11	0.81306	0.91831
Contig738	122474	122804	1	0.134263	13	2e-05	0.00023	0.9334	0.79914
Contig739	67961	68128	1	0.11978	17	0.0012	0.038	0.59421	0.47443
Contig74087	1074	1192	1	0.10365	10	0.044	0.16	0.84038	0.73673
Contig74114	1365	1629	1	0.129677	10	0.00027	0.0031	0.97103	0.84135
Contig7429	14635	14715	1	-0.100389	10	0.0015	0.00094	0.86375	0.96414
Contig7439	3984	4311	1	0.102284	12	0.00018	0.0084	0.94678	0.84449
Contig7455	25352	26261	1	-0.109424	10	0.00073	0.01	0.71569	0.82511
Contig74963	3175	3426	1	0.134652	10	0.0075	0.0029	0.71635	0.5817
Contig750	26447	26851	1	-0.216642	10	2.8e-06	1.6e-05	0.74253	0.95918
Contig752	23997	24355	1	0.108574	10	0.0055	0.021	0.96502	0.85644
Contig7549	9657	10504	1	-0.179232	17	1.6e-08	2.8e-06	0.42744	0.60667
Contig75627	409	550	1	-0.114052	10	0.00085	0.0055	0.85034	0.96439
Contig75641	40	122	1	-0.161425	10	0.0006	0.0035	0.4353	0.59672
Contig757	51504	51635	1	0.122371	14	7.9e-06	0.0019	0.34631	0.22394
Contig75948	9767	10039	1	0.101699	10	0.0041	0.024	0.92165	0.81995
Contig763	298138	298237	1	0.270938	10	0.002	0.0023	0.82631	0.55538
Contig76676	2562	2829	1	-0.1278	10	0.039	0.36	0.67595	0.80375
Contig7705	28636	28935	1	0.120634	10	0.0081	0.036	0.94034	0.81971
Contig7705	35073	35506	1	0.116365	12	0.00079	0.0055	0.93969	0.82333
Contig7749	4490	4660	1	0.116884	11	0.0003	0.0065	0.92995	0.81306
Contig7788	12072	12606	1	0.141362	12	2.1e-11	0.00039	0.96911	0.82775
Contig779	131186	131506	1	-0.105143	14	0.061	9e-06	0.61438	0.71952
Contig7828	62077	62271	1	0.10784	10	0.073	0.15	0.83967	0.73183
Contig784	138498	138567	1	-0.112035	12	0.00023	0.00019	0.8369	0.94894
Contig785	122159	122486	1	0.190133	10	5.6e-06	4e-05	0.97366	0.78353
Contig785	205230	205461	1	0.100184	10	0.0026	0.025	0.96823	0.86805
Contig789	102267	102494	1	0.112967	10	0.045	0.16	0.89041	0.77745
Contig789	83753	83885	1	-0.144306	14	5.8e-06	0.00073	0.74043	0.88473
Contig79039	31982	32185	1	0.109511	10	0.0016	0.0021	0.94088	0.83137
Contig792	24779	25153	1	0.157074	12	4.1e-07	3.5e-05	0.98311	0.82603
Contig795	146785	146907	1	0.100926	10	0.016	0.15	0.92805	0.82712
Contig79712	396	535	1	0.166442	10	3e-06	4.6e-05	0.95658	0.79014
Contig79767	6664	6765	1	0.125343	13	0.0024	0.037	0.57486	0.44951
Contig8071	12596	12740	1	-0.107052	10	0.54	0.0042	0.033917	0.14097
Contig808	68492	68763	1	0.131596	10	2.8e-05	5.4e-06	0.82741	0.69581
Contig813	228841	229045	1	0.113729	10	0.016	0.087	0.87788	0.76415
Contig815	103633	104070	1	-0.100906	10	0.0011	0.012	0.8524	0.95331
Contig8159	64143	64335	1	0.341971	10	5.3e-08	1.5e-05	0.82849	0.48652
Contig81684	7685	7763	1	0.134018	10	0.0028	0.011	0.68543	0.55141
Contig8201	14193	15034	1	0.130422	10	0.0013	0.25	0.5034	0.37298
Contig822	36578	37059	1	-0.139909	10	0.0011	0.0029	0.74709	0.887
Contig822	96015	96306	1	-0.193485	10	0.00017	0.011	0.26473	0.45822
Contig83324	24432	24637	1	-0.10407	10	0.0001	0.0025	0.87009	0.97416
Contig834	82222	82422	1	0.241329	10	2.5e-06	0.00015	0.91211	0.67078
Contig835	72204	72277	1	-0.146188	10	0.00043	0.0024	0.087239	0.23343
Contig83901	125	483	1	0.197002	10	0.0064	0.055	0.93543	0.73843
Contig83901	1349	1853	1	0.108662	10	0.021	0.11	0.95423	0.84557
Contig8403	4326	4433	1	-0.103608	10	0.1	0.37	0.77862	0.88223
Contig84132	448	573	1	0.133543	13	2.3e-07	3.6e-05	0.98049	0.84695
Contig846	44668	44703	1	0.102028	10	0.016	0.11	0.65739	0.55536
Contig8461	13055	13145	1	0.103109	10	0.00055	0.028	0.14274	0.039631
Contig84841	553	937	1	-0.139168	14	0.037	0.0066	0.14527	0.28443
Contig850	234212	234321	1	0.114761	10	0.00033	0.02	0.89962	0.78486
Contig8541	16670	16985	1	0.164975	17	0.0002	0.016	0.81992	0.65495
Contig85995	1123	1730	1	-0.135556	14	8.3e-05	0.0031	0.80765	0.94321
Contig86	81808	82230	1	-0.115989	10	0.0082	0.049	0.71297	0.82896
Contig86301	345	733	1	0.128591	10	0.00027	0.0017	0.97298	0.84439
Contig866	34673	34944	1	0.166903	10	5.8e-07	5e-06	0.93515	0.76825
Contig866	55272	55336	1	-0.311129	10	0.031	5.3e-06	0.18425	0.49538
Contig86856	252	457	1	0.159439	10	0.33	0.001	0.65939	0.49995
Contig875	72262	72445	1	0.117454	10	0.00013	0.002	0.96397	0.84652
Contig88524	1513	1717	1	-0.107675	11	0.032	6.3e-06	0.43401	0.54168
Contig892	27226	27858	1	0.136554	10	1.3e-06	0.00029	0.90686	0.77031
Contig89412	5380	5815	1	-0.121056	10	0.00076	0.035	0.76043	0.88149
Contig897	71868	72393	1	0.125674	19	4e-06	0.00012	0.95727	0.83159
Contig9	216803	216845	1	-0.108065	10	0.0049	0.03	0.87418	0.98224
Contig902	1017	1379	1	0.208226	10	0.00065	0.00029	0.63157	0.42334
Contig902	213187	213360	1	0.102603	12	0.00014	0.0016	0.98581	0.88321
Contig9032	1079	1698	1	0.10377	10	0.0025	0.02	0.89497	0.7912
Contig9070	1358	1608	1	-0.104987	10	0.8	0.15	0.11495	0.21993
Contig9082	359	703	1	-0.108647	12	0.0053	0.037	0.82369	0.93234
Contig916	204180	204249	1	0.119498	12	1.1e-05	0.00051	0.90833	0.78884
Contig92	112112	112278	1	0.129016	10	0.029	0.063	0.96467	0.83566
Contig92	168997	169167	1	0.109725	10	0.15	0.25	0.7873	0.67758
Contig924	185600	185717	1	0.148208	10	1.4e-05	0.00061	0.97419	0.82598
Contig9261	18080	18271	1	0.120283	10	2e-05	0.00029	0.98408	0.8638
Contig927	101899	102295	1	-0.150634	12	0.0006	0.013	0.72695	0.87758
Contig927	154411	154579	1	0.172701	10	4.4e-14	0.0033	0.1727	1e-07
Contig927	185580	185967	1	0.205118	10	0.00051	0.0064	0.61866	0.41354
Contig927	25582	25621	1	0.114317	10	0.0052	0.017	0.87418	0.75987
Contig9375	61880	62476	1	-0.123818	10	0.0081	0.041	0.81767	0.94148
Contig941	15075	15112	1	0.12425	10	6e-06	3.6e-05	0.94995	0.8257
Contig9469	729	871	1	-0.136293	10	0.00034	0.021	0.71992	0.85621
Contig953	37469	37742	1	0.144847	10	0.00036	0.00046	0.96589	0.82104
Contig954	79343	79700	1	0.144699	10	2.4e-06	5.2e-06	0.9841	0.8394
Contig957	109193	109340	1	0.169925	12	1.2e-05	0.0001	0.88201	0.71209
Contig962	112546	112753	1	0.212726	12	2.3e-07	0.00046	0.62112	0.4084
Contig967	105195	105301	1	0.173882	10	1.5e-06	5.9e-05	0.96932	0.79544
Contig970	181	575	1	0.128276	10	0.00037	0.005	0.79731	0.66903
Contig9719	8405	9183	1	0.224327	21	4.3e-14	6.9e-06	0.22532	0.00099736
Contig974	133288	133671	1	-0.133717	10	6.8e-06	0.00016	0.79715	0.93086
Contig9769	10725	10846	1	0.127018	10	3.4e-05	0.00049	0.95703	0.83002
Contig9775	22452	22939	1	-0.157052	10	0.00038	0.00032	0.79337	0.95042
Contig981	70637	70944	1	-0.176382	10	0.00063	0.004	0.78334	0.95972
Contig9821	36251	36444	1	-0.181566	10	3.5e-08	0.00011	0.68488	0.86645
Contig9854	5599	6218	1	-0.120573	13	0.012	0.023	0.78364	0.90422
Contig9872	34640	34815	1	0.15337	10	1.3e-06	0.00012	0.94387	0.7905

## Sheet: CHG_DMRs
chr	start	stop	q-value	mean_meth_diff	number_cytosines	p(MWU)	p(2DKs)	mean_g1	mean_g2
Contig58545	682	4115	9.6e-38	0.448926	90	3.1e-14	2.4e-43	0.89924	0.45031
Contig25673	394	488	1.4e-25	0.457567	17	4.3e-14	3.6e-31	0.97396	0.51639
Contig1991	59224	59868	1.9e-25	-0.607809	25	4.4e-14	4.8e-31	0.21594	0.82375
Contig1417	73461	73861	2.4e-25	0.420191	19	4.1e-14	6e-31	0.42132	0.0011339
Contig710	99778	100556	2.7e-24	0.476745	29	5.1e-14	7e-30	0.85744	0.3807
Contig2279	41279	41889	5.6e-19	0.547582	13	4.5e-14	1.4e-24	0.56427	0.016691
Contig2609	64573	64977	3.1e-16	0.639771	10	4.2e-14	8e-22	0.64899	0.0092174
Contig3606	28167	28762	2.2e-15	0.365564	16	4.1e-14	5.6e-21	0.93855	0.57299
Contig3629	24832	25193	4.9e-15	-0.557864	13	4.7e-14	1.3e-20	5.1282e-08	0.55786
Contig71553	14558	15560	8.6e-15	-0.278022	28	6e-07	2.2e-20	1.0714e-07	0.27802
Contig523	53646	54030	9.1e-13	0.64917	15	4.6e-14	2.3e-18	0.80682	0.15765
Contig2118	69725	70643	3.7e-12	0.530319	16	4.6e-14	9.3e-18	0.77859	0.24828
Contig9023	26109	26829	4.8e-12	-0.434844	10	4.6e-14	1.2e-17	8.3333e-08	0.43484
Contig32236	422	788	4.9e-12	0.35162	14	4.2e-14	1.2e-17	0.3918	0.040183
Contig10221	11408	11638	5.7e-12	-0.472142	10	4.4e-14	1.4e-17	0.48933	0.96147
Contig5994	32565	32692	9.9e-12	0.468517	10	4.2e-14	2.5e-17	0.46852	2.5e-08
Contig4911	867	1213	1.4e-11	0.150784	66	4.4e-14	3.5e-17	0.61249	0.46171
Contig5884	1521	2816	4.3e-11	-0.409696	20	4e-14	1.1e-16	0.19412	0.60382
Contig2124	52597	53432	7e-11	0.310185	22	4.4e-14	1.8e-16	0.88529	0.57511
Contig3763	18605	19045	9.5e-11	0.564481	10	4.1e-14	2.4e-16	0.73432	0.16984
Contig1864	11565	11749	1.1e-10	-0.42583	10	4.1e-14	2.8e-16	0.032667	0.4585
Contig1071	1206	1620	1.7e-10	-0.230362	27	4.7e-14	4.5e-16	0.69367	0.92403
Contig3383	34621	35173	2.4e-10	-0.207547	33	4.7e-14	6.2e-16	0.5742	0.78174
Contig1138	113487	114044	2.8e-10	0.490705	20	4.1e-14	7.1e-16	0.8035	0.3128
Contig1272	168034	168840	6.1e-10	0.236417	18	4.9e-14	1.6e-15	0.23642	1.1806e-07
Contig52106	7576	7914	9.9e-10	0.196662	32	4e-14	2.5e-15	0.87513	0.67847
Contig1445	86509	88373	1.4e-09	0.300688	36	2.1e-13	3.5e-15	0.7157	0.41501
Contig2588	956	1453	1.5e-09	0.165758	60	4.6e-14	3.9e-15	0.64407	0.47832
Contig27906	699	1269	2.1e-09	0.564793	14	4.6e-14	5.4e-15	0.90437	0.33957
Contig135	167905	168058	2.5e-09	0.428998	11	4.6e-14	6.4e-15	0.8643	0.4353
Contig5991	69492	69924	3.2e-09	0.614608	10	4.7e-14	8.1e-15	0.90986	0.29525
Contig687	20991	21344	4.9e-09	0.317918	28	4.7e-14	1.3e-14	0.6998	0.38189
Contig9243	15477	16050	6.1e-09	-0.307399	19	1e-12	1.6e-14	0.22198	0.52938
Contig80617	25843	26276	7.7e-09	0.233225	28	3.7e-08	2e-14	0.58281	0.34958
Contig967	53485	53809	8.6e-09	0.630974	10	4.4e-14	2.2e-14	0.89159	0.26062
Contig11877	60	1146	1.4e-08	0.262762	26	4e-14	3.5e-14	0.80999	0.54723
Contig1526	78271	78665	1.5e-08	-0.307538	14	4.6e-14	3.7e-14	0.57519	0.88273
Contig96	123135	123339	2.3e-08	-0.277035	16	6.8e-07	5.9e-14	4.1667e-08	0.27703
Contig362	220854	221149	2.9e-08	0.590296	10	4.4e-14	7.4e-14	0.92485	0.33455
Contig13194	2281	2503	3.2e-08	0.314453	15	4.3e-14	8.1e-14	0.39115	0.076701
Contig1284	19057	19437	3.3e-08	-0.407389	12	4.1e-14	8.4e-14	0.51185	0.91923
Contig31142	4550	5240	5.8e-08	0.23292	17	4.1e-14	1.5e-13	0.91843	0.68551
Contig1516	9428	10567	6.1e-08	-0.338173	17	4.5e-14	1.6e-13	0.16541	0.50358
Contig1807	87342	87709	8.3e-08	0.353977	10	6e-14	2.1e-13	0.86887	0.51489
Contig4857	1693	2245	9.9e-08	0.232255	24	4.4e-14	2.5e-13	0.33573	0.10347
Contig504	164810	165634	1e-07	-0.198624	31	4.1e-14	2.6e-13	0.65068	0.84931
Contig1192	212157	212995	1.8e-07	-0.313003	18	4.4e-14	4.6e-13	0.20094	0.51394
Contig2478	520	799	2e-07	-0.358247	10	4.7e-14	5.1e-13	0.55878	0.91702
Contig505	152586	153823	2.1e-07	0.305783	25	4.4e-14	5.5e-13	0.54662	0.24083
Contig14	216596	216910	2.6e-07	0.264216	23	4.4e-14	6.5e-13	0.74114	0.47692
Contig72687	6315	6631	3.3e-07	0.487572	12	4.1e-14	8.4e-13	0.60899	0.12141
Contig1663	38230	38670	5.3e-07	-0.190605	14	4.5e-14	1.3e-12	0.70377	0.89437
Contig2674	36114	36379	5.9e-07	0.287745	10	4.2e-14	1.5e-12	0.29087	0.003125
Contig2536	41524	41753	6.3e-07	0.45994	12	4.2e-14	1.6e-12	0.46527	0.0053266
Contig6280	3523	4162	6.9e-07	-0.26007	24	4.1e-14	1.7e-12	0.62466	0.88473
Contig3993	48597	49061	1.2e-06	0.468402	10	4.1e-14	3.1e-12	0.91228	0.44388
Contig9566	787	997	1.2e-06	0.327516	10	5e-14	3.1e-12	0.93984	0.61232
Contig604	18876	19763	1.6e-06	0.242348	21	6.9e-14	4e-12	0.82162	0.57927
Contig820	56780	57353	1.6e-06	0.201177	21	4.2e-14	4.2e-12	0.879	0.67782
Contig77926	7774	7930	1.7e-06	0.314062	10	4.3e-14	4.4e-12	0.31406	8.75e-08
Contig2114	26439	27355	2.7e-06	-0.360585	13	4.2e-14	7e-12	0.36669	0.72727
Contig852	76312	76705	2.7e-06	0.249904	10	1.5e-12	6.9e-12	0.88778	0.63788
Contig220	95013	95132	3e-06	0.173048	18	4.5e-14	7.7e-12	0.91276	0.73972
Contig158	61190	61698	3.5e-06	0.309031	10	7.7e-14	9e-12	0.96037	0.65134
Contig78496	20485	21288	3.8e-06	0.24326	14	4.5e-13	9.7e-12	0.38586	0.1426
Contig1035	135168	135812	4.2e-06	0.482758	11	4.4e-14	1.1e-11	0.50275	0.019993
Contig6034	40737	41015	4.5e-06	-0.43984	12	4.5e-14	1.1e-11	0.097862	0.5377
Contig3982	62856	63379	4.7e-06	0.308913	12	1.2e-13	1.2e-11	0.8978	0.58889
Contig1731	156115	156357	6.9e-06	0.200666	18	4.5e-14	1.8e-11	0.93384	0.73317
Contig6324	8133	8305	1.3e-05	0.24353	10	4.4e-14	3.2e-11	0.30965	0.066121
Contig3809	28355	28557	1.5e-05	0.471158	10	4.5e-14	3.7e-11	0.59421	0.12306
Contig31564	5217	5405	1.7e-05	0.286435	10	4.3e-14	4.4e-11	0.29815	0.011715
Contig1249	155797	156529	1.9e-05	0.312489	14	1.4e-13	4.8e-11	0.9065	0.59401
Contig2804	47837	48333	1.9e-05	0.121355	20	5.3e-12	4.9e-11	0.89162	0.77026
Contig72687	31254	31713	3.6e-05	0.238402	20	4.4e-14	9.3e-11	0.67224	0.43384
Contig1991	63389	63591	3.7e-05	-0.175565	24	1.2e-13	9.5e-11	0.66374	0.83931
Contig2472	57532	58253	3.8e-05	0.207655	17	1.5e-12	9.8e-11	0.83734	0.62968
Contig514	104586	104689	4e-05	-0.413407	10	1.2e-13	1e-10	0.48128	0.89469
Contig70	275196	275683	4.1e-05	-0.335163	14	0.0007	1e-10	1.4286e-07	0.33516
Contig3035	79892	80604	4.7e-05	-0.384815	13	6.9e-14	1.2e-10	0.21603	0.60085
Contig438	221062	221718	4.8e-05	0.308909	12	2.6e-13	1.2e-10	0.89536	0.58645
Contig79278	515	1225	5.4e-05	0.169055	18	8.5e-12	1.4e-10	0.86462	0.69556
Contig2911	138263	138762	5.9e-05	0.377594	12	4.1e-14	1.5e-10	0.37949	0.0018936
Contig4533	99625	99900	5.9e-05	0.169685	24	1.1e-13	1.5e-10	0.83687	0.66718
Contig452	238733	239303	6.2e-05	0.176083	33	4.3e-14	1.6e-10	0.93985	0.76377
Contig642	48051	48112	6.4e-05	0.175768	13	5.9e-14	1.6e-10	0.94598	0.77021
Contig63681	188	413	7.6e-05	0.185551	10	3.8e-10	1.9e-10	0.21786	0.032313
Contig3145	3357	3738	7.9e-05	0.385409	10	6.1e-13	2e-10	0.59441	0.209
Contig2118	80151	80689	0.0001	-0.370265	12	2.9e-08	2.6e-10	0.30267	0.67294
Contig1034	18690	19087	0.00011	0.352404	13	4.6e-14	2.8e-10	0.40763	0.055221
Contig887	63785	64037	0.00011	0.355542	10	1.6e-13	2.9e-10	0.58668	0.23114
Contig6048	110394	110727	0.00012	0.228836	14	7.4e-13	3e-10	0.88823	0.6594
Contig9526	11564	12337	0.00012	-0.151874	18	4.2e-12	2.9e-10	0.73454	0.88641
Contig1817	45585	45640	0.00013	0.511751	10	5.6e-14	3.4e-10	0.79542	0.28367
Contig658	169693	169807	0.00013	0.476318	13	4.6e-14	3.2e-10	0.69636	0.22004
Contig3971	24734	25494	0.00015	-0.163696	20	3.1e-13	3.8e-10	0.69912	0.86282
Contig1431	274864	274973	0.00017	0.434525	10	4.6e-14	4.4e-10	0.5136	0.079075
Contig4566	56129	56840	0.00026	0.182852	28	1e-12	6.5e-10	0.58477	0.40192
Contig47799	1952	2354	0.00027	0.24005	18	4.1e-13	7e-10	0.9011	0.66105
Contig3160	116887	117122	0.00029	-0.550464	10	4.3e-14	7.4e-10	0.22625	0.77672
Contig523	54340	54545	0.0003	0.339698	14	3.8e-13	7.6e-10	0.82932	0.48962
Contig2869	17342	17410	0.00032	0.263414	10	3.1e-12	8.1e-10	0.93458	0.67117
Contig2802	138363	139513	0.00033	0.199901	27	1.5e-12	8.5e-10	0.84865	0.64875
Contig56283	38271	38681	0.00043	-0.315315	11	4.5e-14	1.1e-09	0.61357	0.92888
Contig3656	23924	24098	0.00051	-0.169415	23	2e-13	1.3e-09	0.72536	0.89477
Contig5725	8336	8880	0.00057	-0.394508	13	1.5e-13	1.5e-09	0.19425	0.58875
Contig1965	40564	40877	0.00066	-0.196996	21	4.2e-14	1.7e-09	0.68458	0.88157
Contig80617	25577	25839	0.00078	0.425379	12	4.6e-10	2e-09	0.62247	0.19709
Contig1234	50804	51016	0.00081	0.165661	16	5.8e-14	2.1e-09	0.52871	0.36305
Contig847	48006	48268	0.00089	-0.234356	15	6.1e-14	2.3e-09	0.57757	0.81193
Contig5092	2445	2883	0.00097	-0.24324	20	1.1e-08	2.5e-09	0.48939	0.73263
Contig3623	34498	34805	0.00098	0.431845	10	2.9e-10	2.5e-09	0.67667	0.24482
Contig2581	130761	130898	0.001	0.153444	25	2.5e-12	2.6e-09	0.59256	0.43912
Contig2830	78216	79117	0.0011	-0.148067	41	2.9e-13	2.8e-09	0.58175	0.72982
Contig2904	105545	105798	0.0011	0.235295	13	9.7e-14	2.9e-09	0.92544	0.69014
Contig3982	63705	64412	0.0011	0.251565	12	4.3e-13	2.9e-09	0.94606	0.6945
Contig892	30854	31041	0.0011	0.226669	12	1.4e-11	2.9e-09	0.36397	0.1373
Contig3446	51412	51800	0.0012	0.45629	10	9.9e-14	3e-09	0.83892	0.38263
Contig3976	2972	3345	0.0012	-0.455714	10	1.3e-11	3e-09	0.48058	0.9363
Contig4805	67962	68411	0.0012	0.45402	10	9.7e-11	3e-09	0.72394	0.26992
Contig66350	13304	14223	0.0013	0.264752	11	8.3e-11	3.4e-09	0.97088	0.70613
Contig10498	12447	12593	0.0014	0.248731	12	4.4e-14	3.7e-09	0.25587	0.0071354
Contig5092	4151	4771	0.0018	-0.254193	21	3.9e-11	4.6e-09	0.31537	0.56956
Contig626	129700	129985	0.0018	-0.308118	12	6.1e-11	4.5e-09	0.65474	0.96285
Contig1594	25116	25279	0.0019	0.10443	23	2.4e-12	4.8e-09	0.84702	0.74259
Contig892	23115	24586	0.002	0.148614	43	9e-14	5.2e-09	0.54487	0.39626
Contig1703	69697	69838	0.0022	-0.178075	13	5.7e-05	5.6e-09	7.6923e-08	0.17808
Contig1372	47253	47651	0.0032	-0.306264	10	2.4e-11	8.2e-09	0.59428	0.90055
Contig1259	103080	103221	0.0034	-0.345032	10	2.5e-13	8.6e-09	0.47156	0.81659
Contig2602	54219	54585	0.0035	0.395064	11	6.5e-10	8.8e-09	0.67033	0.27526
Contig1496	48275	48384	0.0039	0.187362	10	4.3e-14	9.9e-09	0.20156	0.0142
Contig5370	141685	143289	0.0044	-0.124039	77	3.7e-09	1.1e-08	0.28497	0.40901
Contig514	36017	36662	0.0046	0.319949	14	3.2e-12	1.2e-08	0.54114	0.22119
Contig2580	17210	17452	0.0051	0.368025	10	4.7e-14	1.3e-08	0.37189	0.0038642
Contig282	52552	52875	0.0051	0.147505	10	1.3e-09	1.3e-08	0.97112	0.82361
Contig1960	15608	16134	0.0052	-0.448505	10	9.2e-10	1.3e-08	0.51397	0.96248
Contig3699	9770	10508	0.0053	-0.165906	20	1.2e-11	1.4e-08	0.74756	0.91346
Contig2717	95	538	0.0055	-0.261845	18	2.3e-11	1.4e-08	0.51248	0.77433
Contig1570	106736	107054	0.0058	-0.192717	12	1.5e-10	1.5e-08	0.73632	0.92904
Contig3147	23759	24174	0.0058	0.111815	27	2e-10	1.5e-08	0.79612	0.68431
Contig9023	28391	28848	0.006	-0.248759	10	5.4e-10	1.5e-08	0.60138	0.85014
Contig110	261038	261367	0.0066	0.136261	17	8.4e-11	1.7e-08	0.88391	0.74765
Contig852	77157	77251	0.0067	0.216328	10	4.7e-08	1.7e-08	0.83955	0.62322
Contig6626	18192	18614	0.007	0.154508	15	3.3e-09	1.8e-08	0.83434	0.67983
Contig704	307136	307365	0.007	-0.188736	11	2e-07	1.8e-08	0.14816	0.3369
Contig5531	149	430	0.0075	0.404358	10	3.3e-11	1.9e-08	0.93321	0.52885
Contig1786	100347	100549	0.0076	-0.358985	12	0.0078	1.9e-08	1.5278e-07	0.35898
Contig6004	44833	45278	0.0088	0.175627	17	4.2e-14	2.2e-08	0.19916	0.02353
Contig2408	4559	4635	0.0092	0.340061	10	1.5e-10	2.3e-08	0.95099	0.61093
Contig186	245063	245294	0.011	0.512887	10	1.9e-07	2.7e-08	0.9172	0.40432
Contig6675	47128	47279	0.011	0.331218	10	7.1e-11	2.7e-08	0.71492	0.3837
Contig8159	64155	64705	0.013	0.427763	13	9.7e-14	3.3e-08	0.77239	0.34462
Contig225	67340	67611	0.014	0.236054	10	2.8e-10	3.6e-08	0.93061	0.69455
Contig2187	123628	123724	0.015	-0.169514	18	0.00087	3.8e-08	3.7037e-08	0.16951
Contig1580	46233	46749	0.017	-0.330258	16	4.5e-08	4.4e-08	0.39581	0.72607
Contig2145	35964	36092	0.017	0.230401	12	4.4e-14	4.5e-08	0.27058	0.040183
Contig914	14911	15229	0.017	0.226903	14	3.8e-11	4.2e-08	0.87468	0.64778
Contig135	74080	74631	0.019	0.282902	10	6.5e-10	4.8e-08	0.8363	0.5534
Contig22825	3199	3824	0.019	0.181687	17	4.1e-10	4.7e-08	0.90306	0.72137
Contig38593	34544	34978	0.019	0.266448	10	1.7e-09	5e-08	0.79396	0.52751
Contig1573	78610	78882	0.02	0.219651	10	6.3e-08	5e-08	0.75327	0.53362
Contig480	111298	111746	0.021	0.118271	14	4.2e-14	5.4e-08	0.13216	0.013885
Contig2017	22503	23069	0.022	0.320516	10	4.5e-10	5.7e-08	0.68764	0.36713
Contig5732	62096	62379	0.026	0.315408	10	1.2e-11	6.7e-08	0.8737	0.55829
Contig1268	145118	145663	0.027	0.17387	15	4.7e-11	6.8e-08	0.87504	0.70117
Contig2139	98810	99267	0.028	0.419829	10	1.4e-11	7.3e-08	0.72227	0.30244
Contig1991	59877	60415	0.031	-0.361897	15	5.7e-13	8e-08	0.38624	0.74814
Contig86940	3407	4275	0.036	0.113017	40	8.3e-13	9.3e-08	0.92341	0.8104
Contig5565	35212	35641	0.037	-0.145086	19	7.8e-08	9.5e-08	0.65589	0.80097
Contig1643	9755	10273	0.038	0.232775	17	0.014	9.6e-08	0.71742	0.48465
Contig165	221328	221788	0.042	0.171772	14	2.1e-09	1.1e-07	0.88592	0.71415
Contig924	184571	185727	0.042	0.158536	34	3.5e-12	1.1e-07	0.89495	0.73642
Contig2270	50277	50459	0.044	-0.325128	11	0.0047	1.1e-07	7.5758e-08	0.32513
Contig79899	14499	14690	0.049	-0.334457	12	2.8e-12	1.2e-07	0.24433	0.57879
Contig2196	41380	42146	0.05	0.235301	21	2.3e-12	1.3e-07	0.70606	0.47076
Contig2537	10378	11011	0.057	0.195934	16	1e-09	1.5e-07	0.95136	0.75543
Contig888	106224	106311	0.062	-0.305741	10	7.5e-10	1.6e-07	0.56442	0.87016
Contig9212	134660	134948	0.066	0.254989	11	4.3e-14	1.7e-07	0.30032	0.045332
Contig3904	124020	124136	0.077	0.251164	10	4.3e-11	2e-07	0.84123	0.59007
Contig415	154126	154680	0.084	0.152056	16	4.1e-14	2.1e-07	0.16674	0.014681
Contig3141	830	1247	0.11	0.144651	27	2e-11	2.7e-07	0.84507	0.70042
Contig459	263196	263301	0.11	0.119776	10	4.3e-14	2.8e-07	0.11978	1.25e-08
Contig6776	1590	2220	0.11	0.211646	18	1.6e-07	2.7e-07	0.49472	0.28308
Contig66870	1578	2039	0.12	0.326577	13	1.8e-11	3e-07	0.50163	0.17505
Contig4330	17197	17497	0.13	-0.201891	12	1.5e-09	3.3e-07	0.74064	0.94253
Contig350	42179	42736	0.14	0.260942	12	4.4e-10	3.5e-07	0.73389	0.47294
Contig4566	34028	34276	0.14	-0.109939	15	1.7e-05	3.7e-07	0.0074778	0.11742
Contig9160	11088	11412	0.14	0.29126	12	1.5e-12	3.6e-07	0.43088	0.13962
Contig1243	115500	117170	0.16	0.169332	31	5.4e-10	4.1e-07	0.84951	0.68017
Contig167	7557	8249	0.16	0.243277	14	5.9e-12	4e-07	0.85294	0.60966
Contig1041	88329	88455	0.17	0.102226	12	1.4e-09	4.3e-07	0.12115	0.018927
Contig1831	71026	71533	0.18	-0.209031	13	9.4e-09	4.7e-07	0.69619	0.90522
Contig199	126079	126336	0.18	0.21714	10	2.9e-08	4.7e-07	0.95033	0.73319
Contig284	35802	36633	0.18	0.103362	20	3.7e-08	4.5e-07	0.88889	0.78553
Contig20604	2124	2562	0.19	0.24577	21	3e-12	4.9e-07	0.76444	0.51867
Contig2831	73328	74435	0.19	0.230149	17	1.7e-10	5e-07	0.91781	0.68766
Contig2892	3440	3927	0.19	-0.289506	10	6.6e-05	4.9e-07	0.32073	0.61024
Contig593	17774	18451	0.19	0.378389	12	1.6e-11	5e-07	0.74135	0.36296
Contig1407	64983	65596	0.2	0.16819	20	5.9e-09	5.2e-07	0.86734	0.69915
Contig4566	32317	32450	0.22	0.320142	10	6.9e-09	5.5e-07	0.59353	0.27339
Contig8903	14371	15711	0.23	0.249082	13	1e-08	5.9e-07	0.91575	0.66667
Contig1166	145274	145621	0.25	0.236412	10	6.6e-07	6.4e-07	0.87232	0.6359
Contig246	290108	290517	0.25	0.25369	10	5.6e-05	6.4e-07	0.58167	0.32798
Contig6773	83931	84313	0.25	-0.165128	12	2.7e-10	6.4e-07	0.74845	0.91358
Contig2196	74289	74868	0.26	0.102351	20	6.6e-07	6.7e-07	0.84765	0.7453
Contig3480	40242	41891	0.26	0.209232	31	5.3e-09	6.6e-07	0.89326	0.68403
Contig4981	30617	31473	0.27	0.128078	28	1.2e-09	6.8e-07	0.79373	0.66565
Contig68	148098	148175	0.27	0.1522	10	1.1e-07	6.9e-07	0.93489	0.78268
Contig5295	5301	5544	0.29	-0.105785	10	2.4e-08	7.5e-07	0.85785	0.96364
Contig2445	42788	43231	0.3	0.190327	10	7.2e-09	7.6e-07	0.97011	0.77978
Contig750	26513	26771	0.32	-0.341976	10	8.3e-08	8.3e-07	0.42937	0.77135
Contig295	62063	62655	0.37	0.256916	10	3e-08	9.5e-07	0.89311	0.6362
Contig820	15803	16395	0.37	0.134351	10	1.7e-07	9.3e-07	0.92655	0.7922
Contig1852	95761	96015	0.38	-0.192869	10	5.8e-08	9.6e-07	0.66524	0.85811
Contig82050	160	285	0.38	-0.214619	10	1.5e-06	9.7e-07	0.64518	0.8598
Contig1476	28833	29123	0.39	-0.161548	18	0.1	9.8e-07	1.3889e-07	0.16155
Contig2187	123467	123604	0.39	-0.259132	12	0.0044	1e-06	0.0034723	0.2626
Contig415	52800	52994	0.39	0.110886	12	2.3e-09	1e-06	0.96408	0.85319
Contig6604	29635	29769	0.39	0.170904	14	1.7e-10	1e-06	0.82835	0.65745
Contig1310	133332	133585	0.4	0.145885	10	7.9e-08	1e-06	0.94079	0.7949
Contig1602	168933	169077	0.45	0.164642	12	1.5e-08	1.1e-06	0.94654	0.78189
Contig5124	3841	4241	0.45	-0.294696	10	5e-09	1.1e-06	0.29342	0.58811
Contig46594	1840	2267	0.47	-0.14636	12	0.012	1.2e-06	1.3889e-08	0.14636
Contig1884	51064	51428	0.49	0.197479	13	8.4e-08	1.3e-06	0.92073	0.72326
Contig11403	236	487	0.51	0.17348	14	5.9e-09	1.3e-06	0.77106	0.59758
Contig4146	18562	18729	0.51	-0.263823	10	8.4e-09	1.3e-06	0.56546	0.82929
Contig1235	134529	134882	0.52	-0.170145	10	2.6e-07	1.3e-06	0.77322	0.94336
Contig694	184579	185313	0.52	-0.180096	14	2.4e-08	1.3e-06	0.73606	0.91616
Contig7663	61491	62153	0.52	-0.180116	15	0.56	1.3e-06	1.4444e-07	0.18012
Contig642	82172	82415	0.53	-0.198146	13	3.8e-07	1.4e-06	0.72116	0.9193
Contig1425	100658	101456	0.55	-0.108641	27	2.2e-07	1.4e-06	0.52574	0.63438
Contig1090	2150	2820	0.58	0.111023	19	0.0022	1.5e-06	0.40578	0.29476
Contig282	51103	52220	0.59	0.10227	17	4.2e-07	1.5e-06	0.88388	0.78161
Contig8309	79782	80206	0.6	0.220005	13	2e-08	1.5e-06	0.80125	0.58125
Contig2196	39051	39497	0.61	0.285808	18	5.3e-11	1.5e-06	0.60664	0.32083
Contig990	3267	4015	0.62	0.419643	10	1.2e-09	1.6e-06	0.84767	0.42803
Contig337	361	435	0.68	0.140184	22	4.1e-08	1.7e-06	0.88338	0.7432
Contig25048	2469	2623	0.69	0.169005	10	2.4e-08	1.8e-06	0.92276	0.75376
Contig2904	105842	106445	0.7	0.119634	23	3.7e-09	1.8e-06	0.89335	0.77371
Contig8838	18409	18669	0.75	0.376107	10	4.4e-11	1.9e-06	0.5075	0.13139
Contig38593	35049	35298	0.77	0.158774	10	2.8e-09	2e-06	0.92432	0.76554
Contig60761	854	1415	0.79	0.163643	16	2.5e-10	2e-06	0.92341	0.75977
Contig222	204008	204866	0.8	-0.303776	19	1.3e-07	2e-06	0.61242	0.91619
Contig1369	108461	108786	0.89	0.293435	16	4.4e-10	2.3e-06	0.76795	0.47452
Contig1235	138189	138672	0.9	-0.129368	12	1.7e-05	2.3e-06	0.74549	0.87486
Contig12647	118	687	0.9	0.10076	13	4.4e-07	2.3e-06	0.89972	0.79896
Contig2302	33862	34571	0.9	0.331982	12	1.5e-08	2.3e-06	0.80405	0.47207
Contig154	268922	269210	0.93	0.2992	10	2.9e-10	2.4e-06	0.52259	0.22339
Contig1345	2441	2848	0.94	0.166249	15	6.6e-09	2.4e-06	0.96922	0.80297
Contig1476	22929	23244	0.94	-0.129997	19	0.046	2.4e-06	0.0014187	0.13142
Contig6872	18543	19031	0.94	0.208421	15	1.2e-06	2.4e-06	0.45296	0.24454
Contig0	37350	37476	1	0.155702	10	1.4e-06	5.6e-05	0.92123	0.76553
Contig0	503409	504406	1	0.100772	15	0.00069	0.0075	0.85113	0.75036
Contig1	294316	294423	1	0.228486	10	6.7e-07	0.00016	0.41042	0.18193
Contig10	191299	191664	1	0.195645	13	0.00038	0.00091	0.86695	0.6713
Contig1000	102453	102617	1	0.143916	10	0.0017	0.028	0.85476	0.71085
Contig1003	76261	76494	1	-0.121762	10	0.15	0.073	0.47284	0.5946
Contig101	215377	215729	1	0.136903	11	0.011	0.039	0.72298	0.58608
Contig101	224322	225036	1	0.124106	14	0.012	0.12	0.70318	0.57908
Contig1010	25857	26444	1	-0.155866	13	6.7e-06	0.00034	0.70699	0.86285
Contig1011	138055	138290	1	0.175233	10	1.3e-09	0.0009	0.24857	0.073336
Contig10112	6003	6132	1	0.100898	10	7.7e-05	0.0034	0.95813	0.85723
Contig10150	13121	13699	1	0.149602	10	0.00099	0.026	0.6405	0.49089
Contig1019	80740	80855	1	0.118707	10	0.00079	0.01	0.91334	0.79463
Contig10194	10736	11126	1	0.108077	10	0.017	0.036	0.54592	0.43784
Contig102	37459	37952	1	-0.116083	16	2.6e-06	0.00017	0.78871	0.90479
Contig102	38075	38262	1	-0.232892	10	0.00037	0.0067	0.507	0.73989
Contig10208	22303	22506	1	0.16782	11	0.0011	0.0027	0.84266	0.67484
Contig10213	71738	71874	1	0.218131	10	7.4e-07	7.3e-05	0.80769	0.58956
Contig10217	26049	26274	1	-0.108235	10	0.01	0.01	0.69548	0.80371
Contig10218	1183	1786	1	-0.285569	14	4.6e-07	0.00016	0.46639	0.75196
Contig1022	119404	119796	1	0.194988	16	2.5e-05	0.00063	0.7336	0.53861
Contig1023	63394	63453	1	-0.120391	10	0.0032	0.078	0.76321	0.8836
Contig1025	119349	119704	1	0.127847	10	0.02	0.075	0.43087	0.30302
Contig10251	37796	37929	1	0.125772	10	0.0037	0.024	0.75258	0.62681
Contig10259	27246	27800	1	0.112935	12	0.00076	0.0014	0.92529	0.81235
Contig1028	13414	13499	1	0.10084	12	0.0038	0.017	0.84153	0.74069
Contig10282	6782	7133	1	-0.169112	10	0.0025	0.026	0.6295	0.79861
Contig103	221524	221902	1	0.2124	10	2.9e-07	1.2e-05	0.92693	0.71453
Contig1034	20233	20905	1	0.171481	19	1.6e-06	0.00032	0.85718	0.68569
Contig10358	28594	29018	1	0.128985	10	0.0014	0.0092	0.9204	0.79141
Contig104	127713	127849	1	0.123911	12	0.0018	0.0086	0.92411	0.8002
Contig10409	5896	6109	1	-0.301679	10	9.5e-09	6e-05	0.35826	0.65994
Contig10431	10263	10506	1	-0.105975	13	0.0039	0.014	0.74016	0.84613
Contig10481	39112	39728	1	-0.110039	10	0.042	0.13	0.71761	0.82765
Contig105	196655	196863	1	0.137014	10	1.4e-05	0.0001	0.90172	0.7647
Contig105	59600	59926	1	0.146005	10	0.0024	0.011	0.7767	0.6307
Contig1052	133828	134021	1	0.13187	10	1.7e-13	0.021	0.13187	1e-07
Contig1052	66475	67046	1	0.133652	18	5.2e-05	0.00035	0.8756	0.74195
Contig10530	13817	14072	1	-0.103205	10	0.038	0.33	0.64721	0.75041
Contig1057	55862	56454	1	-0.173022	11	0.028	0.029	0.50255	0.67557
Contig106	193907	194229	1	0.127017	10	0.0034	0.011	0.87376	0.74674
Contig106	355468	356052	1	0.105479	10	0.026	0.078	0.7734	0.66793
Contig1060	71388	71579	1	-0.144896	10	0.014	0.037	0.66292	0.80781
Contig1061	179149	179243	1	-0.100312	10	0.056	0.42	0.69026	0.79057
Contig1064	101034	101527	1	0.126242	10	0.00015	0.0034	0.9017	0.77545
Contig1073	25029	25460	1	0.110016	10	0.0018	0.01	0.94655	0.83653
Contig1086	54351	54774	1	0.238348	14	9.8e-08	9.3e-05	0.78086	0.54251
Contig1087	86041	86364	1	0.130189	10	7.6e-05	0.00062	0.85879	0.7286
Contig1089	76227	76373	1	-0.138391	10	0.0055	0.055	0.76559	0.90398
Contig1090	14841	15362	1	0.129636	18	4.2e-14	3.2e-06	0.12964	9.0278e-08
Contig1091	57098	57408	1	0.145354	10	0.002	0.031	0.9048	0.75945
Contig1092	54072	54166	1	0.118867	10	0.0021	0.032	0.80277	0.6839
Contig1093	132431	133183	1	0.120935	10	0.052	0.33	0.82875	0.70781
Contig1094	66788	67378	1	0.153407	17	4.7e-08	2e-05	0.69596	0.54255
Contig1098	9687	9908	1	0.227896	10	1.1e-07	3.9e-05	0.36272	0.13482
Contig1099	44187	44351	1	0.102067	10	0.0034	0.04	0.92828	0.82622
Contig1101	31506	31652	1	-0.208421	10	0.0046	0.025	0.61209	0.82051
Contig1101	36689	36904	1	-0.154302	18	0.011	0.0046	0.70504	0.85935
Contig1102	175873	176069	1	-0.1255	10	0.0025	0.018	0.35971	0.48521
Contig1105	92840	92943	1	-0.126585	10	0.015	0.039	0.49281	0.6194
Contig1121	219581	219808	1	0.147576	10	6.6e-14	0.011	0.14758	1.125e-07
Contig1122	65588	65798	1	0.10367	10	0.004	0.074	0.83351	0.72984
Contig1132	70986	71297	1	0.119021	10	0.0095	0.076	0.78	0.66098
Contig1139	70185	70437	1	0.142601	10	0.00064	0.0089	0.90052	0.75791
Contig1143	1802	2396	1	-0.196922	10	5e-06	0.00018	0.17832	0.37524
Contig1147	48220	48493	1	-0.118622	11	0.00046	0.0042	0.82296	0.94158
Contig115	114585	114862	1	0.130738	10	0.00036	0.15	0.418	0.28726
Contig1153	136566	136954	1	0.10366	10	0.025	0.14	0.79378	0.69012
Contig1155	44071	44387	1	0.137144	10	0.032	0.093	0.60134	0.4642
Contig1156	45781	46073	1	0.101053	12	0.00058	0.0061	0.85487	0.75382
Contig11572	412	584	1	0.127807	12	0.00017	0.0074	0.87356	0.74576
Contig1158	198791	199080	1	-0.115004	10	0.0023	0.057	0.66468	0.77968
Contig116	181027	181258	1	0.104368	10	0.037	0.078	0.50801	0.40365
Contig1160	82385	82912	1	-0.207585	10	6.1e-06	0.00039	0.65958	0.86717
Contig1164	95695	96251	1	0.183076	14	0.00011	0.0084	0.75165	0.56857
Contig1166	126531	126849	1	-0.107629	10	0.0094	0.097	0.67366	0.78128
Contig1168	734	860	1	0.119674	10	0.0048	0.041	0.83471	0.71504
Contig1170	13081	13147	1	-0.168285	13	0.00029	0.0013	0.68521	0.85349
Contig1172	73173	73575	1	0.137573	13	6.1e-05	0.00031	0.85932	0.72175
Contig1173	104514	104872	1	0.100049	10	0.054	0.24	0.70727	0.60722
Contig1173	135509	136282	1	0.117178	11	0.0003	0.0076	0.86826	0.75109
Contig1183	133820	134221	1	-0.128741	10	0.02	0.083	0.55921	0.68795
Contig1187	19709	20095	1	0.301734	10	0.00019	6.3e-05	0.7617	0.45997
Contig1187	32259	32700	1	0.104778	10	0.012	0.047	0.81432	0.70954
Contig1188	5482	5566	1	-0.11595	10	0.003	0.027	0.76897	0.88492
Contig1193	128478	128704	1	0.170167	11	0.0021	0.017	0.60975	0.43958
Contig1194	83856	84126	1	0.105919	10	0.022	0.19	0.83771	0.73179
Contig120	245150	245357	1	0.175768	12	0.0043	0.046	0.60875	0.43298
Contig120	27322	27916	1	-0.154468	10	0.025	0.093	0.50459	0.65905
Contig120	313413	313591	1	-0.160781	10	0.0093	0.053	0.59912	0.7599
Contig1205	84748	84966	1	0.168088	10	0.00016	0.00074	0.82211	0.65402
Contig1216	93640	93813	1	-0.119273	10	0.0028	0.047	0.67699	0.79626
Contig1233	109062	109430	1	0.235872	10	1.6e-06	0.00011	0.75487	0.51899
Contig1234	50766	50803	1	0.105571	13	1.4e-06	3.1e-05	0.57667	0.4711
Contig1235	135273	135756	1	-0.128493	10	0.031	0.036	0.67242	0.80091
Contig1237	12167	12680	1	0.142171	10	0.0039	0.018	0.68801	0.54584
Contig1237	58687	59296	1	0.105313	10	0.067	0.47	0.75402	0.64871
Contig1238	256009	256113	1	0.104742	10	0.052	0.17	0.7121	0.60736
Contig1239	65695	65784	1	-0.134299	10	0.0011	0.013	0.81918	0.95348
Contig124	101379	101905	1	0.101388	12	0.0063	0.029	0.9145	0.81312
Contig124	55176	55725	1	0.114988	10	0.037	0.15	0.92325	0.80826
Contig1240	124431	125003	1	0.126379	10	7e-05	0.00038	0.86708	0.7407
Contig1243	117998	118896	1	0.170546	17	1.7e-05	0.00024	0.92868	0.75814
Contig1246	35857	35983	1	0.264869	10	3.4e-07	3.4e-05	0.79801	0.53314
Contig1247	38434	38678	1	-0.118069	10	0.056	0.17	0.72082	0.83889
Contig1249	47138	48191	1	0.128194	29	0.00016	0.02	0.63019	0.502
Contig1249	49272	49455	1	0.196335	10	0.00052	0.0056	0.75337	0.55704
Contig1249	51286	51524	1	0.184062	10	0.0018	0.0026	0.83338	0.64931
Contig1249	51970	52205	1	0.170714	10	0.0036	0.03	0.74891	0.57819
Contig125	209449	210234	1	0.118831	10	0.004	0.034	0.8996	0.78077
Contig1251	137348	137406	1	0.102796	10	0.014	0.039	0.75087	0.64807
Contig1253	119926	120043	1	0.189791	10	4.8e-05	0.0003	0.90069	0.7109
Contig1253	150242	150290	1	0.116667	10	1.1e-05	9.5e-05	0.91127	0.7946
Contig1257	18674	19050	1	0.117603	10	0.017	0.15	0.76602	0.64842
Contig1258	107708	108096	1	-0.230965	12	0.0013	0.00021	0.63332	0.86428
Contig1259	96997	97097	1	0.102216	10	0.032	0.24	0.6574	0.55518
Contig1262	16936	17266	1	-0.18329	11	0.0014	0.035	0.61019	0.79348
Contig1265	110318	110661	1	0.156497	10	8.6e-06	0.00056	0.94033	0.78383
Contig1271	194695	194858	1	0.249969	10	2e-05	0.0026	0.60555	0.35558
Contig1271	30457	31259	1	-0.102208	13	0.028	0.043	0.72459	0.8268
Contig1272	27532	28642	1	0.122341	19	0.0023	0.036	0.66159	0.53925
Contig1273	117156	117262	1	0.315911	10	1.6e-09	8.8e-06	0.52785	0.21194
Contig12739	390	663	1	-0.113226	21	5.5e-07	2.3e-05	0.73339	0.84662
Contig1279	59440	59621	1	0.100232	10	0.00055	0.00061	0.91815	0.81792
Contig12820	58	311	1	0.15579	12	2.7e-07	2e-05	0.94088	0.78509
Contig1288	156201	156338	1	0.260623	10	3.1e-07	1.9e-05	0.52821	0.26758
Contig129	70256	70507	1	-0.130749	10	4.2e-05	0.00055	0.47363	0.60438
Contig1294	107967	108207	1	0.106441	12	0.00029	0.00054	0.82495	0.71851
Contig1294	57005	57549	1	0.101882	10	0.0059	0.079	0.82839	0.72651
Contig13	50013	50154	1	0.111898	10	0.0066	0.058	0.86229	0.75039
Contig1303	79919	80367	1	-0.28971	11	1.6e-07	5.1e-05	0.58061	0.87032
Contig131	388019	388400	1	-0.180823	10	0.00029	0.0065	0.536	0.71682
Contig131	389660	390041	1	-0.166744	10	0.0013	0.0035	0.61329	0.78004
Contig131	406012	407140	1	0.177222	10	3.4e-05	0.00036	0.90812	0.7309
Contig1316	116	373	1	0.18337	10	2.7e-06	0.0001	0.90811	0.72474
Contig1324	169607	169992	1	-0.10006	12	0.0002	0.0056	0.68825	0.78831
Contig1325	85202	85965	1	0.119164	10	0.02	0.0015	0.77125	0.65209
Contig1325	87945	88204	1	0.114299	10	0.01	0.027	0.81638	0.70208
Contig13311	910	1485	1	-0.152629	25	0.6	0.00079	0.6696	0.82223
Contig1332	38573	38694	1	0.101227	10	0.0052	0.048	0.8956	0.79437
Contig1334	109688	109856	1	0.102192	10	0.0057	0.028	0.87127	0.76908
Contig13349	7648	8507	1	-0.144211	10	0.0022	0.018	0.67834	0.82255
Contig13373	3511	3655	1	0.156241	11	0.0021	0.0077	0.85512	0.69888
Contig1338	201127	201323	1	0.108058	10	0.001	0.039	0.21756	0.1095
Contig1346	84531	84744	1	0.111043	21	1.2e-07	9.9e-05	0.81824	0.70719
Contig135	155947	156849	1	0.163726	21	4.2e-06	0.0025	0.79328	0.62955
Contig135	165974	166199	1	0.174641	10	1.2e-05	1.1e-05	0.8493	0.67466
Contig1351	62521	62666	1	-0.140416	10	0.01	0.016	0.81995	0.96036
Contig1352	56618	57046	1	0.102036	12	0.0018	0.056	0.8753	0.77327
Contig1356	75580	75858	1	0.166532	10	0.0018	0.019	0.74597	0.57944
Contig1358	97032	97175	1	0.239675	10	0.00077	0.012	0.88038	0.64071
Contig1367	63517	64165	1	0.166237	10	4.6e-07	2.1e-05	0.83092	0.66468
Contig1367	9735	9952	1	0.213689	10	3.9e-05	0.00083	0.37695	0.16326
Contig137	131490	131617	1	-0.130221	10	5.9e-06	0.00086	0.71213	0.84235
Contig1376	13731	14148	1	0.203845	12	3e-05	0.0043	0.74657	0.54273
Contig1377	67743	67806	1	-0.103306	12	0.0017	0.003	0.75362	0.85693
Contig1378	150162	150309	1	0.10075	10	0.0017	0.013	0.90715	0.8064
Contig1378	158402	159019	1	0.188305	10	5.7e-05	0.0037	0.51246	0.32416
Contig13780	422	696	1	0.173234	17	5.2e-06	0.00027	0.73195	0.55872
Contig1379	132100	132223	1	-0.111737	10	0.0044	0.1	0.65602	0.76775
Contig1379	81099	81449	1	0.110426	14	0.0079	0.086	0.74622	0.63579
Contig1381	19543	19846	1	-0.191301	14	5.1e-06	0.00033	0.39997	0.59127
Contig1382	9156	9286	1	0.145428	10	0.01	0.13	0.76122	0.61579
Contig139	124459	124712	1	0.142998	10	0.00054	0.0017	0.90453	0.76153
Contig139	190717	191657	1	-0.120095	10	0.01	0.039	0.63744	0.75754
Contig13901	230	427	1	-0.121213	11	0.027	0.098	0.53693	0.65814
Contig1393	33601	33805	1	0.103369	10	0.12	0.4	0.66956	0.56619
Contig1395	6002	6249	1	0.198255	10	6e-05	0.00086	0.85778	0.65953
Contig1405	8014	8876	1	0.121767	10	0.021	0.032	0.81011	0.68834
Contig1407	55399	55935	1	-0.125539	10	0.0044	0.049	0.64833	0.77387
Contig1409	95240	95432	1	0.107458	10	0.057	0.38	0.4945	0.38704
Contig1418	84741	84931	1	0.113674	12	0.012	0.038	0.73532	0.62165
Contig1431	308598	308842	1	-0.128183	13	0.00036	0.004	0.772	0.90018
Contig1436	33906	34203	1	0.144553	10	0.023	0.085	0.73042	0.58587
Contig1436	51173	51770	1	0.338196	10	9.1e-08	2.3e-05	0.78561	0.44741
Contig1436	53418	54028	1	0.130233	10	0.00078	0.011	0.8643	0.73407
Contig1437	68440	68701	1	0.113841	10	0.0042	0.059	0.88702	0.77318
Contig144	111054	111324	1	0.107791	10	0.0034	0.03	0.86235	0.75456
Contig1440	27974	28190	1	-0.150257	10	0.0017	0.0051	0.68914	0.83939
Contig1442	96603	96891	1	-0.124401	10	6.3e-05	0.0016	0.78562	0.91002
Contig1447	166948	167227	1	-0.253755	10	1.9e-08	3.8e-06	0.62102	0.87478
Contig1448	19006	19642	1	-0.139955	10	0.00019	0.00072	0.67879	0.81874
Contig1448	29813	30299	1	-0.118692	10	0.025	0.13	0.80763	0.92632
Contig145	235515	235638	1	0.14415	10	0.014	0.091	0.45434	0.31019
Contig14521	3561	3835	1	0.103828	10	0.087	0.56	0.72252	0.6187
Contig1461	6666	6718	1	0.125178	12	0.011	0.15	0.80762	0.68244
Contig1462	105411	105780	1	0.11077	10	0.045	0.24	0.7146	0.60383
Contig1462	134208	134667	1	0.13038	11	0.0021	0.041	0.93044	0.80006
Contig14696	808	971	1	0.113953	15	0.001	0.028	0.88177	0.76782
Contig1470	80372	80498	1	0.167081	10	8.8e-09	5.3e-05	0.79965	0.63257
Contig1477	51969	52572	1	0.120063	13	0.0026	0.039	0.72205	0.60198
Contig1477	65530	66039	1	0.118666	10	0.0012	0.0046	0.95265	0.83398
Contig1478	61407	61922	1	0.10557	12	0.0027	0.012	0.86748	0.76191
Contig14793	348	775	1	0.102422	10	0.0071	0.059	0.83724	0.73481
Contig1480	87278	87911	1	0.125624	16	0.00067	0.0096	0.86175	0.73612
Contig1482	108658	108867	1	-0.138654	10	0.03	0.062	0.77019	0.90885
Contig1487	32658	32989	1	0.116625	10	8.4e-05	0.0014	0.80156	0.68494
Contig1487	80744	81105	1	0.109425	10	0.0046	0.019	0.86037	0.75094
Contig1495	15669	15924	1	0.117698	11	0.43	0.26	0.93686	0.81916
Contig1495	33114	33863	1	-0.147102	10	2.8e-06	4.6e-06	0.76995	0.91705
Contig1496	55874	56358	1	0.152586	12	9.9e-06	7.2e-05	0.83332	0.68074
Contig1499	12909	13072	1	-0.112484	11	0.00033	0.0031	0.81762	0.9301
Contig150	206409	206942	1	-0.111729	12	0.019	0.065	0.7776	0.88933
Contig1504	220954	221203	1	0.118853	21	0.00017	0.0034	0.63667	0.51782
Contig1508	25153	25636	1	0.100167	10	0.0047	0.032	0.86078	0.76062
Contig1510	16347	16830	1	0.138757	10	0.011	0.096	0.59418	0.45542
Contig1511	79983	80509	1	0.143919	11	4.3e-05	0.0032	0.91324	0.76932
Contig1515	28595	29193	1	-0.117484	10	0.0013	0.0066	0.70784	0.82532
Contig1515	82928	83464	1	0.110219	11	0.0012	0.014	0.9523	0.84208
Contig1516	20870	21189	1	0.107464	12	0.001	0.038	0.79664	0.68918
Contig1516	8371	8858	1	0.202118	10	3.3e-05	0.0054	0.64645	0.44433
Contig1523	6964	7442	1	0.295021	10	3.3e-06	0.00016	0.79547	0.50045
Contig1524	73877	74183	1	0.124436	16	6.4e-05	0.00089	0.70573	0.5813
Contig1525	31881	32173	1	-0.128999	10	0.0039	0.0045	0.62602	0.75502
Contig1535	94347	94607	1	-0.119644	14	0.00049	0.017	0.72231	0.84195
Contig15375	976	1113	1	0.111777	12	0.0008	0.00054	0.88642	0.77465
Contig1540	17490	17795	1	0.10432	10	0.0044	0.054	0.9283	0.82398
Contig1544	80154	80320	1	0.103412	13	0.013	0.024	0.91734	0.81393
Contig1545	78293	79132	1	-0.114047	12	0.037	0.15	0.78243	0.89647
Contig1546	131187	131559	1	0.142655	10	5.4e-06	6.8e-05	0.92111	0.77845
Contig1546	48147	48848	1	0.100315	10	0.0024	0.0071	0.81985	0.71953
Contig1554	162348	162779	1	0.259542	10	1.8e-05	0.0036	0.50172	0.24217
Contig1557	106853	107229	1	-0.127614	12	0.012	0.14	0.63532	0.76294
Contig1563	91431	91666	1	0.115429	11	2.6e-10	2.7e-06	0.16728	0.051856
Contig15643	524	666	1	-0.102231	10	0.022	0.14	0.74063	0.84286
Contig1565	36805	37151	1	-0.120002	10	0.00025	0.0011	0.83219	0.95219
Contig1565	76340	76634	1	-0.112479	23	3.5e-05	0.025	0.74009	0.85257
Contig1577	4265	4594	1	0.159925	11	0.024	0.00076	0.59408	0.43415
Contig158	104664	105238	1	0.110696	10	0.024	0.18	0.48741	0.37671
Contig158	35554	36270	1	0.115523	10	0.0028	0.0038	0.92261	0.80708
Contig1581	84201	84838	1	-0.249981	10	0.0037	0.00015	0.32602	0.576
Contig15868	547	924	1	0.109957	15	0.028	0.17	0.83171	0.72176
Contig1593	651	733	1	0.103239	10	0.0018	0.046	0.85128	0.74804
Contig1594	24547	24862	1	0.165635	12	7.8e-08	6.6e-06	0.60304	0.43741
Contig1594	75737	76100	1	-0.237669	10	6e-06	0.0036	0.16834	0.40601
Contig1595	44921	45182	1	0.132935	11	0.00011	0.0074	0.88234	0.7494
Contig16	374623	374815	1	0.174196	10	0.057	0.04	0.76743	0.59323
Contig1608	134662	134871	1	0.295598	11	4.7e-14	1.4e-05	0.32873	0.033137
Contig1611	102215	102733	1	-0.237693	10	8.9e-07	5.7e-05	0.69433	0.93202
Contig1615	86949	87101	1	0.1339	10	1.6e-06	5.7e-05	0.95233	0.81843
Contig1617	26563	26985	1	0.103572	10	0.013	0.19	0.87982	0.77625
Contig1622	14195	14677	1	0.105906	12	0.0026	0.0074	0.86818	0.76227
Contig16267	1227	1335	1	0.109576	10	0.00028	0.0095	0.87505	0.76547
Contig1627	94393	94742	1	-0.11134	10	0.022	0.065	0.64312	0.75446
Contig1628	171934	172288	1	0.117918	10	2.7e-05	0.001	0.88509	0.76717
Contig1632	78878	79079	1	0.178976	10	0.00029	0.016	0.81605	0.63708
Contig1638	121718	121868	1	0.107501	10	0.0078	0.052	0.89205	0.78455
Contig1639	49097	49201	1	0.117839	10	0.0068	0.092	0.95963	0.84179
Contig16416	10882	11026	1	-0.137933	10	0.00084	0.015	0.75031	0.88824
Contig1645	110927	111552	1	0.103625	10	0.046	0.16	0.82063	0.71701
Contig166	131553	132149	1	-0.108747	10	0.014	0.017	0.65122	0.75997
Contig1662	58695	58936	1	0.181281	10	0.00093	0.041	0.89612	0.71484
Contig1666	15303	15930	1	-0.156562	12	8.2e-07	2.8e-05	0.7379	0.89446
Contig167	173514	173642	1	-0.111279	10	0.011	0.064	0.81768	0.92896
Contig1670	35312	35907	1	0.178926	10	0.0015	0.024	0.92111	0.74218
Contig16704	398	990	1	0.152826	10	0.00052	0.0039	0.8419	0.68907
Contig1675	105322	105523	1	0.102345	11	9.6e-07	0.021	0.22574	0.1234
Contig1678	96651	96872	1	0.127529	10	0.0048	0.052	0.72225	0.59472
Contig1690	12564	12647	1	-0.109397	10	0.023	0.17	0.73421	0.84361
Contig1696	48227	48328	1	0.12106	10	0.0052	0.083	0.94753	0.82647
Contig16975	368	664	1	0.1706	11	5.7e-07	5.2e-05	0.91631	0.74571
Contig1699	88797	89206	1	0.164139	12	2e-05	0.0031	0.79664	0.6325
Contig17	231204	231370	1	-0.100536	10	0.0057	0.032	0.70118	0.80172
Contig17	245059	245356	1	0.112528	10	0.0026	0.029	0.85752	0.74499
Contig17052	170	353	1	0.122187	10	0.0032	0.022	0.86127	0.73908
Contig1706	13779	14655	1	0.156329	10	0.0082	0.049	0.75973	0.6034
Contig17106	280	603	1	0.11993	12	0.0048	0.12	0.61577	0.49584
Contig1714	85865	86391	1	0.100199	10	0.00047	0.0017	0.84626	0.74606
Contig17234	29799	29844	1	0.200536	10	6.6e-06	0.00022	0.89385	0.69331
Contig1724	71852	72029	1	0.126306	13	0.00024	0.0086	0.6255	0.49919
Contig1724	88559	88973	1	0.103475	10	0.0054	0.078	0.88358	0.78011
Contig1730	59926	60646	1	0.111364	10	0.0091	0.091	0.7555	0.64414
Contig1734	76443	76464	1	-0.104513	10	0.00082	0.001	0.7561	0.86061
Contig1736	112344	113138	1	0.108331	13	0.0006	0.015	0.88703	0.7787
Contig1736	114803	115134	1	0.109052	10	0.0042	0.0037	0.8223	0.71324
Contig1742	88876	88942	1	0.101758	12	0.00054	0.04	0.9309	0.82914
Contig1745	61018	61204	1	0.119851	10	1.7e-05	0.00017	0.94928	0.82943
Contig1747	46039	46155	1	-0.111293	10	0.0032	0.066	0.59041	0.7017
Contig176	148258	148441	1	0.195885	13	1.9e-07	1.6e-05	0.41265	0.21677
Contig176	25577	25831	1	0.108012	10	0.084	0.15	0.76084	0.65283
Contig176	9747	9878	1	0.224401	10	3.6e-05	0.00084	0.83282	0.60842
Contig177	174443	174494	1	-0.109174	10	0.011	0.062	0.69756	0.80674
Contig1770	46729	47236	1	-0.115697	10	0.042	0.21	0.56337	0.67907
Contig1771	34028	34123	1	0.145292	10	0.0012	0.0095	0.68519	0.5399
Contig1772	158611	159203	1	0.178946	10	4.2e-06	0.00015	0.9349	0.75595
Contig1775	146677	147922	1	0.142586	26	4.9e-08	1.6e-05	0.89499	0.75241
Contig1788	68947	69144	1	0.146288	11	0.013	0.13	0.76729	0.621
Contig1803	79169	79377	1	0.145795	10	3e-05	0.00079	0.92701	0.78121
Contig1806	10215	10561	1	0.147947	10	0.00084	0.022	0.83527	0.68732
Contig182	37984	38345	1	-0.115789	10	0.066	0.2	0.75635	0.87213
Contig18264	2472	2882	1	-0.221773	12	2.5e-06	0.00018	0.30374	0.52551
Contig18264	5304	5585	1	-0.189006	13	4.2e-06	2.4e-05	0.42063	0.60963
Contig18264	5696	5864	1	-0.108865	10	0.17	0.12	0.29997	0.40884
Contig183	218771	219022	1	0.106239	10	0.041	0.08	0.79517	0.68893
Contig183	452864	453002	1	0.129315	10	1.5e-05	0.0013	0.93726	0.80795
Contig1838	76354	77168	1	-0.100318	10	0.031	0.14	0.63977	0.74009
Contig1839	21676	22061	1	0.121846	11	7.8e-05	0.00087	0.85426	0.73242
Contig1854	41363	41844	1	-0.164156	10	4.7e-05	0.00089	0.75317	0.91733
Contig187	78836	79142	1	0.187436	12	0.00058	0.029	0.70621	0.51877
Contig1870	89228	89499	1	-0.11473	10	0.015	0.13	0.75887	0.8736
Contig1878	76994	77098	1	0.100572	10	0.002	0.014	0.89433	0.79376
Contig188	236752	237262	1	0.166184	10	2.7e-05	0.00055	0.8896	0.72342
Contig1880	118392	118576	1	0.101532	10	0.0044	0.074	0.8112	0.70967
Contig1881	142666	143512	1	0.112621	10	0.00014	0.0018	0.95555	0.84293
Contig1883	15028	16010	1	0.198442	14	7.4e-08	0.00015	0.57109	0.37265
Contig1884	235842	236168	1	-0.218222	14	6.5e-08	0.00011	0.28133	0.49955
Contig1884	51443	51584	1	0.122413	10	0.00054	0.0015	0.85721	0.7348
Contig1893	60444	60708	1	0.140131	17	3.7e-05	0.0028	0.83646	0.69632
Contig1894	47207	47377	1	0.147912	10	3e-06	2.6e-05	0.87918	0.73127
Contig1897	72779	73002	1	0.173585	10	0.0026	0.066	0.72015	0.54657
Contig19	135516	135728	1	0.11183	10	0.00031	0.011	0.88207	0.77024
Contig19	218722	218809	1	-0.156883	10	9.3e-06	0.0089	0.67532	0.8322
Contig19	299556	299719	1	0.13307	10	0.00033	0.0029	0.64163	0.50856
Contig19	354122	354579	1	-0.105006	11	0.0017	0.022	0.66416	0.76916
Contig190	195115	195611	1	0.105769	10	0.011	0.13	0.90831	0.80254
Contig1901	22046	22088	1	0.154659	10	0.00066	0.052	0.75567	0.60101
Contig1901	92036	92588	1	0.125971	14	0.0059	0.078	0.75288	0.62691
Contig1904	13949	14157	1	0.100575	10	1.1e-05	1.6e-05	0.85535	0.75477
Contig1904	17941	18318	1	0.123196	10	7.5e-06	6.9e-05	0.89909	0.77589
Contig1912	128856	129371	1	-0.154197	10	0.0011	0.0085	0.72101	0.87521
Contig1913	104734	104879	1	-0.106397	10	0.048	0.15	0.091238	0.19764
Contig1916	99678	99894	1	-0.101353	10	0.096	0.47	0.55373	0.65509
Contig1920	10256	11129	1	0.167047	14	0.00097	0.02	0.84439	0.67734
Contig193	70136	70507	1	0.24276	10	5.3e-05	0.001	0.60115	0.35839
Contig193	71240	71721	1	0.222589	10	2.4e-05	0.00025	0.62667	0.40408
Contig1933	47136	47514	1	0.137444	16	5.9e-06	0.0001	0.83338	0.69594
Contig1934	27468	27733	1	0.171427	12	0.00039	0.0079	0.74208	0.57066
Contig1944	3695	4145	1	0.107249	10	0.034	0.054	0.81643	0.70918
Contig195	104220	104422	1	0.118014	10	0.00082	0.0096	0.90048	0.78247
Contig1950	7396	7813	1	0.112109	10	0.0015	0.014	0.86504	0.75294
Contig1951	129421	129548	1	0.331782	10	4.8e-08	7.7e-05	0.61752	0.28574
Contig1951	130146	130515	1	0.134502	10	0.0048	0.033	0.76995	0.63545
Contig1951	187084	187340	1	-0.237455	11	7.2e-06	0.00039	0.65972	0.89718
Contig196	307778	308557	1	-0.224477	10	0.0002	0.0024	0.38389	0.60836
Contig1963	94451	94581	1	0.153808	10	0.00034	0.0077	0.84031	0.6865
Contig1965	122569	123082	1	0.135753	13	4e-05	0.0033	0.85599	0.72023
Contig1968	14135	14496	1	0.157663	10	4.5e-05	0.0016	0.7769	0.61924
Contig1979	37464	37628	1	-0.142686	10	0.03	0.049	0.78706	0.92975
Contig1985	69527	69632	1	-0.101516	10	0.0017	0.018	0.8249	0.92642
Contig1987	56865	57339	1	-0.12562	10	0.0015	0.044	0.75464	0.88026
Contig1988	61523	62200	1	-0.131133	10	0.042	0.021	0.62325	0.75438
Contig199	245694	245769	1	0.118696	10	8e-07	0.00036	0.20973	0.091037
Contig199	66170	66412	1	0.100204	12	0.01	0.053	0.88562	0.78542
Contig1990	23688	23914	1	0.102369	10	0.0059	0.045	0.85826	0.75589
Contig1992	44726	45020	1	0.10077	15	0.00027	0.0053	0.93641	0.83564
Contig1992	46925	47176	1	0.14131	10	0.0014	0.013	0.83627	0.69496
Contig1992	50577	50940	1	0.153148	10	0.012	0.13	0.82061	0.66746
Contig1999	96515	96891	1	0.1757	11	0.0011	0.0026	0.87641	0.70071
Contig2	156923	157366	1	-0.105288	10	0.0028	0.049	0.67457	0.77985
Contig2	176308	176713	1	0.216948	10	0.0001	0.0053	0.5569	0.33995
Contig20	252282	252484	1	-0.119185	10	0.02	0.056	0.42009	0.53927
Contig200	166768	166916	1	0.314194	12	9.3e-09	1.2e-05	0.52979	0.2156
Contig20099	406	776	1	0.150699	12	0.0001	0.00023	0.88694	0.73624
Contig2014	90273	90363	1	0.117475	11	0.0053	0.0091	0.8947	0.77723
Contig202	10278	10600	1	-0.154798	13	3.9e-06	0.00064	0.71524	0.87004
Contig2025	139123	139489	1	0.198377	10	6.2e-05	0.0066	0.80211	0.60374
Contig2035	57778	57928	1	0.101986	10	0.014	0.11	0.80186	0.69987
Contig204	131428	131514	1	-0.100406	12	0.00071	0.00033	0.73276	0.83317
Contig2055	61963	62393	1	0.20169	20	3.4e-09	7.7e-06	0.88038	0.67869
Contig206	64614	65125	1	-0.127438	11	0.0018	0.018	0.80305	0.93049
Contig20604	2587	2746	1	0.135384	14	0.0017	0.0024	0.69014	0.55476
Contig2064	22098	22266	1	0.176798	15	5.2e-06	0.00024	0.74852	0.57172
Contig2069	18618	18846	1	0.148301	11	0.0037	0.046	0.8768	0.7285
Contig2075	16525	16872	1	0.119538	10	9.5e-05	0.0024	0.88159	0.76206
Contig2078	12014	12216	1	0.119932	10	0.0007	0.004	0.90298	0.78305
Contig2091	80422	80933	1	-0.18655	12	0.012	0.025	0.56975	0.7563
Contig2091	83636	83759	1	-0.142308	10	0.00023	0.004	0.40367	0.54598
Contig2091	96438	96854	1	0.183066	11	7.2e-05	0.00079	0.83519	0.65213
Contig2096	55139	55189	1	-0.11948	10	8e-05	0.00056	0.69445	0.81393
Contig2097	6133	6675	1	0.103148	16	4.9e-08	1.1e-05	0.93115	0.828
Contig2105	120134	120473	1	0.129201	11	0.00023	0.021	0.90738	0.77818
Contig2105	124132	125375	1	0.108961	17	0.0014	0.016	0.79145	0.68249
Contig2106	37871	38066	1	0.110309	13	0.0075	0.065	0.81387	0.70357
Contig2108	33874	34100	1	0.153598	12	0.0008	0.0097	0.78493	0.63133
Contig2114	27812	28001	1	-0.137044	13	9.3e-05	0.00084	0.62126	0.75831
Contig21174	13899	14177	1	0.145362	10	9.6e-06	0.00066	0.91155	0.76619
Contig2118	97319	97789	1	-0.111914	10	0.011	0.07	0.86535	0.97726
Contig21231	34954	35611	1	-0.202814	10	4.6e-06	0.00052	0.626	0.82882
Contig2124	149338	149410	1	0.120052	12	0.00016	0.0028	0.6845	0.56445
Contig2129	105242	105395	1	-0.164156	12	2e-06	4.9e-05	0.57794	0.7421
Contig2129	15789	16395	1	0.116294	14	0.00049	0.0094	0.83851	0.72222
Contig213	220069	220276	1	0.123918	10	0.014	0.1	0.87068	0.74677
Contig213	221074	221325	1	0.138983	10	0.00034	0.0083	0.91632	0.77733
Contig213	222117	222279	1	0.113633	13	3.2e-06	3.4e-05	0.96201	0.84838
Contig213	92121	92435	1	0.126854	10	0.0026	0.03	0.81755	0.6907
Contig21334	2536	2774	1	-0.112644	10	0.00013	0.0013	0.82046	0.9331
Contig2136	154852	155005	1	0.120655	10	0.0031	0.014	0.93368	0.81302
Contig2136	63461	63882	1	-0.113954	10	0.0068	0.0091	0.61873	0.73268
Contig21400	675	1330	1	0.118716	12	0.0072	0.07	0.76414	0.64542
Contig2155	4863	5016	1	-0.114905	10	0.00016	0.0018	0.8075	0.92241
Contig217	187137	187623	1	0.110231	10	0.039	0.34	0.87025	0.76002
Contig217	187971	188472	1	0.136605	12	0.0064	0.03	0.82291	0.68631
Contig217	548826	549133	1	0.136017	13	0.012	0.011	0.68414	0.54812
Contig217	550427	551066	1	0.151824	16	1.5e-05	0.00064	0.59895	0.44712
Contig217	584132	584267	1	-0.137376	10	0.0041	0.026	0.66164	0.79902
Contig2175	42352	43203	1	0.128444	10	0.0021	0.0052	0.82336	0.69491
Contig2176	51942	52241	1	0.106214	10	0.0035	0.056	0.92853	0.82231
Contig2178	161968	162340	1	0.104654	14	0.017	0.051	0.7084	0.60375
Contig218	166622	167128	1	0.125154	12	0.0016	0.017	0.79738	0.67223
Contig2184	56941	57739	1	0.144193	14	0.00055	0.033	0.4242	0.28001
Contig2184	76708	76952	1	0.111933	10	0.0018	0.03	0.57105	0.45912
Contig2184	77185	77353	1	0.120591	12	0.00039	0.0095	0.75737	0.63678
Contig2184	80443	80945	1	0.15169	21	2.9e-05	0.0041	0.43936	0.28767
Contig2196	33336	33447	1	0.18246	12	7.6e-10	3.7e-05	0.89094	0.70848
Contig2196	34151	34672	1	0.181326	13	2.3e-05	0.0008	0.83848	0.65715
Contig2199	20336	20565	1	0.101478	10	0.04	0.32	0.8298	0.72832
Contig22	226823	227294	1	0.150444	10	0.0046	0.038	0.81622	0.66577
Contig22050	214	405	1	0.126111	19	4.6e-06	0.00013	0.85063	0.72452
Contig2206	1517	1843	1	-0.144679	10	0.0023	0.02	0.63019	0.77487
Contig2210	111808	112446	1	-0.212102	16	8.7e-09	1e-05	0.65324	0.86534
Contig2210	11786	12045	1	0.158752	13	6.6e-05	0.012	0.8285	0.66975
Contig2210	127181	127650	1	-0.115335	10	0.0023	0.0059	0.81375	0.92909
Contig2210	19435	19655	1	0.11006	13	0.067	0.098	0.67349	0.56343
Contig2210	95157	95480	1	0.101194	10	0.063	0.32	0.79769	0.6965
Contig2210	95695	95944	1	0.100522	10	0.019	0.18	0.8104	0.70987
Contig2216	22635	22948	1	-0.12891	10	0.023	0.082	0.6749	0.80381
Contig2217	19798	19885	1	0.115554	12	0.011	0.064	0.5332	0.41765
Contig2217	21782	21913	1	0.16134	10	0.00018	0.0027	0.6999	0.53856
Contig2217	22074	22155	1	0.123861	10	0.006	0.099	0.41451	0.29065
Contig2217	23594	23919	1	0.101248	10	0.0041	0.012	0.77602	0.67477
Contig2217	32209	32398	1	0.136489	15	4.1e-05	0.012	0.49699	0.3605
Contig2217	32573	32668	1	-0.135725	10	4.2e-06	4.7e-06	0.15816	0.29389
Contig2217	34532	34611	1	0.105029	10	0.02	0.11	0.27822	0.17319
Contig2217	34618	34689	1	-0.147908	10	2.5e-05	0.00071	0.2327	0.38061
Contig2226	58147	58652	1	0.102987	10	0.0081	0.12	0.22332	0.12033
Contig2228	84587	84979	1	-0.121229	10	0.007	0.069	0.70489	0.82612
Contig22331	5244	5864	1	0.13442	10	0.0044	0.017	0.84676	0.71234
Contig2234	100923	101229	1	0.108421	13	0.0083	0.11	0.68386	0.57544
Contig2237	221951	222347	1	-0.142995	10	0.00093	0.0078	0.75334	0.89633
Contig2238	49069	49223	1	-0.20652	10	3.6e-07	4.3e-05	0.73551	0.94202
Contig224	84063	84121	1	0.137696	13	3.8e-10	6.5e-06	0.90874	0.77105
Contig2247	7493	8559	1	0.147903	10	0.001	0.0091	0.82228	0.67438
Contig2249	8684	8984	1	0.144301	10	0.014	0.043	0.75333	0.60903
Contig2249	9024	9112	1	0.142011	10	0.00058	0.0054	0.71619	0.57418
Contig22493	554	583	1	-0.115692	13	5.1e-07	0.00013	0.83177	0.94746
Contig225	166007	166344	1	0.163388	10	8.2e-07	4.6e-05	0.9534	0.79001
Contig2260	41805	42123	1	-0.121201	10	0.0035	0.034	0.70957	0.83077
Contig2262	23057	23196	1	0.101847	10	0.035	0.11	0.8376	0.73575
Contig2273	26077	26371	1	0.207855	10	4.6e-06	6.3e-05	0.93048	0.72262
Contig2273	87614	87812	1	-0.173326	12	0.061	0.00033	2.7778e-08	0.17333
Contig22769	878	1241	1	0.101065	12	0.055	0.49	0.68214	0.58107
Contig2277	30113	30252	1	0.121217	10	0.001	0.012	0.90611	0.78489
Contig22781	569	776	1	0.112242	10	0.022	0.19	0.63425	0.52201
Contig2280	58356	58538	1	0.10616	10	0.0002	0.0084	0.97363	0.86747
Contig2282	27127	27447	1	-0.102874	10	0.037	0.028	0.77684	0.87971
Contig22825	4477	4680	1	0.254282	10	1.2e-06	5.4e-06	0.51372	0.25944
Contig2296	35736	35822	1	0.156226	10	0.016	0.029	0.59215	0.43592
Contig2300	126061	126370	1	0.116255	10	0.0073	0.056	0.8128	0.69654
Contig2309	77069	77313	1	0.162689	12	7.2e-05	0.0079	0.67816	0.51547
Contig2324	51197	51581	1	0.16818	10	0.002	0.0084	0.90576	0.73758
Contig2324	6025	6863	1	-0.115512	10	0.1	0.069	0.43284	0.54835
Contig2331	79922	80046	1	0.141042	10	0.00042	0.0038	0.87935	0.7383
Contig23379	575	808	1	0.118211	12	0.00054	0.0037	0.84774	0.72953
Contig2340	32675	32960	1	-0.109541	10	0.0075	0.046	0.72818	0.83772
Contig2341	31558	32010	1	0.185142	16	1.2e-10	0.0012	0.33856	0.15342
Contig2343	46208	46489	1	0.110342	10	0.00057	0.0068	0.84269	0.73234
Contig2347	130578	130703	1	0.111873	10	7.7e-05	0.0071	0.94331	0.83143
Contig2347	181027	181733	1	0.116016	10	0.025	0.16	0.85464	0.73863
Contig2347	190597	191121	1	-0.148513	11	9.4e-05	0.0017	0.74268	0.8912
Contig2349	164974	165199	1	-0.203202	10	0.0011	0.0037	0.59008	0.79329
Contig235	65162	65533	1	-0.113967	10	0.062	0.15	0.21058	0.32455
Contig2368	25400	26149	1	-0.126834	12	0.049	0.053	0.79623	0.92307
Contig2369	85701	85992	1	-0.129325	10	0.0057	0.046	0.70954	0.83886
Contig2376	48623	49439	1	0.269701	20	5.1e-05	2.9e-05	0.87018	0.60048
Contig2377	4305	4438	1	0.162824	10	4.4e-14	0.0018	0.1691	0.0062803
Contig2383	118260	118690	1	-0.146375	10	1.1e-05	0.00064	0.73166	0.87804
Contig2383	88644	89010	1	0.354663	10	9.7e-07	1e-05	0.81364	0.45898
Contig2388	39459	39598	1	0.114751	10	0.002	0.028	0.76667	0.65192
Contig2398	505	737	1	0.127063	10	0.00047	0.036	0.85425	0.72719
Contig24	242701	243388	1	-0.121112	13	3.5e-05	5e-05	0.72855	0.84966
Contig24	378580	379045	1	0.140456	23	3.1e-07	1.4e-05	0.81485	0.67439
Contig24	73092	73335	1	0.120747	13	0.0019	0.054	0.61793	0.49718
Contig2405	30480	30576	1	0.130029	13	5.3e-05	0.00016	0.83029	0.70027
Contig2406	34700	34898	1	0.105183	12	0.00043	0.0072	0.8108	0.70562
Contig241	169018	169713	1	0.118456	14	8.8e-05	0.0053	0.92331	0.80485
Contig243	143467	143731	1	0.172129	12	1.7e-05	0.0025	0.66208	0.48995
Contig243	167154	167718	1	0.137238	10	0.0012	0.00079	0.78972	0.65248
Contig243	204153	204949	1	0.103922	14	0.0099	0.073	0.82844	0.72452
Contig243	279058	279572	1	0.166135	10	1.1e-07	0.16	0.37347	0.20734
Contig2430	65567	65760	1	0.127226	12	0.00023	0.0059	0.89612	0.76889
Contig2436	6843	7354	1	-0.170551	22	1e-07	4.1e-06	0.4036	0.57415
Contig2437	367	533	1	-0.116406	12	0.0038	0.062	0.76848	0.88489
Contig2438	10326	10475	1	-0.238875	10	8.4e-09	8.7e-06	0.22382	0.4627
Contig24463	575	679	1	-0.336756	10	1.7e-06	0.00079	0.58281	0.91956
Contig2447	36767	37784	1	0.122265	10	0.0026	0.025	0.94411	0.82185
Contig2450	34242	34506	1	0.182278	10	0.00017	0.0014	0.84058	0.65831
Contig2455	38531	39267	1	0.261176	10	5.4e-08	7.6e-06	0.92577	0.66459
Contig246	16656	16883	1	0.133265	12	0.0047	0.016	0.52017	0.3869
Contig2463	2590	3284	1	0.177945	21	6.1e-07	5.2e-05	0.81381	0.63586
Contig2467	61272	61377	1	0.100457	10	0.046	0.14	0.79195	0.69149
Contig2468	27712	27830	1	0.141322	10	0.006	0.036	0.38292	0.2416
Contig247	86696	87141	1	0.131128	17	0.00055	0.028	0.51643	0.38531
Contig2480	59075	59261	1	0.122024	10	0.00054	0.0028	0.90849	0.78647
Contig24839	65648	65836	1	0.134716	11	0.0012	0.003	0.88581	0.75109
Contig24841	552	814	1	-0.107195	10	0.0088	0.07	0.75013	0.85732
Contig2486	55974	56487	1	0.2603	12	8.3e-06	0.00053	0.79425	0.53395
Contig2490	114767	115211	1	0.11734	10	0.02	0.2	0.76043	0.64309
Contig2490	125022	125479	1	0.120235	10	0.004	0.052	0.87908	0.75885
Contig2491	9156	9421	1	0.165107	12	4.2e-06	0.00035	0.79127	0.62616
Contig25	214805	215217	1	0.109541	11	0.0033	0.078	0.86871	0.75916
Contig25	217204	217650	1	0.10502	10	0.02	0.13	0.8444	0.73938
Contig25	440759	441040	1	0.108615	10	0.0086	0.044	0.91199	0.80337
Contig25	443194	443948	1	0.150894	10	0.00013	0.00028	0.92425	0.77336
Contig2500	1438	2006	1	0.123463	13	0.0026	0.041	0.88564	0.76218
Contig25048	2625	2859	1	0.102899	12	0.0066	0.019	0.8623	0.7594
Contig2507	114774	115157	1	-0.112054	10	0.0019	0.059	0.77974	0.8918
Contig2513	46822	46996	1	-0.118637	10	0.003	0.00044	0.4618	0.58044
Contig2524	129019	129265	1	-0.19725	10	3.2e-07	3.9e-05	0.65133	0.84858
Contig253	171842	172118	1	0.286937	10	9.6e-06	3.9e-05	0.65843	0.3715
Contig253	194900	195221	1	0.110087	10	0.027	0.11	0.65218	0.5421
Contig254	209808	210040	1	0.105236	12	0.0044	0.15	0.77537	0.67014
Contig2541	29543	30420	1	0.101655	12	0.00013	0.0031	0.88931	0.78766
Contig2554	22408	22465	1	0.133912	13	4e-06	0.0043	0.65294	0.51902
Contig2557	1500	2298	1	0.120096	22	0.0041	0.08	0.8342	0.7141
Contig2569	79107	79240	1	-0.10779	10	0.0029	0.046	0.67259	0.78038
Contig2570	37953	38027	1	0.100916	10	0.0041	0.074	0.81518	0.71427
Contig2570	38035	38075	1	0.189439	10	5.3e-07	0.00014	0.68325	0.49381
Contig25797	3695	3837	1	0.122882	10	2.4e-05	0.00013	0.94149	0.81861
Contig2589	32980	33439	1	0.10644	19	2.5e-07	0.00022	0.89353	0.78709
Contig25943	594	798	1	0.219109	14	2.3e-09	3.2e-06	0.58548	0.36637
Contig26	232573	233012	1	0.181533	10	0.00049	0.0037	0.65994	0.4784
Contig2600	83765	84219	1	-0.113626	14	5.5e-06	0.00075	0.75345	0.86708
Contig2604	94406	94750	1	0.100236	10	0.051	0.37	0.74805	0.64782
Contig2608	99613	99730	1	-0.187723	12	0.00023	0.0051	0.72857	0.91629
Contig26096	51	490	1	0.106507	14	0.0075	0.065	0.72361	0.61711
Contig26143	2169	2606	1	0.126036	12	0.0055	0.062	0.80492	0.67888
Contig2623	99710	99878	1	0.124771	13	0.0054	0.065	0.90185	0.77707
Contig2636	65961	66196	1	-0.230262	11	9.5e-09	0.0001	0.57881	0.80908
Contig265	174818	175110	1	-0.100587	12	0.0003	0.0022	0.82251	0.9231
Contig26510	214	440	1	0.10882	10	0.049	0.28	0.93579	0.82697
Contig2652	112125	112344	1	0.178968	14	7.8e-08	0.00011	0.80677	0.6278
Contig2652	83141	83214	1	0.141467	10	0.00029	0.00067	0.21097	0.0695
Contig2652	91298	91625	1	0.146589	13	0.00025	0.017	0.49559	0.349
Contig2653	2424	2754	1	0.122376	10	0.0032	0.012	0.82635	0.70397
Contig2659	26680	27059	1	-0.108974	11	0.048	0.0084	0.23214	0.34111
Contig2663	19325	19559	1	-0.100634	10	0.25	0.47	0.79646	0.89709
Contig2663	19779	20501	1	0.123495	12	0.015	0.079	0.85294	0.72945
Contig267	133561	133762	1	0.107877	10	0.016	0.11	0.8688	0.76093
Contig2678	7154	7304	1	0.10273	11	0.00028	0.0017	0.93641	0.83368
Contig2690	43725	44034	1	-0.10575	10	0.036	0.28	0.74046	0.84621
Contig26954	44	322	1	0.102436	10	0.012	0.063	0.86232	0.75989
Contig27	263167	263396	1	0.117045	10	0.00052	0.019	0.87759	0.76054
Contig27	295108	295888	1	0.102765	19	0.00021	0.0029	0.8846	0.78183
Contig2718	97209	97935	1	-0.156041	12	1.4e-06	3.1e-05	0.79857	0.95461
Contig273	56523	56878	1	0.183722	10	3.8e-05	0.0095	0.72643	0.54271
Contig2737	24382	25253	1	0.115463	12	0.00071	0.0031	0.88637	0.77091
Contig2740	48471	48918	1	0.220609	12	4.2e-09	3.4e-06	0.39876	0.17816
Contig2747	108363	108699	1	-0.110082	10	0.23	0.49	0.78797	0.89805
Contig2753	69288	69871	1	-0.18556	10	5.1e-05	0.00061	0.59157	0.77713
Contig2757	56395	56690	1	0.136189	10	0.0078	0.08	0.86645	0.73026
Contig2765	40355	40889	1	-0.135181	10	0.0061	0.0075	0.65728	0.79246
Contig2766	75631	76171	1	0.116166	11	0.0024	0.046	0.87148	0.75531
Contig2778	14283	14781	1	0.112532	10	0.0039	0.02	0.84743	0.7349
Contig2779	166368	167216	1	0.190671	39	3.7e-14	3.3e-06	0.2234	0.03273
Contig2784	109465	109995	1	0.111371	13	0.0022	0.018	0.80945	0.69808
Contig2787	58280	58578	1	-0.140066	10	0.012	0.13	0.68318	0.82325
Contig279	370974	371586	1	0.124944	10	0.00034	0.0015	0.96644	0.8415
Contig2797	96296	96554	1	0.102268	12	0.00018	0.0069	0.94174	0.83947
Contig2801	83276	83655	1	0.225762	10	1.6e-06	6.7e-06	0.41238	0.18662
Contig2803	56882	57471	1	0.179612	10	7.5e-06	0.0005	0.79255	0.61294
Contig2804	48748	49191	1	0.179048	10	1.1e-08	7.9e-06	0.93427	0.75523
Contig281	71609	72217	1	0.116634	10	0.0023	0.039	0.96018	0.84355
Contig2812	31610	32081	1	-0.179857	10	0.00018	0.013	0.15935	0.33921
Contig2814	16082	16328	1	-0.252671	10	0.00057	2e-05	0.49148	0.74415
Contig282	48660	49561	1	0.119832	20	1.7e-06	0.00031	0.93557	0.81573
Contig2821	173543	173708	1	0.121688	10	0.0032	0.042	0.8066	0.68491
Contig28249	695	960	1	0.154827	10	2.4e-06	0.00016	0.96889	0.81406
Contig2827	26303	26406	1	0.16811	12	0.00018	0.056	0.73578	0.56767
Contig283	153027	153254	1	0.114114	10	0.0062	0.019	0.75595	0.64184
Contig2830	131568	132232	1	0.107204	14	0.0011	0.06	0.87887	0.77166
Contig2830	133810	134206	1	0.13626	10	1.1e-05	0.0012	0.93524	0.79898
Contig2830	136338	136801	1	0.124081	12	0.00015	0.0028	0.8689	0.74482
Contig284	35323	35732	1	0.235956	10	1.3e-08	3.2e-05	0.86154	0.62558
Contig2852	24103	24337	1	-0.106333	10	0.00017	0.025	0.77682	0.88315
Contig2857	182927	183277	1	0.184079	10	0.00093	0.016	0.9065	0.72243
Contig2857	46232	46838	1	0.207582	12	6.4e-07	4.5e-05	0.85406	0.64648
Contig286	259207	259647	1	-0.169174	15	5.7e-07	1.3e-05	0.74189	0.91106
Contig2870	146707	147055	1	0.110896	12	0.00058	0.02	0.83036	0.71947
Contig2870	20679	20746	1	0.101616	10	0.022	0.22	0.74423	0.64262
Contig2878	81610	81803	1	0.103654	10	0.0006	0.0042	0.87727	0.77362
Contig2880	176182	176522	1	0.10624	10	0.004	0.11	0.83653	0.73029
Contig2894	45213	45300	1	0.127258	10	0.036	0.11	0.82174	0.69448
Contig29	27395	27588	1	-0.106044	10	0.17	0.57	0.68603	0.79207
Contig2901	55426	55709	1	-0.169292	15	4.4e-07	8.3e-06	0.0092667	0.17856
Contig2904	105124	105443	1	0.148022	10	0.00012	0.011	0.80844	0.66042
Contig2904	110997	111099	1	0.15707	10	0.0073	0.0073	0.77042	0.61335
Contig291	218556	219151	1	0.133016	10	0.0021	0.09	0.85881	0.72579
Contig291	63398	63934	1	0.1014	10	0.0003	0.0045	0.89593	0.79453
Contig2911	74212	74786	1	-0.109469	10	0.04	0.15	0.77675	0.88622
Contig29254	77950	78009	1	0.118993	10	0.0031	0.042	0.90769	0.78869
Contig2928	72408	72658	1	-0.152334	10	0.12	0.0069	0.68352	0.83585
Contig293	136979	137413	1	0.162331	10	0.00011	0.0018	0.95025	0.78792
Contig294	104722	105230	1	-0.122212	10	0.008	0.074	0.81963	0.94184
Contig294	3669	3721	1	0.121266	10	0.00037	0.013	0.86865	0.74738
Contig295	138705	138959	1	0.103388	12	0.0006	0.0015	0.88273	0.77935
Contig2952	14222	14633	1	0.190553	10	2.1e-05	0.0027	0.87705	0.6865
Contig2955	43750	44180	1	-0.169684	16	7.1e-06	0.00027	0.55638	0.72607
Contig2955	47590	47942	1	0.186747	10	0.001	0.0054	0.72213	0.53539
Contig2968	56456	56911	1	0.104721	10	0.024	0.1	0.86216	0.75744
Contig2970	36565	36704	1	0.105522	10	0.0063	0.0082	0.83708	0.73155
Contig2971	103767	104080	1	0.263238	10	4.6e-08	1.1e-05	0.70201	0.43877
Contig2972	40882	41017	1	0.129428	10	5.1e-05	0.0034	0.84553	0.7161
Contig2974	64539	65080	1	-0.159974	10	0.00059	0.023	0.41233	0.5723
Contig2983	402	463	1	0.179227	10	0.00011	0.022	0.4567	0.27747
Contig2999	176012	176345	1	0.105443	10	7.7e-05	0.0015	0.91643	0.81099
Contig3	24627	25053	1	0.187379	12	0.00052	0.0067	0.76257	0.57519
Contig30	22920	23162	1	-0.111643	18	7.6e-06	0.0014	0.77199	0.88363
Contig3002	92389	92886	1	0.187397	10	1.7e-06	0.00012	0.89547	0.70808
Contig3003	35362	35658	1	0.143482	13	0.0013	0.0094	0.95029	0.80681
Contig3014	14958	15264	1	-0.105326	10	0.035	0.04	0.76596	0.87129
Contig30202	12348	13273	1	0.10129	12	0.0031	0.014	0.86016	0.75887
Contig30202	62560	63338	1	0.111893	10	0.0047	0.05	0.93016	0.81827
Contig3046	137217	137662	1	-0.146435	10	0.00067	0.0055	0.686	0.83244
Contig3046	59718	59896	1	0.102708	10	0.014	0.12	0.82444	0.72174
Contig30489	399	531	1	0.110144	12	0.00027	0.0049	0.91528	0.80513
Contig305	180925	180986	1	0.114321	10	0.0047	0.02	0.54168	0.42736
Contig305	57642	58208	1	-0.155012	10	0.0038	0.019	0.5834	0.73841
Contig3051	33097	33835	1	0.103907	10	0.024	0.057	0.8111	0.70719
Contig3053	95114	95464	1	0.253908	10	3.5e-08	0.0001	0.48753	0.23363
Contig30552	320	537	1	0.12346	10	0.00074	0.021	0.80407	0.68061
Contig30677	3920	4218	1	0.129904	10	0.016	0.11	0.84937	0.71946
Contig308	101324	102780	1	0.105161	18	5.1e-06	0.00021	0.91265	0.80749
Contig308	129125	129416	1	0.123949	12	0.01	0.08	0.78848	0.66453
Contig3098	22611	22930	1	-0.162727	12	6.3e-05	0.0035	0.66194	0.82467
Contig31	78311	78983	1	0.142737	13	0.0023	0.011	0.58728	0.44455
Contig310	65172	65447	1	0.19597	10	1.3e-06	0.00013	0.9249	0.72893
Contig3108	31325	31625	1	-0.163836	10	0.084	0.059	0.73717	0.90101
Contig31142	29587	30002	1	0.113588	10	0.00055	0.011	0.87325	0.75966
Contig3118	99457	100149	1	-0.290025	14	1e-07	1.8e-05	0.56927	0.8593
Contig3120	44383	44536	1	0.127727	11	0.00041	0.0039	0.9005	0.77277
Contig3132	122202	122508	1	-0.176662	10	0.0036	0.016	0.76561	0.94227
Contig31351	23371	23522	1	0.106935	10	0.015	0.15	0.51195	0.40501
Contig3139	8023	8167	1	0.105735	10	0.0016	0.048	0.83927	0.73354
Contig3140	24186	24675	1	0.203717	12	5e-07	8.3e-06	0.90417	0.70046
Contig3142	7737	8218	1	0.178454	10	0.00091	0.034	0.74327	0.56482
Contig3144	11098	11187	1	-0.156851	10	9.7e-05	0.0014	0.49716	0.65401
Contig3144	60304	60599	1	-0.136576	13	0.0047	0.017	0.65296	0.78954
Contig3147	41702	42277	1	-0.177406	18	6.7e-09	1.2e-05	0.18067	0.35808
Contig3157	43469	43650	1	0.116015	10	0.0057	0.037	0.86719	0.75118
Contig3158	17571	18032	1	0.111101	10	0.023	0.13	0.89666	0.78556
Contig3158	65622	65901	1	0.162985	10	0.0039	0.13	0.77135	0.60836
Contig3160	86390	86906	1	0.138925	10	0.00036	0.0031	0.92817	0.78924
Contig3161	79075	79454	1	0.121723	10	0.0019	0.083	0.82246	0.70074
Contig3179	15194	15641	1	0.126392	10	0.033	0.083	0.6219	0.4955
Contig3179	21583	21827	1	0.132148	10	0.00082	0.00037	0.78345	0.6513
Contig31791	172	259	1	-0.12532	10	0.011	0.024	0.69794	0.82326
Contig3186	38614	39172	1	0.107385	10	0.0097	0.032	0.83963	0.73225
Contig3188	1855	2091	1	-0.159697	10	0.00089	0.0091	0.52668	0.68637
Contig3191	82248	83460	1	-0.118671	12	0.023	0.13	0.64566	0.76433
Contig31944	493	602	1	0.120255	10	0.00073	0.0034	0.91873	0.79848
Contig3195	7390	7493	1	-0.282604	22	1.6e-06	1e-05	0.62906	0.91166
Contig32	255489	255714	1	0.165187	10	6.2e-05	0.0093	0.83222	0.66704
Contig32	376477	376716	1	0.116174	10	0.0089	0.055	0.96014	0.84396
Contig3200	36300	36863	1	0.153552	10	0.011	0.016	0.39117	0.23762
Contig3203	120405	120705	1	0.146877	11	1.6e-06	3.1e-05	0.89212	0.74524
Contig3207	140286	140379	1	0.152713	10	5e-05	0.0063	0.7477	0.59499
Contig3207	162237	162379	1	0.108018	12	0.0012	0.0037	0.93899	0.83097
Contig3207	162930	163378	1	0.152801	11	0.00021	0.00097	0.81395	0.66114
Contig3207	166624	167123	1	0.126338	10	0.011	0.064	0.67632	0.54999
Contig321	197029	197270	1	-0.116379	13	0.00023	0.015	0.75575	0.87213
Contig3212	76814	77190	1	-0.109984	10	0.00079	0.0059	0.7603	0.87028
Contig3213	89662	90066	1	0.114067	10	0.0048	0.1	0.91802	0.80395
Contig3215	74587	74952	1	0.116724	10	0.0007	0.014	0.89905	0.78233
Contig322	114402	114880	1	0.109853	10	0.066	0.53	0.69666	0.5868
Contig323	69840	70048	1	0.135817	10	2.8e-05	0.00079	0.93756	0.80175
Contig32337	243	571	1	0.102214	10	0.0088	0.0091	0.79156	0.68934
Contig3238	64266	64602	1	0.148803	10	5.8e-05	0.0058	0.91178	0.76298
Contig3241	121071	122284	1	0.126872	16	7.4e-05	0.00032	0.88297	0.7561
Contig3253	1552	1889	1	-0.105772	10	0.0059	0.032	0.75888	0.86466
Contig3253	181848	182331	1	-0.115079	10	0.00037	0.0018	0.76141	0.87648
Contig3273	161773	161909	1	-0.191161	13	1.8e-07	5.2e-05	0.62873	0.8199
Contig328	243795	244582	1	0.212483	25	8.3e-10	1.8e-05	0.82025	0.60776
Contig3283	105879	106264	1	-0.258018	18	9.7e-10	7.1e-06	0.39923	0.65724
Contig3286	45236	45517	1	0.102505	10	0.056	0.11	0.89053	0.78803
Contig329	124656	124776	1	-0.111194	10	7.3e-05	0.0034	0.80248	0.91368
Contig3291	2786	3126	1	0.109858	10	1.4e-05	0.0065	0.18335	0.07349
Contig33	105455	106250	1	0.122348	12	0.001	0.0066	0.84673	0.72438
Contig331	27067	27242	1	0.105114	10	0.0033	0.012	0.82795	0.72284
Contig3321	76289	76603	1	0.10857	12	3.8e-05	0.00079	0.82819	0.71962
Contig3322	78111	78767	1	0.111812	10	0.0051	0.11	0.87973	0.76791
Contig33243	2691	2878	1	-0.124273	10	0.029	0.18	0.56351	0.68778
Contig3329	6180	6819	1	0.117099	10	0.057	0.18	0.8577	0.7406
Contig3330	23951	24481	1	0.105747	12	0.001	0.017	0.83337	0.72762
Contig3332	30640	31445	1	-0.130308	10	0.0056	0.094	0.80789	0.9382
Contig3343	19462	19529	1	0.114491	10	0.002	0.0066	0.93695	0.82245
Contig3349	37339	37706	1	0.108082	10	0.00057	0.017	0.92717	0.81909
Contig335	69853	70048	1	-0.118699	11	3.8e-05	0.00032	0.81688	0.93558
Contig335	98256	98343	1	-0.198986	10	3.5e-06	4.1e-05	0.68052	0.8795
Contig3350	1308	1552	1	0.179617	12	4.4e-05	0.0014	0.72958	0.54996
Contig3356	74170	74280	1	0.105813	10	0.0054	0.0084	0.84562	0.7398
Contig33569	236	554	1	-0.107711	10	0.0007	0.02	0.7875	0.89521
Contig3358	3647	3907	1	-0.257501	11	2e-07	1.2e-05	0.44654	0.70404
Contig33601	7562	7793	1	-0.207258	16	2.6e-08	4.2e-06	0.32629	0.53355
Contig33682	1086	1438	1	0.156918	10	6.4e-05	0.00046	0.9109	0.75398
Contig33682	830	929	1	0.138985	10	0.00022	0.0014	0.88356	0.74458
Contig337	27301	27749	1	0.121317	10	0.0012	0.0025	0.94762	0.8263
Contig3370	66595	66846	1	0.101879	10	0.0076	0.18	0.3091	0.20722
Contig3370	66872	67077	1	0.160888	10	0.00036	0.0037	0.5322	0.37131
Contig33761	1178	1281	1	-0.129711	10	0.015	0.25	0.67015	0.79986
Contig3377	46960	47219	1	-0.110854	12	0.028	0.097	0.6156	0.72645
Contig338	234161	234675	1	-0.153521	12	2.3e-05	0.0014	0.74871	0.90223
Contig3385	31714	32072	1	-0.161478	11	0.00086	0.0029	0.60446	0.76594
Contig3388	62533	63011	1	0.167081	13	0.00032	0.024	0.70105	0.53397
Contig3389	117647	118127	1	0.152543	10	0.08	0.0061	0.71402	0.56147
Contig3404	8360	9561	1	0.10268	16	0.00017	0.011	0.92155	0.81887
Contig3406	32835	33029	1	0.1344	10	0.0064	0.11	0.71932	0.58492
Contig3406	5849	6051	1	-0.110634	10	0.042	0.14	0.29199	0.40262
Contig3408	36113	36434	1	-0.106254	10	0.33	0.31	0.73498	0.84123
Contig341	54763	54979	1	-0.14533	10	0.00051	6.1e-05	0.22006	0.36539
Contig3415	50680	51290	1	0.176065	10	2e-05	0.00014	0.93722	0.76115
Contig3424	122404	122611	1	0.13985	10	1.9e-08	3.2e-06	0.9592	0.81935
Contig3428	29661	30146	1	0.107055	12	7.7e-06	0.0004	0.94313	0.83607
Contig343	49517	50008	1	0.125305	16	0.00043	0.026	0.85284	0.72754
Contig344	19757	20134	1	0.118834	12	0.003	0.0091	0.92793	0.80909
Contig3446	52193	52591	1	0.207895	10	4.3e-05	0.0022	0.72903	0.52114
Contig3449	44397	45073	1	0.130582	10	0.00015	0.001	0.90668	0.7761
Contig3456	103156	103509	1	-0.176946	10	0.0077	0.016	0.53512	0.71206
Contig3460	8938	9058	1	0.103855	13	0.0095	0.058	0.7849	0.68104
Contig3465	29793	29952	1	-0.151066	15	0.0075	0.024	0.63199	0.78306
Contig3470	83546	84023	1	0.147461	13	0.0012	0.014	0.74011	0.59265
Contig34762	218	501	1	0.121398	10	0.0051	0.046	0.78574	0.66434
Contig3480	39219	39899	1	0.246527	17	3.3e-06	7.4e-05	0.88863	0.6421
Contig3483	54514	54824	1	-0.102807	10	0.0011	0.0058	0.86123	0.96404
Contig3495	177800	178375	1	0.130148	14	0.0055	0.012	0.58949	0.45934
Contig3495	96458	96577	1	0.161808	12	0.00042	0.0012	0.42688	0.26507
Contig3499	89360	90245	1	0.118954	12	0.0013	0.01	0.90336	0.78441
Contig35	109517	109646	1	0.154963	12	8.9e-06	0.0048	0.85532	0.70035
Contig350	29435	29505	1	0.112719	10	0.0088	0.097	0.8136	0.70088
Contig350	31069	31746	1	0.137131	10	0.0073	0.022	0.50528	0.36815
Contig350	31984	32277	1	0.104177	12	0.00012	0.0056	0.27329	0.16911
Contig350	35127	35712	1	0.180233	10	0.0008	0.016	0.39656	0.21632
Contig350	36615	37013	1	0.221421	10	0.00028	0.0013	0.51047	0.28905
Contig350	42743	43053	1	0.143959	10	0.0014	0.0021	0.78668	0.64272
Contig350	87912	88010	1	-0.190029	10	0.0002	0.0081	0.70285	0.89288
Contig3502	146926	147279	1	0.125379	10	0.0041	0.034	0.88488	0.7595
Contig3512	51571	52644	1	0.128022	18	0.00015	0.0035	0.76507	0.63705
Contig3517	59034	59213	1	0.238853	10	2.9e-07	1.4e-05	0.41255	0.1737
Contig3528	55109	55520	1	0.106649	10	0.00017	0.00054	0.85533	0.74868
Contig353	184616	184880	1	-0.176564	10	0.0006	0.0015	0.58592	0.76248
Contig353	285720	285841	1	0.118775	10	0.0039	0.0072	0.95567	0.83689
Contig354	29633	30876	1	0.121461	12	0.0032	0.036	0.84757	0.72611
Contig35554	75	304	1	0.182508	11	0.00092	0.017	0.94274	0.76023
Contig3556	62337	62689	1	0.121704	14	0.0015	0.0062	0.85637	0.73466
Contig3556	93763	94021	1	0.109214	10	0.00013	0.0029	0.96825	0.85904
Contig3563	2590	2752	1	0.129751	10	0.0014	0.0063	0.83255	0.7028
Contig357	180920	181112	1	-0.135782	10	0.019	0.03	0.5835	0.71928
Contig3572	45939	46400	1	0.125463	10	0.00046	0.0019	0.94301	0.81755
Contig35866	6561	6642	1	-0.118829	10	0.049	0.0083	0.069233	0.18806
Contig3592	54195	54406	1	-0.133985	10	0.00026	0.0021	0.77399	0.90798
Contig3606	28769	29200	1	0.126517	11	4.7e-05	0.00074	0.85546	0.72894
Contig36218	1694	2081	1	-0.144088	11	0.00059	0.0041	0.6988	0.84289
Contig36219	616	1129	1	0.182983	10	1.4e-05	0.0001	0.80642	0.62343
Contig3631	189512	190244	1	0.132359	10	0.0014	0.019	0.77634	0.64398
Contig3637	8992	9365	1	-0.141192	16	1.9e-05	0.00036	0.67646	0.81765
Contig3647	30514	30727	1	0.101002	10	0.0025	0.022	0.91453	0.81353
Contig3656	19921	20049	1	0.119248	12	0.025	0.012	0.89626	0.77702
Contig3656	58792	59191	1	0.159295	10	0.0005	0.015	0.88505	0.72576
Contig3659	37166	37779	1	0.15632	10	2.6e-07	1.7e-05	0.92336	0.76704
Contig366	163489	163868	1	-0.17393	12	1.3e-06	0.0069	0.11938	0.29331
Contig3670	32023	32384	1	0.103674	12	0.033	0.34	0.74898	0.6453
Contig3677	24269	24631	1	0.288513	12	8.7e-07	6e-06	0.65262	0.36411
Contig3680	203835	204223	1	0.132159	11	0.0016	0.064	0.84446	0.7123
Contig37	357954	358303	1	0.143064	12	0.00013	0.0055	0.85553	0.71247
Contig370	234202	234811	1	0.117274	10	0.0088	0.083	0.89173	0.77445
Contig3703	14770	15087	1	-0.184288	10	0.0071	0.011	0.51575	0.70004
Contig3709	49835	50102	1	-0.163362	10	0.0011	0.0019	0.60636	0.76972
Contig37215	48	349	1	-0.10986	12	0.14	0.023	0.55682	0.66667
Contig3728	110917	111074	1	0.105186	12	0.012	0.055	0.76834	0.66315
Contig373	169763	170205	1	0.15031	12	0.00048	0.08	0.45317	0.30286
Contig373	91287	91395	1	0.117491	12	2.3e-06	0.00024	0.91169	0.7942
Contig3753	91431	91740	1	0.130554	12	0.014	0.041	0.8577	0.72714
Contig3753	92068	92742	1	0.221849	10	0.00015	0.00046	0.88338	0.66154
Contig37543	29121	29444	1	-0.148151	10	0.00016	0.0019	0.75916	0.90731
Contig37583	1073	1288	1	0.11055	12	0.024	0.047	0.58557	0.47502
Contig37583	206	645	1	0.107345	10	0.00096	0.032	0.85321	0.74586
Contig3766	89152	89278	1	0.110084	17	7.2e-05	0.0044	0.90214	0.79205
Contig377	244067	244776	1	-0.167669	15	4.7e-05	6.1e-06	0.27861	0.44628
Contig3777	29752	30067	1	0.202905	12	0.00011	0.00064	0.85771	0.65481
Contig3785	37186	37354	1	0.188777	10	0.00034	0.0034	0.80565	0.61687
Contig3785	56684	57182	1	0.114774	10	0.0014	0.0049	0.95294	0.83817
Contig3789	8906	9024	1	0.140436	10	8.2e-05	0.0011	0.80744	0.667
Contig3790	21869	22222	1	0.222813	12	9.1e-08	2.4e-05	0.93247	0.70966
Contig3799	12727	13229	1	0.179733	10	4.8e-07	0.00033	0.97073	0.791
Contig3799	43273	43527	1	0.150885	10	1.9e-05	0.0015	0.85588	0.705
Contig3799	43528	43656	1	0.142115	10	7.4e-05	0.0031	0.85836	0.71625
Contig3799	45390	45532	1	-0.111681	12	9e-05	0.0056	0.75012	0.8618
Contig3803	6690	7114	1	-0.106458	10	2.7e-05	0.00015	0.77927	0.88573
Contig3808	12485	13251	1	0.154021	16	1.3e-06	5.2e-06	0.88934	0.73532
Contig382	125727	126171	1	0.135863	10	0.029	0.097	0.88268	0.74681
Contig3841	20387	20621	1	-0.143436	10	0.0019	0.036	0.4063	0.54974
Contig3843	46100	46221	1	-0.246893	10	1.1e-06	0.00015	0.29477	0.54167
Contig3848	105517	105790	1	0.126232	17	3.6e-06	7e-05	0.92013	0.7939
Contig385	29289	29691	1	0.148137	10	0.0017	0.019	0.86201	0.71387
Contig3855	13579	14024	1	0.11461	13	4.9e-06	0.0019	0.92312	0.80851
Contig386	183396	183546	1	-0.112212	10	0.0015	0.016	0.79473	0.90694
Contig386	310768	311351	1	0.294814	16	1.8e-09	0.00013	0.72773	0.43291
Contig386	37436	38099	1	0.154793	10	4.3e-05	0.00086	0.78521	0.63042
Contig387	205723	206270	1	0.161275	11	0.003	0.06	0.89024	0.72897
Contig3877	1626	1866	1	0.127247	10	0.00051	0.0021	0.91333	0.78609
Contig389	150114	150280	1	0.110456	10	0.00058	0.0043	0.8561	0.74565
Contig38935	223	811	1	0.112711	10	8.5e-05	3.5e-05	0.89626	0.78355
Contig39	164967	165101	1	0.177678	10	5.5e-05	0.00056	0.83515	0.65747
Contig39	169851	170552	1	0.181766	10	0.00085	0.014	0.7062	0.52443
Contig3904	123712	123886	1	-0.13622	14	7.4e-05	0.0015	0.538	0.67422
Contig3937	71630	72012	1	0.149632	13	3.6e-08	4.9e-05	0.96059	0.81096
Contig3948	6266	6913	1	0.156627	13	0.0026	0.023	0.88173	0.7251
Contig39550	53	228	1	0.143021	10	0.018	0.041	0.83019	0.68717
Contig3967	63352	63442	1	0.120021	10	0.0039	0.015	0.75496	0.63494
Contig397	105756	105959	1	-0.113631	14	0.0013	0.025	0.70997	0.82361
Contig397	144761	144923	1	-0.124252	10	0.00018	0.0015	0.80354	0.9278
Contig397	28650	29151	1	0.134273	12	4.3e-05	0.019	0.92736	0.79308
Contig397	70269	70612	1	0.197466	11	2.5e-12	0.0013	0.2096	0.012136
Contig39702	128	288	1	0.106214	10	0.0038	0.033	0.73788	0.63166
Contig3976	30673	30773	1	0.103642	10	0.00037	0.013	0.9144	0.81076
Contig39760	602	1009	1	-0.115962	10	0.0082	0.039	0.72865	0.84461
Contig3981	81269	81718	1	0.149482	10	1.5e-06	0.067	0.31476	0.16528
Contig399	183111	183551	1	-0.12801	10	0.011	0.11	0.7606	0.88861
Contig399	56784	57166	1	0.112122	12	0.00019	0.0038	0.84819	0.73607
Contig3993	12105	12422	1	0.107495	10	0.0055	0.065	0.95721	0.84971
Contig3999	78254	78429	1	-0.107484	10	0.0028	0.012	0.79806	0.90554
Contig4009	17167	17466	1	-0.176077	10	1.7e-05	7.8e-05	0.6976	0.87367
Contig4021	28773	28885	1	0.14566	10	0.00065	0.0091	0.88794	0.74228
Contig4022	21093	21555	1	0.273113	10	0.00011	0.002	0.61995	0.34684
Contig403	154036	154774	1	0.115954	13	0.00034	0.005	0.71822	0.60226
Contig403	20787	21080	1	0.113292	14	0.0019	0.016	0.7329	0.61961
Contig403	22063	22738	1	0.200813	22	8.3e-07	5.1e-06	0.85914	0.65833
Contig4035	57188	57356	1	-0.134402	10	0.059	0.03	0.7027	0.8371
Contig40368	1110	1616	1	0.105731	19	0.0011	0.0094	0.73908	0.63335
Contig40392	5758	6061	1	0.143113	10	0.00013	0.0016	0.89285	0.74974
Contig40502	14236	14365	1	0.112332	10	0.00042	0.014	0.91874	0.80641
Contig4066	31730	32176	1	0.122095	10	0.0021	0.0043	0.77873	0.65663
Contig4068	32078	32239	1	-0.157374	10	2.2e-05	5.1e-06	0.74171	0.89909
Contig408	189484	189774	1	0.116377	10	0.012	0.084	0.82124	0.70487
Contig4084	10437	10770	1	0.125692	12	1.3e-10	0.0048	0.20531	0.079615
Contig4093	58176	58803	1	0.175327	10	0.0013	0.017	0.68618	0.51085
Contig4102	151722	151872	1	0.11838	10	0.0033	0.031	0.8485	0.73012
Contig4104	33425	33665	1	-0.127382	10	0.004	0.021	0.59981	0.72719
Contig4111	14624	15046	1	-0.134615	15	0.01	0.14	0.61908	0.75369
Contig4117	6528	6800	1	-0.126075	12	0.00029	0.012	0.46552	0.59159
Contig4119	29043	29247	1	0.106352	10	0.012	0.039	0.67444	0.56809
Contig4125	77709	78411	1	0.191871	22	3.4e-09	5.8e-06	0.80193	0.61006
Contig4144	46120	46241	1	-0.112343	10	0.022	0.043	0.40818	0.52052
Contig415	54074	54268	1	0.107816	10	8.9e-06	0.0013	0.93693	0.82912
Contig4158	5303	5603	1	0.12148	10	0.00011	0.0068	0.88816	0.76668
Contig4158	7254	7842	1	0.15395	10	1.3e-05	0.00013	0.9059	0.75195
Contig4170	21628	21743	1	-0.100109	10	0.023	0.15	0.70533	0.80544
Contig4173	21693	21888	1	-0.117376	10	0.00061	0.015	0.81097	0.92835
Contig418	247760	248225	1	-0.140353	10	0.0049	0.032	0.67042	0.81078
Contig4186	14716	15138	1	0.148651	12	0.0026	0.0049	0.54079	0.39213
Contig42	124263	124476	1	0.105256	10	0.027	0.14	0.69358	0.58832
Contig42	1451	1655	1	0.122657	10	0.0072	0.13	0.83009	0.70743
Contig42	173692	174915	1	0.110531	20	1.8e-05	0.0011	0.84196	0.73143
Contig420	271735	271930	1	-0.209743	10	1.2e-05	0.00077	0.64644	0.85619
Contig420	272162	272311	1	-0.146802	10	0.012	0.038	0.77136	0.91816
Contig421	30185	30397	1	-0.128863	10	0.0032	0.011	0.77721	0.90608
Contig4214	7451	7641	1	0.100961	10	0.012	0.072	0.84394	0.74298
Contig423	1563	1707	1	0.100007	12	0.00013	0.012	0.91665	0.81664
Contig423	46844	47364	1	0.149594	10	0.00091	0.0043	0.86046	0.71087
Contig424	219592	219859	1	-0.142763	11	0.00078	0.0092	0.75301	0.89577
Contig4242	10426	10547	1	0.126819	11	4.2e-14	0.00079	0.12682	2.3864e-07
Contig4253	26258	27012	1	0.126172	15	0.0038	0.064	0.85416	0.72799
Contig4264	50529	50897	1	0.114434	10	0.061	0.29	0.85256	0.73813
Contig4283	13249	13786	1	0.10488	10	0.025	0.15	0.8337	0.72882
Contig4284	102665	102835	1	0.100278	13	0.0081	0.11	0.47631	0.37603
Contig4294	18823	19570	1	0.185757	12	0.00063	0.02	0.79024	0.60448
Contig4297	39249	39417	1	0.147646	12	0.0026	0.028	0.81351	0.66587
Contig4318	22136	22278	1	0.24951	12	6e-07	9.6e-05	0.85167	0.60216
Contig4324	655	926	1	0.108267	10	0.0058	0.021	0.87737	0.7691
Contig433	108600	109011	1	0.105262	10	0.00054	0.0053	0.9134	0.80813
Contig4337	47612	47764	1	0.110822	10	0.089	0.19	0.76097	0.65014
Contig434	143690	143928	1	0.144692	17	1.4e-07	0.00032	0.87916	0.73447
Contig4349	4248	5459	1	0.112407	13	0.00092	0.02	0.91023	0.79782
Contig435	147532	147869	1	0.104498	10	0.00019	0.0062	0.91593	0.81143
Contig435	71956	72436	1	-0.123474	10	0.0037	0.0091	0.77839	0.90187
Contig4364	55101	55310	1	0.312481	10	6.2e-06	0.00022	0.71426	0.40178
Contig438	216335	216608	1	0.128089	12	0.0042	0.078	0.59006	0.46197
Contig438	217444	217648	1	0.160417	14	1.5e-05	0.00032	0.92191	0.7615
Contig438	222493	222719	1	0.122952	14	0.0013	0.024	0.85307	0.73012
Contig43875	346	519	1	-0.135875	12	3.7e-05	0.019	0.71757	0.85345
Contig4402	12379	12457	1	0.120104	13	0.00024	0.0043	0.87896	0.75886
Contig4410	7496	7558	1	0.113995	10	0.0068	0.041	0.9041	0.7901
Contig4410	8169	8534	1	0.376956	12	8.4e-11	2e-05	0.77037	0.39341
Contig4414	89269	89346	1	0.208967	10	0.00046	0.0015	0.7993	0.59034
Contig4417	19461	19568	1	0.138773	10	0.013	0.11	0.78824	0.64946
Contig442	162537	163001	1	0.122998	11	0.0025	0.029	0.85153	0.72853
Contig444	165236	165304	1	0.105217	10	0.049	0.12	0.76165	0.65643
Contig4449	91895	92457	1	0.312615	12	1e-06	0.00037	0.82466	0.51204
Contig4449	93221	93753	1	0.138831	19	0.00012	0.0003	0.91641	0.77758
Contig4457	12585	13170	1	0.137057	15	0.00062	0.027	0.89156	0.7545
Contig4464	9986	10404	1	-0.112871	12	0.0041	0.061	0.7405	0.85337
Contig4466	1253	1519	1	0.235306	10	0.0057	0.027	0.70565	0.47034
Contig447	21342	21778	1	-0.165682	12	7.6e-07	4.3e-05	0.70847	0.87415
Contig4473	7952	8483	1	0.17021	10	0.00087	0.046	0.72155	0.55134
Contig4475	24941	25254	1	0.136	10	0.017	0.068	0.78561	0.64961
Contig4488	45132	45463	1	0.117593	10	3e-06	0.00097	0.94573	0.82814
Contig4494	1425	1917	1	0.127429	10	0.0066	0.0049	0.84293	0.71551
Contig45	177377	177439	1	0.101361	10	0.008	0.016	0.86536	0.764
Contig45	177815	177905	1	0.111681	10	2.1e-06	5.8e-05	0.86522	0.75354
Contig45	177990	178144	1	0.110959	19	9.4e-08	4.8e-06	0.84899	0.73803
Contig451	163946	164024	1	0.111871	10	0.0044	0.031	0.85433	0.74246
Contig4512	43902	44108	1	0.240116	10	3.4e-09	7.3e-06	0.37241	0.13229
Contig452	40846	40966	1	0.154813	11	0.0012	0.01	0.63874	0.48393
Contig4528	703	874	1	0.107718	12	0.0049	0.097	0.93328	0.82556
Contig4538	15179	15918	1	0.111696	12	0.015	0.084	0.82092	0.70922
Contig454	133435	134087	1	0.100428	10	0.0034	0.0054	0.8139	0.71347
Contig454	54999	55373	1	-0.143163	13	0.0078	0.013	0.6862	0.82936
Contig454	95106	95916	1	0.149535	12	0.0022	0.023	0.8021	0.65256
Contig454	96996	97624	1	0.128152	10	0.0035	0.073	0.88156	0.75341
Contig4565	1370	1502	1	0.198983	16	1.9e-08	4.6e-06	0.77778	0.57879
Contig4566	35190	35874	1	0.149319	10	0.0055	0.13	0.54407	0.39475
Contig4566	53177	54203	1	0.156873	22	5e-06	0.0019	0.49777	0.34089
Contig4566	56911	57294	1	0.137459	10	0.0013	0.0067	0.51908	0.38162
Contig45787	232	323	1	-0.126595	10	6.6e-07	0.00013	0.78204	0.90864
Contig458	103061	103290	1	-0.12115	10	0.00045	0.00082	0.79672	0.91787
Contig46	154812	155120	1	-0.103486	10	0.012	0.07	0.7896	0.89309
Contig4604	34207	34821	1	0.212752	15	2e-07	7.6e-05	0.65844	0.44569
Contig4604	39524	39928	1	-0.114779	19	0.0062	0.02	0.36782	0.4826
Contig4604	39954	40145	1	0.122187	10	0.0017	0.07	0.604	0.48181
Contig461	170847	171223	1	0.148992	10	3.4e-05	0.0015	0.91149	0.7625
Contig461	87368	87428	1	0.121134	10	0.0019	0.044	0.89126	0.77012
Contig4622	6865	7710	1	0.175948	17	3.1e-06	1.5e-05	0.80938	0.63343
Contig465	37958	38419	1	0.102201	10	0.0032	0.025	0.80824	0.70604
Contig4662	16898	17252	1	0.116481	12	0.0016	0.0089	0.77261	0.65613
Contig4662	29667	29985	1	-0.155974	13	1.5e-09	5.3e-05	0.73766	0.89363
Contig4665	50138	50533	1	0.124745	12	4e-06	0.00033	0.92565	0.8009
Contig4679	6423	6717	1	-0.174427	12	2.3e-08	4.9e-05	0.68745	0.86187
Contig469	83658	84163	1	0.111367	10	0.016	0.063	0.8133	0.70193
Contig47	186645	187198	1	0.10512	10	0.00062	0.005	0.92549	0.82037
Contig472	8565	9192	1	0.25133	20	9.4e-09	1.3e-05	0.89274	0.64141
Contig4730	2104	2496	1	0.102481	10	0.046	0.29	0.8218	0.71932
Contig4742	76617	76954	1	0.12672	12	0.005	0.05	0.94878	0.82206
Contig47576	19930	20385	1	-0.141733	10	3.3e-06	0.00046	0.7888	0.93053
Contig47576	7267	7511	1	0.225415	11	1e-06	0.00048	0.75682	0.53141
Contig476	80776	81545	1	-0.17772	26	0.00019	0.00023	0.62151	0.79923
Contig476	82019	82226	1	-0.132369	13	0.00031	0.0076	0.47826	0.61063
Contig476	82929	83793	1	-0.209105	14	4.8e-05	0.0069	0.64183	0.85094
Contig4776	31408	31775	1	0.122001	10	0.013	0.1	0.82643	0.70443
Contig4789	40303	40736	1	0.101747	10	0.049	0.36	0.66544	0.5637
Contig4792	39693	40015	1	-0.134729	10	0.02	0.13	0.64831	0.78304
Contig480	101591	101952	1	0.102167	12	5.1e-07	4.7e-06	0.11142	0.00925
Contig480	105533	105849	1	0.127797	10	0.0048	0.042	0.72166	0.59386
Contig480	106334	106591	1	0.212414	10	4.4e-05	0.0058	0.57741	0.36499
Contig48079	4758	4809	1	0.140459	10	0.0002	0.0062	0.89382	0.75336
Contig481	321226	321395	1	0.12142	12	0.0016	0.06	0.91019	0.78877
Contig4817	15173	15638	1	0.114184	10	0.0072	0.019	0.7964	0.68222
Contig4817	44322	44609	1	0.105715	13	0.0027	0.074	0.83587	0.73016
Contig4819	28384	28740	1	0.11432	10	0.032	0.23	0.76395	0.64963
Contig4821	20272	20932	1	-0.205701	18	6.3e-05	0.00032	0.75591	0.96161
Contig4823	32745	32956	1	-0.179994	10	0.54	0.00072	0.0047667	0.18476
Contig4823	33245	33503	1	-0.265143	10	0.0023	3e-06	1.6667e-08	0.26514
Contig4823	36104	36916	1	0.111329	19	0.00046	0.035	0.87516	0.76383
Contig4823	41379	41727	1	0.14452	10	0.0075	0.00067	0.35497	0.21045
Contig4824	2027	2481	1	0.103565	10	0.057	0.079	0.79328	0.68971
Contig484	24908	25240	1	0.104026	16	0.0021	0.014	0.83195	0.72793
Contig4846	44200	44424	1	0.293842	10	3.2e-05	0.00051	0.76376	0.46992
Contig4855	23252	23773	1	0.201697	15	0.0061	3.5e-06	0.62701	0.42532
Contig487	138208	138363	1	0.124322	10	0.0002	0.011	0.94008	0.81576
Contig4870	42618	43009	1	-0.10341	12	0.0011	0.034	0.81997	0.92338
Contig4876	21221	21336	1	0.120121	10	0.011	0.087	0.87824	0.75812
Contig4897	1893	2096	1	0.16806	10	0.0016	0.019	0.59367	0.42561
Contig4897	4484	4830	1	-0.223855	10	3e-06	0.00027	0.5414	0.76525
Contig49	264398	264580	1	0.107844	12	0.003	0.019	0.83209	0.72425
Contig49	412765	413005	1	0.195829	12	4.9e-06	0.00038	0.9103	0.71447
Contig4901	8592	8718	1	-0.174943	12	0.027	0.04	0.675	0.84994
Contig4908	44652	45247	1	0.178879	10	0.00016	0.0046	0.85394	0.67506
Contig4910	13964	14262	1	-0.224887	12	2.3e-07	2.2e-05	0.45854	0.68343
Contig4915	36998	37268	1	0.131523	10	0.00054	0.0072	0.8963	0.76477
Contig49213	107	549	1	-0.182809	10	0.0012	0.032	0.69135	0.87416
Contig493	255429	255601	1	0.128902	10	0.0087	0.0065	0.50132	0.37242
Contig4949	11104	11725	1	0.104218	15	0.00028	0.0057	0.85966	0.75545
Contig495	210880	211106	1	0.13208	16	1.9e-05	0.0056	0.69731	0.56523
Contig4953	49313	49700	1	-0.147084	10	2e-06	0.00063	0.75905	0.90613
Contig49546	4076	4147	1	0.110993	12	5.3e-07	0.0012	0.69597	0.58498
Contig498	88776	89453	1	0.153989	10	0.00039	0.011	0.72887	0.57488
Contig4981	26005	26574	1	0.126934	12	0.0083	0.058	0.77599	0.64906
Contig4987	39660	39928	1	-0.121312	10	0.016	0.052	0.64652	0.76783
Contig499	104069	104712	1	0.116293	17	0.00061	0.017	0.78104	0.66474
Contig4992	12215	12407	1	0.119553	14	2.7e-06	0.0001	0.9622	0.84265
Contig5	365915	366131	1	0.116802	12	0.0019	0.0049	0.78062	0.66382
Contig5026	2422	2792	1	0.142658	10	0.0019	0.005	0.87766	0.735
Contig503	112232	112985	1	-0.119603	13	0.00092	0.02	0.74917	0.86877
Contig503	205098	205646	1	0.131326	10	0.00041	0.017	0.9182	0.78687
Contig503	206440	206712	1	0.113577	10	0.00028	0.00026	0.81061	0.69704
Contig5033	79190	80011	1	0.109589	10	0.005	0.016	0.81938	0.70979
Contig5040	30664	31060	1	0.190995	12	0.00011	0.0011	0.72916	0.53816
Contig507	21413	21520	1	0.16151	12	5.8e-05	0.016	0.67526	0.51375
Contig50739	304	475	1	-0.140068	12	0.004	0.12	0.63982	0.77989
Contig5079	103337	103647	1	-0.105821	12	0.0048	0.019	0.63298	0.7388
Contig5079	37125	37187	1	0.101621	10	1.1e-05	0.0049	0.90265	0.80103
Contig5092	3170	4091	1	-0.172521	23	5.2e-05	0.002	0.4694	0.64192
Contig511	92333	92526	1	-0.125808	18	6.9e-09	5e-06	0.76107	0.88688
Contig512	99040	99607	1	-0.100186	10	0.13	0.42	0.75531	0.8555
Contig5131	3352	4231	1	0.107352	14	0.0018	0.012	0.8343	0.72695
Contig5134	3515	3580	1	-0.196757	10	0.00013	0.0022	0.66248	0.85924
Contig5139	19218	19328	1	0.137492	10	0.0028	0.017	0.89344	0.75595
Contig514	24271	24446	1	0.263759	16	0.00021	0.00015	0.47761	0.21385
Contig51471	10002	10305	1	0.179956	12	0.00021	0.031	0.83179	0.65184
Contig51480	5135	5364	1	0.155271	10	0.00082	0.0032	0.85014	0.69487
Contig515	150264	150395	1	-0.121381	10	0.037	0.069	0.71807	0.83945
Contig515	151068	151243	1	0.101998	12	3.1e-05	0.0011	0.90879	0.80679
Contig5155	7537	7930	1	0.131	11	0.0067	0.061	0.85334	0.72234
Contig518	44572	45034	1	-0.234563	12	0.0003	1.6e-05	0.012704	0.24727
Contig5181	41912	42019	1	0.140249	14	0.0001	0.0025	0.50764	0.36739
Contig5213	46184	46253	1	-0.135097	10	0.0018	0.019	0.72143	0.85652
Contig5215	8343	8549	1	0.111029	10	0.025	0.15	0.89028	0.77925
Contig5218	29627	29864	1	0.12608	10	0.017	0.18	0.81767	0.69159
Contig5224	8602	8741	1	0.106095	12	0.011	0.12	0.78919	0.6831
Contig5224	8872	9105	1	0.122483	12	0.0019	0.0046	0.77358	0.6511
Contig5232	65444	65844	1	-0.146997	10	0.16	0.069	0.49433	0.64133
Contig52351	3890	4633	1	0.110796	12	0.0015	0.028	0.84635	0.73555
Contig524	117058	117414	1	0.189216	12	2.8e-05	0.0022	0.81123	0.62201
Contig524	153096	153452	1	-0.185611	14	1.8e-05	0.00048	0.1893	0.37491
Contig524	16267	16650	1	-0.181259	13	0.0001	0.0022	0.67469	0.85595
Contig5241	19716	19932	1	0.116893	12	0.0014	0.014	0.7965	0.67961
Contig5247	192831	193060	1	0.203478	10	5.6e-06	0.00019	0.81137	0.60789
Contig525	116525	116874	1	0.110461	10	3.7e-05	0.00041	0.93798	0.82752
Contig5250	367	689	1	0.120965	12	0.014	0.15	0.77574	0.65477
Contig5260	74259	74731	1	-0.100941	10	0.035	0.22	0.70592	0.80686
Contig5262	41965	42037	1	0.139693	10	1.1e-05	0.00046	0.93819	0.7985
Contig5267	5676	6219	1	-0.133379	10	0.026	0.2	0.53231	0.66569
Contig52829	4858	5201	1	-0.165109	12	2.3e-05	0.0002	0.60871	0.77382
Contig5284	8950	9343	1	-0.108334	10	0.0039	0.008	0.70421	0.81254
Contig5292	2914	3225	1	-0.102642	13	0.015	0.076	0.72943	0.83208
Contig53	43658	43909	1	0.11953	10	0.0055	0.066	0.93962	0.82009
Contig5301	589	845	1	0.343284	10	9.2e-11	6.8e-06	0.65233	0.30904
Contig5307	23674	24415	1	0.105605	16	0.006	0.08	0.89768	0.79207
Contig53127	785	1046	1	0.114124	10	0.029	0.21	0.92436	0.81024
Contig5340	46337	46769	1	0.11356	12	0.033	0.06	0.84471	0.73115
Contig5340	5301	5778	1	0.121465	12	5.8e-05	0.0021	0.9195	0.79803
Contig5358	9280	9534	1	-0.103898	10	0.29	0.39	0.64158	0.74547
Contig5368	21613	21852	1	0.127255	10	0.00053	0.0038	0.28299	0.15574
Contig5370	143290	143368	1	-0.219085	10	0.0037	0.036	0.35718	0.57626
Contig5370	143440	144154	1	-0.138457	21	0.0076	0.051	0.26991	0.40837
Contig53710	625	1045	1	0.100191	10	0.00056	0.006	0.89462	0.79443
Contig5374	42301	42380	1	0.106918	10	0.007	0.022	0.86559	0.75867
Contig5383	17785	18073	1	-0.12916	10	0.00065	0.015	0.61813	0.74729
Contig5385	118548	118933	1	-0.12911	10	0.012	0.086	0.50965	0.63876
Contig5388	40575	40761	1	0.247456	12	4.6e-14	0.00047	0.24746	1.3542e-07
Contig54406	45	209	1	-0.126221	10	0.013	0.058	0.624	0.75022
Contig5445	12312	12651	1	0.100395	10	0.02	0.19	0.92582	0.82542
Contig54456	3477	3586	1	0.118691	14	0.045	0.14	0.73647	0.61778
Contig5446	15635	15887	1	-0.113497	10	0.0024	0.034	0.64887	0.76236
Contig547	40407	40623	1	0.101678	10	0.0031	0.013	0.83159	0.72992
Contig547	49649	49761	1	0.121917	10	0.017	0.084	0.71922	0.5973
Contig547	94517	94875	1	0.155276	10	8.5e-05	0.00052	0.87441	0.71914
Contig5479	2163	2269	1	-0.300291	10	3.5e-09	3.4e-06	0.4977	0.79799
Contig549	53486	53998	1	-0.111457	12	0.0077	0.0038	0.74943	0.86088
Contig549	77904	78462	1	-0.139109	10	0.00025	0.0018	0.76944	0.90854
Contig550	202340	202664	1	-0.108357	12	0.029	0.22	0.7241	0.83246
Contig5500	23083	23442	1	-0.160335	16	4.7e-06	7.9e-05	0.66478	0.82512
Contig55008	1511	1825	1	-0.196802	10	0.00018	0.00091	0.46039	0.65719
Contig55060	459	658	1	0.338927	10	2.8e-09	1.4e-05	0.78308	0.44416
Contig5509	12535	12869	1	0.103837	10	0.0016	0.027	0.93545	0.83161
Contig551	175242	175972	1	0.105678	16	0.001	0.018	0.84533	0.73965
Contig5511	16298	16410	1	-0.106569	12	0.00024	0.0047	0.79353	0.9001
Contig5512	82423	82475	1	0.103779	10	0.00024	0.0067	0.59432	0.49054
Contig5512	82579	82649	1	0.101771	10	0.0021	0.013	0.60848	0.50671
Contig55131	147	713	1	-0.147536	11	4.9e-05	0.0086	0.74884	0.89637
Contig5516	52923	53218	1	0.122039	17	6e-05	0.00041	0.92764	0.8056
Contig5555	15238	15672	1	0.175823	10	0.0065	0.01	0.86198	0.68615
Contig5573	64346	64483	1	0.133797	10	0.058	0.11	0.7223	0.5885
Contig5578	25697	25900	1	-0.169764	10	1.8e-05	0.00099	0.35071	0.52047
Contig56	207907	208403	1	-0.141704	10	0.00013	0.00042	0.71023	0.85194
Contig56	273106	273668	1	-0.107294	16	0.00014	0.0053	0.65249	0.75978
Contig56091	393	954	1	0.101387	10	0.015	0.19	0.90061	0.79922
Contig561	136617	136941	1	0.101863	16	4.4e-14	0.0041	0.1562	0.054339
Contig5619	28558	28798	1	-0.122437	10	0.0069	0.0076	0.62395	0.74639
Contig562	31091	31382	1	0.10066	10	0.05	0.47	0.53581	0.43515
Contig5628	4812	5074	1	-0.166579	10	0.0006	0.044	0.62388	0.79045
Contig5628	54365	54995	1	-0.12246	10	0.037	0.093	0.72376	0.84622
Contig5629	13487	13909	1	0.239437	10	6.4e-06	0.00094	0.91193	0.6725
Contig5643	29008	29429	1	0.123117	10	0.00039	0.0034	0.86137	0.73825
Contig56476	1491	1690	1	0.103942	10	0.0039	0.057	0.81539	0.71145
Contig5656	10446	10619	1	0.197922	10	0.0006	0.019	0.87214	0.67422
Contig5656	34699	34975	1	-0.118219	10	0.0034	0.0034	0.70385	0.82207
Contig5660	2513	2582	1	0.110595	10	0.015	0.13	0.77816	0.66756
Contig567	129567	129970	1	-0.124914	10	0.065	0.036	0.64844	0.77336
Contig567	69116	69355	1	-0.143691	10	0.011	0.16	0.5181	0.66179
Contig56744	608	928	1	-0.183818	10	0.00023	0.012	0.32183	0.50565
Contig5690	7659	7986	1	0.150864	10	0.00082	0.0011	0.91517	0.76431
Contig5715	18152	18624	1	0.160093	10	0.007	0.051	0.6833	0.52321
Contig5720	38741	39284	1	0.146802	18	1.7e-06	0.00016	0.82553	0.67873
Contig5724	11387	11590	1	-0.179544	10	0.033	0.004	0.49776	0.67731
Contig5738	601	799	1	-0.153925	10	0.0002	0.0013	0.26319	0.41711
Contig574	94669	94856	1	-0.134116	10	0.0066	0.076	0.55809	0.6922
Contig57410	1577	1809	1	0.101692	10	0.0015	0.00093	0.88985	0.78816
Contig575	241700	242181	1	-0.104131	13	0.00077	0.006	0.75802	0.86216
Contig575	287572	287766	1	0.143292	10	0.0024	0.017	0.39953	0.25624
Contig5758	29361	29719	1	-0.1363	14	0.43	4.6e-05	0.0081728	0.14447
Contig5764	3964	4149	1	-0.13481	10	0.91	0.0012	0.0056448	0.14045
Contig578	86369	86459	1	0.168563	10	0.00053	0.034	0.73288	0.56432
Contig5796	17384	17535	1	0.185606	11	3.4e-05	8.9e-05	0.73451	0.5489
Contig5797	2651	3435	1	0.102269	10	0.038	0.07	0.72724	0.62497
Contig58029	2547	2713	1	0.108285	13	2.6e-05	0.013	0.93685	0.82856
Contig5816	14727	14912	1	0.106961	10	0.0034	0.034	0.93916	0.8322
Contig58197	395	533	1	0.113671	12	0.0017	0.016	0.84452	0.73085
Contig5835	22261	22595	1	0.166055	10	2.6e-05	0.00066	0.76858	0.60252
Contig5835	22970	23429	1	-0.134203	12	0.00012	4e-05	0.17749	0.3117
Contig5896	29890	30200	1	0.194637	13	0.0005	0.0016	0.5481	0.35346
Contig5897	9601	9701	1	-0.124749	10	0.026	0.12	0.69525	0.82
Contig590	84358	84405	1	0.177437	10	2.2e-06	1.7e-05	0.73192	0.55448
Contig5900	13479	13869	1	0.107395	10	0.11	0.31	0.77447	0.66708
Contig5902	94594	94693	1	0.119724	10	0.005	0.029	0.7355	0.61578
Contig5907	97176	97902	1	0.153661	10	0.0095	0.074	0.78585	0.63219
Contig5909	42763	43151	1	0.118492	10	0.0021	0.0073	0.90497	0.78648
Contig5911	87606	87693	1	-0.167529	10	1.1e-06	1.4e-05	0.66688	0.83441
Contig5916	16459	16982	1	-0.226565	10	0.00017	0.00042	0.57252	0.79908
Contig5919	25449	25698	1	0.159452	20	5.4e-07	0.00021	0.87539	0.71594
Contig5921	45140	45550	1	-0.181589	12	0.0001	0.012	0.48288	0.66446
Contig59258	6819	7017	1	0.142519	10	0.0012	0.0057	0.76465	0.62214
Contig593	176128	176325	1	0.172749	10	0.0025	0.021	0.90548	0.73273
Contig593	6411	7253	1	0.117455	15	5.1e-13	0.013	0.15282	0.035363
Contig5943	33889	34425	1	-0.245268	12	0.002	1.8e-05	0.20772	0.45299
Contig59492	2103	2188	1	0.101155	11	0.0028	0.034	0.83627	0.73512
Contig59492	2398	2925	1	0.102964	31	2.1e-09	4.3e-06	0.90408	0.80111
Contig59492	3754	3877	1	0.120323	10	2.2e-05	0.0013	0.94442	0.82409
Contig5957	236	667	1	0.108848	10	0.02	0.11	0.77532	0.66647
Contig5959	60564	60750	1	0.107776	10	0.0019	0.014	0.86102	0.75324
Contig59612	480	873	1	0.234473	12	6.2e-06	0.00016	0.66452	0.43005
Contig5986	17534	18321	1	0.204237	15	4.5e-09	8.2e-05	0.85756	0.65333
Contig5986	27508	28179	1	0.126498	10	0.0044	0.027	0.74991	0.62341
Contig59904	1919	2275	1	0.125954	10	0.011	0.12	0.85868	0.73273
Contig5995	6825	7247	1	0.184775	10	0.21	0.0018	0.68528	0.50051
Contig60	155256	155365	1	0.139798	10	0.00015	0.00064	0.8727	0.7329
Contig603	13236	13668	1	-0.124674	15	0.0029	0.031	0.7545	0.87917
Contig6031	15223	15980	1	-0.108562	13	0.006	0.087	0.79212	0.90068
Contig60328	26200	26753	1	-0.21445	19	9.6e-10	3e-05	0.47253	0.68698
Contig604	38626	39250	1	0.125526	10	0.0036	0.0054	0.88663	0.76111
Contig604	51182	51314	1	0.214838	12	8.9e-07	0.00012	0.80051	0.58567
Contig604	67109	67174	1	0.211256	10	1.1e-05	0.00076	0.63032	0.41906
Contig6058	31642	31869	1	0.117818	10	0.035	0.12	0.39869	0.28088
Contig607	163352	164057	1	0.147282	12	6.1e-05	0.0027	0.78852	0.64124
Contig610	26187	26362	1	0.144992	10	4.2e-14	5.9e-05	0.14857	0.0035751
Contig6101	1872	1907	1	-0.104826	10	0.017	0.02	0.4036	0.50843
Contig61039	3231	3292	1	0.183037	10	2.5e-06	0.00011	0.86392	0.68088
Contig61120	856	1152	1	-0.122163	12	0.00043	0.013	0.76278	0.88494
Contig61180	278	816	1	0.103472	10	3e-05	4.5e-05	0.92019	0.81671
Contig612	190003	190198	1	0.119531	12	0.00019	0.0096	0.95841	0.83888
Contig61341	8387	8857	1	0.149952	11	2e-05	0.0005	0.88217	0.73222
Contig6135	14855	15140	1	0.157783	10	0.009	0.12	0.76611	0.60833
Contig61545	154	500	1	-0.101998	10	0.037	0.35	0.75175	0.85375
Contig616	115370	115792	1	0.12517	12	0.0017	0.013	0.90111	0.77594
Contig6170	12474	13175	1	0.245424	10	2e-07	3.4e-06	0.85137	0.60594
Contig61897	586	1586	1	-0.276979	14	6.4e-11	6e-06	0.17336	0.45034
Contig61981	293	648	1	0.10023	10	0.0014	0.0025	0.88013	0.7799
Contig62	113063	113381	1	0.106114	10	0.00018	0.002	0.93301	0.8269
Contig62389	208	344	1	0.110474	10	0.065	0.48	0.8189	0.70843
Contig625	29906	30047	1	0.182705	10	0.00016	0.0081	0.91887	0.73616
Contig6264	56472	56809	1	0.142987	10	1.8e-05	0.00015	0.85423	0.71124
Contig6317	9484	9831	1	-0.100185	10	0.038	0.072	0.74159	0.84177
Contig63374	559	1304	1	-0.109144	13	0.029	0.28	0.64144	0.75058
Contig6353	17544	17866	1	-0.218465	12	4.5e-05	0.0045	0.65867	0.87713
Contig63703	7197	7388	1	-0.110067	10	0.0027	0.0011	0.7066	0.81667
Contig6391	35510	35883	1	0.100866	19	3.3e-05	0.00022	0.91491	0.81405
Contig6391	41054	41688	1	0.124207	12	0.0067	0.13	0.83246	0.70825
Contig64	175666	175824	1	-0.238403	10	4e-05	0.00028	0.097932	0.33633
Contig640	98509	99241	1	0.166031	10	0.0055	0.041	0.79426	0.62823
Contig64301	491	634	1	0.174646	11	2.5e-08	3.2e-06	0.97637	0.80172
Contig6450	12319	12618	1	0.115061	12	0.011	0.045	0.74338	0.62832
Contig6454	7360	7906	1	0.136337	15	7e-07	7.1e-05	0.82027	0.68393
Contig6457	7584	7752	1	0.115415	11	0.0023	0.0013	0.88906	0.77364
Contig6468	19684	19810	1	0.140378	10	0.0042	0.018	0.75839	0.61801
Contig647	275907	276393	1	0.266804	11	0.0009	0.00055	0.74031	0.47351
Contig64723	186	252	1	0.106175	10	0.00031	0.017	0.90005	0.79387
Contig6480	11748	12128	1	0.172539	10	0.00033	0.0038	0.86759	0.69505
Contig650	218647	219159	1	0.100691	12	0.0063	0.047	0.83345	0.73276
Contig6521	24105	24607	1	0.117324	10	6.2e-06	0.009	0.89785	0.78053
Contig65362	1821	2067	1	0.109099	10	0.19	0.45	0.83115	0.72205
Contig65422	254	665	1	0.215135	10	5.2e-07	1.4e-05	0.79918	0.58404
Contig6564	37388	38006	1	-0.175844	10	0.0008	9.2e-05	0.14502	0.32086
Contig6564	38367	38529	1	-0.122467	10	0.17	0.0027	0.057508	0.17998
Contig657	81817	82415	1	0.119157	12	0.041	0.1	0.61812	0.49896
Contig658	162841	163562	1	0.176884	21	3.3e-08	3e-06	0.80075	0.62387
Contig658	167132	167722	1	0.174991	10	0.0005	0.0059	0.6617	0.48671
Contig6582	13205	13667	1	-0.115039	10	0.22	0.28	0.55738	0.67242
Contig6589	5222	5625	1	0.111258	10	0.017	0.092	0.83364	0.72239
Contig65982	264	442	1	-0.151295	12	0.0024	0.028	0.30063	0.45193
Contig66006	273	521	1	-0.170177	10	0.0024	0.001	0.62068	0.79086
Contig6604	29924	30091	1	0.165483	17	1e-07	4.1e-05	0.82824	0.66275
Contig6604	30425	30507	1	0.103499	10	0.029	0.074	0.80289	0.69939
Contig66093	158	500	1	-0.114137	11	0.0088	0.0049	0.76966	0.8838
Contig6615	4378	4760	1	-0.143261	10	0.0013	0.0041	0.79223	0.93549
Contig66220	12508	12688	1	0.135317	10	0.003	0.039	0.79399	0.65867
Contig6638	10337	10634	1	0.113017	16	1.9e-07	0.00048	0.26769	0.15467
Contig6675	31021	31431	1	0.200223	10	3e-05	0.00074	0.73758	0.53736
Contig670	123593	124045	1	-0.190292	10	0.026	0.091	0.70711	0.8974
Contig67002	1032	1161	1	0.101046	10	0.022	0.02	0.18338	0.082338
Contig6704	14799	15107	1	0.241724	10	0.00067	0.011	0.82494	0.58322
Contig671	83362	83711	1	-0.181618	10	3.2e-06	4.5e-05	0.7585	0.94012
Contig673	2798	3068	1	-0.138637	11	0.032	0.06	0.46083	0.59947
Contig674	21925	22316	1	0.16878	17	1e-06	4.4e-06	0.74118	0.57241
Contig675	241558	241892	1	-0.103051	10	0.07	0.073	0.47758	0.58063
Contig6758	7532	7818	1	0.189819	18	0.00052	0.00022	0.6761	0.48628
Contig6759	1787	2126	1	-0.137145	12	0.0038	0.029	0.77766	0.9148
Contig67712	1532	1930	1	0.133718	10	0.0019	0.017	0.83419	0.70047
Contig6773	91252	91504	1	0.133261	10	0.04	0.11	0.77123	0.63796
Contig6777	1655	2055	1	0.105363	13	0.00026	0.0082	0.94253	0.83717
Contig67793	619	823	1	-0.202757	10	0.0016	0.0006	0.74149	0.94425
Contig679	71367	71646	1	-0.10764	10	0.094	0.072	0.67762	0.78526
Contig68	148679	148925	1	0.143372	10	2.5e-05	0.0002	0.90747	0.7641
Contig680	114432	114599	1	-0.129282	10	0.017	0.092	0.51758	0.64687
Contig6806	44308	44353	1	0.112178	10	0.011	0.058	0.80793	0.69575
Contig6817	2413	2607	1	-0.109848	10	0.09	0.4	0.64649	0.75634
Contig6827	36160	36579	1	0.111453	10	0.00017	0.0059	0.97281	0.86136
Contig683	244107	244213	1	-0.116174	10	0.019	0.045	0.61596	0.73214
Contig68375	5466	5895	1	0.119362	10	0.00079	0.0085	0.78085	0.66149
Contig684	101112	101473	1	0.118372	13	0.00058	0.024	0.91889	0.80052
Contig684	82971	83293	1	-0.148019	12	0.0077	0.13	0.51967	0.66769
Contig68454	498	859	1	0.162651	10	0.0074	0.037	0.54968	0.38703
Contig686	45318	45664	1	-0.177516	10	2.3e-06	2.5e-05	0.0054167	0.18293
Contig687	20550	20985	1	0.157667	10	0.0014	0.014	0.84554	0.68787
Contig6894	217	511	1	0.106586	11	0.036	0.1	0.9006	0.79401
Contig69	122243	122558	1	0.150409	15	4.1e-06	0.00065	0.83666	0.68625
Contig69	252980	253232	1	0.116318	10	0.095	0.5	0.87344	0.75712
Contig69	87081	87558	1	0.350257	10	0.00011	6.5e-06	0.79116	0.4409
Contig690	140595	140692	1	0.191831	10	1.8e-05	0.019	0.33518	0.14335
Contig691	68143	68413	1	0.130015	10	2.9e-05	0.0043	0.93695	0.80694
Contig6918	5584	5695	1	-0.111883	10	0.97	0.00066	0.034717	0.1466
Contig69708	1993	2303	1	0.139337	13	4.2e-05	0.0022	0.92539	0.78605
Contig69793	282	374	1	0.140929	13	5.9e-06	0.0003	0.89943	0.7585
Contig69934	661	847	1	-0.168027	10	8.4e-06	0.0012	0.7881	0.95612
Contig70376	2744	3030	1	0.157353	13	1.4e-08	1.4e-05	0.95779	0.80044
Contig704	121921	122174	1	0.104878	12	0.0004	0.016	0.84518	0.7403
Contig70460	269	393	1	0.203279	10	0.00011	0.00035	0.81709	0.61381
Contig706	52610	52794	1	-0.127739	10	0.016	0.056	0.67878	0.80652
Contig707	69564	69761	1	-0.138532	11	5.8e-06	0.00024	0.78254	0.92107
Contig70736	585	683	1	0.11695	11	0.014	0.12	0.83003	0.71308
Contig7094	55606	55742	1	-0.153834	10	0.00099	0.019	0.28635	0.44018
Contig710	150648	151214	1	0.114093	12	0.00071	0.0016	0.87618	0.76209
Contig710	151215	151488	1	0.168019	10	9.5e-05	0.0036	0.84794	0.67992
Contig7119	103371	103676	1	0.11318	14	0.0011	0.032	0.86252	0.74934
Contig7119	66722	66776	1	0.114666	10	0.0042	0.0071	0.96715	0.85248
Contig7119	85816	86706	1	-0.113446	13	0.0015	0.017	0.75053	0.86398
Contig7119	94779	95170	1	0.236438	12	2e-07	3.5e-05	0.78206	0.54563
Contig7119	99019	99234	1	0.175344	10	0.00055	0.0063	0.79209	0.61674
Contig7129	17373	18024	1	0.126659	20	6.9e-05	0.00074	0.7765	0.64985
Contig713	152901	153818	1	0.126575	15	0.0052	0.062	0.68966	0.56309
Contig717	12500	12881	1	0.263973	13	2.4e-08	8.9e-05	0.74255	0.47857
Contig7181	13401	13544	1	0.214547	13	1.7e-06	3.4e-05	0.91478	0.70024
Contig72	106926	107005	1	0.121025	10	0.0078	0.035	0.55528	0.43425
Contig724	15892	16820	1	0.100193	16	0.033	0.11	0.83672	0.73653
Contig7240	940	1163	1	0.276604	10	4.9e-10	3.2e-06	0.34374	0.067137
Contig7265	1163	1474	1	0.132655	10	0.00016	0.00039	0.8453	0.71265
Contig72687	18811	18997	1	0.168936	10	0.0026	0.013	0.66576	0.49682
Contig72687	19103	19211	1	0.219233	10	1.9e-06	4.1e-05	0.3053	0.086067
Contig72687	20144	20250	1	0.108186	10	1.2e-10	0.12	0.13406	0.025875
Contig72687	22021	22306	1	0.137442	10	0.0028	0.002	0.40737	0.26993
Contig72687	9100	9822	1	0.171784	23	1.7e-09	4.9e-05	0.39698	0.22519
Contig72710	81	343	1	0.189807	10	0.00019	0.0049	0.75807	0.56827
Contig73016	63	472	1	-0.112167	16	0.00018	0.0055	0.73653	0.8487
Contig73017	6246	6768	1	-0.104185	10	0.032	0.1	0.32358	0.42777
Contig73543	22730	23292	1	0.101063	10	0.015	0.13	0.8282	0.72713
Contig739	53962	54196	1	0.101542	10	0.0015	0.062	0.93392	0.83237
Contig74	363824	364770	1	-0.118696	18	0.00031	0.017	0.70217	0.82086
Contig7404	10477	10811	1	0.248447	10	3.6e-05	0.002	0.90121	0.65276
Contig7404	9810	10065	1	0.13355	10	0.0072	0.018	0.87792	0.74437
Contig744	33457	33874	1	-0.112814	15	0.031	0.18	0.77568	0.88849
Contig7458	34661	34979	1	-0.152581	10	0.0095	0.0098	0.41879	0.57137
Contig7458	42399	42887	1	0.140313	10	0.00047	0.017	0.90913	0.76882
Contig7467	28028	28669	1	-0.265761	13	6e-08	9.9e-06	0.53617	0.80193
Contig7472	34428	35024	1	0.102211	28	0.00052	0.0036	0.76675	0.66454
Contig7478	15586	16270	1	0.108108	13	0.012	0.0078	0.69483	0.58672
Contig748	82705	82963	1	-0.100824	10	0.015	0.1	0.70039	0.80122
Contig7481	17772	18192	1	-0.142126	10	0.0039	0.081	0.53025	0.67237
Contig74975	219	318	1	0.111502	10	0.038	0.12	0.55346	0.44196
Contig75	153674	153817	1	0.100531	13	0.0055	0.013	0.84741	0.74688
Contig75	154957	155023	1	-0.13322	10	2.5e-05	0.0066	0.68419	0.81741
Contig75	155322	155510	1	-0.127532	13	0.0028	0.0072	0.57741	0.70494
Contig750	97020	97456	1	0.152094	10	0.0052	0.049	0.66995	0.51786
Contig7529	27485	28197	1	-0.210894	10	0.0004	0.019	0.47306	0.68395
Contig7535	32607	32787	1	0.163643	12	2.3e-05	0.00064	0.84303	0.67938
Contig7541	10784	10959	1	-0.134563	10	9.6e-06	0.031	5e-08	0.13456
Contig755	46345	46495	1	-0.189614	14	9.9e-06	0.0014	0.20425	0.39387
Contig75627	501	689	1	-0.170261	10	0.0011	0.012	0.59628	0.76654
Contig757	156931	157087	1	0.122918	12	0.00092	0.0049	0.72513	0.60221
Contig7587	1281	1630	1	0.195872	13	4e-08	9.6e-06	0.50323	0.30736
Contig761	11130	11549	1	0.156615	10	0.00083	0.029	0.78499	0.62838
Contig76168	5575	5901	1	0.186625	10	0.001	0.00019	0.56255	0.37592
Contig7619	10741	10814	1	0.117023	10	0.018	0.091	0.64257	0.52555
Contig7627	1297	1477	1	0.118906	12	0.0048	0.053	0.83992	0.72101
Contig76305	196	617	1	0.119939	10	0.014	0.13	0.78055	0.66061
Contig76433	23660	24018	1	0.235182	11	2.6e-05	0.00077	0.88783	0.65264
Contig7650	73692	73876	1	-0.101292	14	0.0001	0.0046	0.8002	0.90149
Contig7681	6689	7188	1	0.104513	10	0.012	0.17	0.86973	0.76522
Contig76874	15501	15813	1	0.157283	10	1.7e-11	1.1e-05	0.21053	0.05325
Contig77	271045	271516	1	-0.130178	14	0.082	0.01	0.78488	0.91506
Contig7705	39345	39424	1	0.121636	10	0.012	0.1	0.7647	0.64306
Contig771	13703	14141	1	0.135287	10	0.0016	0.018	0.8616	0.72632
Contig7712	68611	69090	1	-0.182415	10	0.0072	0.032	0.64277	0.82519
Contig7713	7051	7913	1	0.106887	10	0.00013	0.0095	0.90939	0.8025
Contig77270	205	526	1	0.102348	14	0.00013	0.0069	0.851	0.74865
Contig7733	2673	3152	1	-0.180669	10	0.00069	0.016	0.48266	0.66332
Contig776	181938	182337	1	0.106028	10	0.0019	0.0081	0.79432	0.68829
Contig776	183278	184162	1	0.159478	10	0.00034	0.018	0.70055	0.54107
Contig7784	31002	31847	1	0.113326	14	0.0067	0.089	0.81446	0.70113
Contig780	56549	57095	1	-0.146046	13	0.0028	0.0071	0.75705	0.90309
Contig782	60182	60298	1	0.149927	10	2.7e-05	0.0032	0.87618	0.72626
Contig783	54772	55151	1	-0.243805	12	7.8e-06	0.0028	0.39212	0.63593
Contig78496	22210	23702	1	0.194222	17	7.4e-07	1.8e-05	0.51092	0.3167
Contig785	198626	198839	1	0.30075	10	1.3e-07	0.00018	0.88706	0.58631
Contig78507	15823	16350	1	0.105435	11	0.0075	0.1	0.78062	0.67519
Contig786	18742	18843	1	0.140267	10	4.5e-06	0.0012	0.86825	0.72798
Contig78660	607	881	1	-0.135648	10	5.2e-05	0.0037	0.82494	0.96059
Contig788	197056	197210	1	-0.16241	12	0.0023	0.058	0.62647	0.78888
Contig79039	30048	30422	1	0.189824	10	0.00014	0.00011	0.88775	0.69793
Contig7910	1927	2224	1	0.128086	10	0.002	0.022	0.76529	0.6372
Contig79100	339	829	1	0.144986	10	0.012	0.18	0.73495	0.58996
Contig79478	4669	5014	1	-0.114348	10	0.036	0.15	0.69004	0.80439
Contig7970	2867	3620	1	0.104728	12	0.0045	0.0032	0.6977	0.59297
Contig7970	832	1094	1	0.102314	50	2.4e-11	4e-06	0.68865	0.58633
Contig79712	406	549	1	0.14399	10	9.7e-05	0.0003	0.87793	0.73394
Contig7987	26963	27378	1	0.161336	12	0.0021	0.04	0.65821	0.49688
Contig7990	35011	35147	1	0.138033	10	6.3e-05	0.0015	0.86906	0.73103
Contig8	442322	442697	1	0.141395	13	0.0019	0.003	0.57365	0.43225
Contig8033	1445	1572	1	0.103948	12	0.0046	0.0066	0.82243	0.71848
Contig804	51523	51657	1	-0.172411	10	1.1e-08	5.5e-06	0.40776	0.58017
Contig806	161982	162605	1	0.10019	14	0.00064	0.011	0.94259	0.8424
Contig806	182063	182620	1	0.121007	10	0.0075	0.047	0.8536	0.7326
Contig80617	26575	26838	1	0.20286	10	0.00082	0.00013	0.60685	0.40399
Contig80617	27481	27975	1	0.225108	12	1.2e-06	0.00046	0.69039	0.46528
Contig80780	2644	3363	1	0.265168	10	8.7e-06	0.0033	0.87552	0.61035
Contig808	1197	1734	1	0.120008	10	0.081	0.2	0.6847	0.5647
Contig81004	21954	22114	1	0.103169	10	0.0035	0.075	0.91854	0.81537
Contig81138	31	109	1	-0.10011	10	0.023	0.087	0.74515	0.84527
Contig813	62143	62309	1	-0.108208	12	2.2e-06	0.00013	0.84489	0.9531
Contig813	64542	64622	1	-0.121336	10	0.0004	0.0023	0.75947	0.8808
Contig81374	10584	11067	1	-0.101743	10	0.063	0.2	0.82053	0.92228
Contig8158	717	824	1	-0.117205	10	0.0077	0.026	0.62525	0.74246
Contig81751	2329	2426	1	-0.102772	10	0.0017	0.0021	0.70181	0.80458
Contig8177	8123	8652	1	-0.139468	10	0.014	0.17	0.59849	0.73796
Contig81890	7295	7742	1	0.252211	13	6.2e-08	0.00016	0.85315	0.60094
Contig820	45555	45686	1	0.11772	10	0.015	0.083	0.89751	0.77979
Contig82009	547	787	1	0.134021	10	0.00021	4.8e-05	0.83208	0.69806
Contig8230	6407	6842	1	-0.115259	10	0.043	0.12	0.71839	0.83365
Contig82368	519	757	1	0.112275	10	0.01	0.047	0.95337	0.84109
Contig824	56186	56415	1	0.135511	10	3.1e-08	0.00013	0.93021	0.79469
Contig8247	11115	11260	1	0.103815	12	0.031	0.16	0.79463	0.69082
Contig8248	7674	8094	1	-0.105218	10	0.022	0.055	0.64674	0.75196
Contig82614	13967	14422	1	-0.140711	10	0.014	0.0056	0.75628	0.89699
Contig829	111626	112021	1	0.104537	11	0.003	0.059	0.89805	0.79351
Contig829	128293	128607	1	0.102743	10	0.007	0.074	0.89277	0.79003
Contig83057	88267	88453	1	0.10658	12	0.012	0.098	0.77093	0.66435
Contig83176	12770	13290	1	0.154002	10	3.6e-06	3.6e-05	0.92716	0.77316
Contig833	105096	105205	1	0.163954	10	0.00028	0.011	0.91282	0.74886
Contig834	82249	82615	1	0.164081	15	0.00019	0.0079	0.80144	0.63735
Contig83518	648	1464	1	0.177578	22	6.4e-09	4.8e-06	0.6629	0.48532
Contig83615	15697	15941	1	-0.132165	10	0.0036	0.0089	0.62101	0.75317
Contig83615	9217	9606	1	0.125192	10	0.043	0.2	0.74816	0.62296
Contig838	132071	132385	1	0.11522	10	0.0038	0.024	0.83436	0.71914
Contig83948	50015	50696	1	0.227996	12	1.1e-09	2e-05	0.74638	0.51839
Contig83948	52237	52710	1	0.16794	10	0.00018	0.0033	0.88427	0.71633
Contig83948	9177	9436	1	0.139335	10	4.9e-06	0.00047	0.90952	0.77018
Contig83989	171	327	1	0.144649	10	0.0029	0.063	0.87601	0.73136
Contig840	49914	50157	1	-0.14675	10	3.4e-05	0.0015	0.72039	0.86714
Contig84132	844	1044	1	0.10408	10	0.0001	0.0033	0.93063	0.82655
Contig84228	16382	16826	1	0.220574	10	1.9e-05	0.00093	0.93376	0.71318
Contig8423	7646	7785	1	-0.108563	10	0.00074	0.023	0.8282	0.93676
Contig843	66561	67457	1	0.124902	16	1.7e-05	0.0015	0.86685	0.74195
Contig84557	123	203	1	0.149692	10	0.003	0.025	0.84512	0.69543
Contig84658	465	690	1	0.11053	13	0.0004	0.0053	0.83721	0.72668
Contig847	62407	62622	1	-0.156441	12	0.0053	0.016	0.66225	0.8187
Contig848	84801	85249	1	0.163519	10	6.1e-06	5.2e-05	0.90127	0.73775
Contig8486	20147	20282	1	-0.111743	12	0.0023	0.0041	0.70326	0.815
Contig84873	3401	4197	1	0.277034	16	1.5e-06	3.6e-06	0.70195	0.42492
Contig8488	27259	27310	1	0.114085	13	0.0012	0.018	0.74203	0.62794
Contig8491	1241	1379	1	0.12027	10	0.00015	0.0025	0.91811	0.79784
Contig85	324091	324273	1	0.163089	12	7.2e-05	0.0015	0.90743	0.74434
Contig85030	154	1070	1	0.114929	14	0.01	0.071	0.80327	0.68834
Contig85175	14050	14382	1	0.105096	10	0.021	0.038	0.9158	0.8107
Contig8541	16637	16980	1	0.155633	16	5.4e-07	0.00011	0.3705	0.21486
Contig857	77050	77879	1	0.146647	10	0.0006	0.038	0.78839	0.64174
Contig8574	9145	9551	1	0.192488	10	0.0008	0.012	0.77199	0.5795
Contig85757	1001	1638	1	-0.113716	13	0.027	0.1	0.72353	0.83724
Contig8591	5046	5168	1	-0.107807	10	9.1e-07	8.6e-05	0.84876	0.95656
Contig86	68496	68685	1	0.103862	12	0.055	0.29	0.798	0.69414
Contig86	81553	81785	1	-0.132896	10	0.013	0.049	0.57498	0.70787
Contig861	20012	20420	1	0.176959	17	3.4e-05	0.0011	0.82113	0.64417
Contig863	87677	87840	1	0.103906	10	0.0052	0.057	0.87103	0.76713
Contig86427	259	409	1	-0.12672	10	0.00036	0.0014	0.80203	0.92875
Contig866	34793	35708	1	0.100028	15	0.00022	0.00032	0.86418	0.76416
Contig8662	1254	1321	1	0.17378	10	0.00013	0.0043	0.70167	0.52789
Contig86674	935	1547	1	0.125006	10	8.7e-05	0.0015	0.8626	0.73759
Contig867	166603	167094	1	0.184144	10	0.00047	0.026	0.82693	0.64279
Contig867	83903	84352	1	0.106544	10	0.0085	0.038	0.86432	0.75777
Contig86734	22762	22963	1	0.173317	10	0.014	0.018	0.69013	0.51681
Contig86940	4764	4869	1	0.124193	10	0.00085	0.021	0.88395	0.75976
Contig86940	5138	5740	1	0.102893	26	1.8e-08	2.8e-06	0.88525	0.78236
Contig872	75888	75998	1	0.116294	10	0.0079	0.047	0.8821	0.76581
Contig873	129938	130680	1	0.21446	13	3.7e-05	0.0015	0.76155	0.54709
Contig875	19315	19391	1	-0.104895	10	0.051	0.31	0.55012	0.65502
Contig875	65550	66108	1	-0.109446	10	0.0016	0.0098	0.80621	0.91566
Contig8767	13144	13637	1	0.19456	10	0.001	0.0023	0.43469	0.24013
Contig8767	15179	15651	1	0.1147	18	5.4e-05	0.015	0.77837	0.66367
Contig8767	16524	16710	1	0.145808	10	0.00014	0.019	0.77391	0.6281
Contig87670	1816	1964	1	0.142575	10	0.0025	0.00077	0.85446	0.71188
Contig87754	8596	8794	1	-0.121075	10	0.017	0.019	0.80527	0.92634
Contig88	55946	56295	1	0.202542	10	7.5e-06	0.00022	0.74875	0.5462
Contig881	15414	15532	1	0.115828	14	0.00018	0.0024	0.8806	0.76477
Contig882	103863	104286	1	0.309971	10	1.6e-09	2.3e-05	0.87055	0.56058
Contig8824	15852	15953	1	-0.118866	12	0.017	0.18	0.71673	0.83559
Contig8860	4093	4182	1	-0.1167	10	0.012	0.017	0.58237	0.69907
Contig8863	27785	28800	1	0.145003	10	9.8e-05	0.0021	0.84987	0.70486
Contig88635	28684	29573	1	-0.214801	10	2e-06	2.8e-05	0.64783	0.86263
Contig887	141425	141626	1	0.109436	10	0.0012	0.0084	0.90264	0.79321
Contig8896	54966	55431	1	0.113471	10	0.0085	0.066	0.83498	0.72151
Contig89	105618	106115	1	-0.142031	13	7e-05	0.0025	0.8041	0.94613
Contig89	200358	200639	1	0.103985	10	0.0085	0.083	0.84175	0.73777
Contig890	66255	66747	1	0.201704	10	0.00022	0.011	0.61318	0.41148
Contig89052	3380	3622	1	-0.152268	10	2.5e-05	3.5e-05	0.48253	0.6348
Contig89052	3645	3819	1	-0.175861	12	2.7e-08	2.9e-06	0.47212	0.64798
Contig891	138317	138726	1	0.138774	10	0.0032	0.034	0.90507	0.7663
Contig892	21005	22048	1	0.111323	13	0.016	0.078	0.52504	0.41371
Contig892	26030	26481	1	0.141292	16	1.3e-06	0.00031	0.79814	0.65684
Contig892	27475	28358	1	0.192448	10	0.00065	0.02	0.50945	0.317
Contig893	95484	96029	1	-0.112177	10	0.044	0.17	0.72087	0.83304
Contig89412	5390	5748	1	-0.108412	10	0.017	0.12	0.70915	0.81756
Contig896	41801	42038	1	-0.118985	10	0.034	0.25	0.43477	0.55376
Contig899	125339	125559	1	-0.135151	10	0.00064	0.00044	0.66915	0.8043
Contig8995	17258	17690	1	-0.10087	10	0.0045	0.087	0.71419	0.81506
Contig9	218254	218388	1	-0.123276	10	0.014	0.11	0.65857	0.78185
Contig9	403765	403812	1	0.124283	10	0.00059	0.0021	0.91322	0.78893
Contig900	30165	30861	1	0.104041	13	0.046	0.1	0.86802	0.76398
Contig902	216349	216612	1	0.101815	12	0.015	0.061	0.84767	0.74585
Contig9023	28037	28341	1	-0.15765	10	0.00069	0.0063	0.59926	0.75691
Contig9023	28906	29357	1	-0.121888	12	8.3e-05	0.00014	0.70889	0.83078
Contig9023	32963	33164	1	0.15867	10	0.0022	0.00057	0.68604	0.52737
Contig903	126987	127137	1	-0.130091	13	0.0013	0.0012	0.78695	0.91704
Contig903	127702	127867	1	-0.180609	12	1.6e-05	0.00059	0.62037	0.80098
Contig9038	54998	55218	1	0.155688	10	0.0026	0.0026	0.66001	0.50432
Contig9067	13619	13940	1	-0.106158	10	0.00011	0.00022	0.83053	0.93669
Contig9069	6316	6543	1	0.10338	19	1.1e-05	0.00078	0.89662	0.79324
Contig9070	1359	1564	1	-0.122568	10	0.44	0.053	0.11017	0.23273
Contig9078	14244	14522	1	0.105529	10	0.074	0.38	0.74012	0.63459
Contig9078	95	265	1	-0.118079	10	0.0024	0.00071	0.69661	0.81469
Contig908	211497	211964	1	0.138906	10	0.0013	0.019	0.78075	0.64185
Contig9113	24046	24145	1	0.176004	14	0.0011	0.0035	0.7421	0.56609
Contig9113	24166	24282	1	0.107248	10	0.011	0.0081	0.74147	0.63423
Contig9115	31090	31428	1	-0.102477	10	0.11	0.1	0.74936	0.85184
Contig914	17065	17360	1	0.134485	10	0.0038	0.0096	0.64716	0.51267
Contig914	21732	22080	1	0.129499	10	0.05	0.22	0.75005	0.62055
Contig914	9781	9942	1	0.117538	12	0.00022	0.0021	0.84803	0.73049
Contig915	228998	229063	1	-0.119162	10	0.27	0.42	0.78096	0.90012
Contig92	168673	168795	1	-0.105555	10	0.054	0.18	0.6245	0.73005
Contig9207	45	425	1	-0.128352	18	5.5e-06	0.0003	0.54265	0.671
Contig9207	892	1105	1	-0.206793	16	1.6e-05	0.00027	0.49526	0.70205
Contig9211	26918	27069	1	0.106081	10	0.019	0.019	0.7862	0.68012
Contig9211	64353	65037	1	0.105164	10	0.0032	0.013	0.87547	0.7703
Contig927	173636	173958	1	0.147668	10	0.00047	0.0039	0.81804	0.67037
Contig9273	7277	7711	1	-0.193098	16	7.9e-05	0.0029	0.47917	0.67227
Contig928	38967	39234	1	-0.147882	10	0.036	0.018	0.76123	0.90911
Contig9305	30447	30994	1	0.338843	10	3.9e-06	3.4e-05	0.76598	0.42714
Contig9308	23464	23598	1	-0.109672	10	0.01	0.061	0.70022	0.80989
Contig931	163331	163479	1	0.131823	10	0.0013	0.017	0.78812	0.65629
Contig9310	35705	36597	1	0.122475	10	0.0033	0.013	0.87222	0.74974
Contig9310	40598	41680	1	0.109522	10	0.051	0.11	0.76174	0.65222
Contig9321	30127	30548	1	-0.165532	10	0.0026	0.0058	0.75426	0.91979
Contig934	11927	12041	1	0.140581	10	0.0067	0.036	0.77963	0.63905
Contig934	12099	12186	1	0.215481	10	8.8e-05	0.0028	0.86231	0.64683
Contig934	12187	12321	1	0.122125	12	0.14	0.081	0.74978	0.62765
Contig935	130256	130376	1	-0.113844	13	0.00067	0.0094	0.72023	0.83407
Contig937	143709	144321	1	0.113155	10	0.05	0.37	0.8723	0.75914
Contig9372	36729	36837	1	0.116975	10	0.0061	0.029	0.90955	0.79257
Contig939	100445	100573	1	-0.117084	10	0.026	0.16	0.563	0.68008
Contig939	179981	180703	1	0.128831	10	0.045	0.11	0.63234	0.5035
Contig939	186362	186928	1	0.162249	10	0.00024	0.00039	0.70086	0.53862
Contig9456	3474	3806	1	0.153743	12	7.8e-06	0.0001	0.92208	0.76834
Contig9459	59010	59177	1	0.135899	12	0.0037	0.02	0.77766	0.64176
Contig946	23365	23582	1	0.163666	10	0.0038	0.012	0.32435	0.16069
Contig9462	39740	40100	1	0.150371	14	0.00012	0.00083	0.83231	0.68194
Contig947	80972	81828	1	0.106582	12	0.022	0.17	0.83093	0.72435
Contig949	131232	131529	1	0.182613	10	5e-05	0.00082	0.79145	0.60883
Contig949	193779	193947	1	0.101561	12	0.00038	0.0024	0.8735	0.77194
Contig950	317047	317303	1	-0.102174	14	0.015	0.14	0.66575	0.76793
Contig9525	6908	7257	1	0.110042	10	0.0057	0.021	0.78483	0.67479
Contig9575	49762	49995	1	0.121797	10	0.0012	0.0058	0.95482	0.83302
Contig96	16548	17098	1	0.154015	12	0.0067	0.043	0.7454	0.59138
Contig960	131846	132289	1	-0.414191	10	4.4e-09	4e-06	0.13243	0.54662
Contig9608	10122	10752	1	-0.151431	10	0.00089	0.018	0.63828	0.78971
Contig9629	7585	7959	1	0.116612	10	0.0039	0.08	0.89053	0.77392
Contig964	128811	128976	1	0.123054	11	0.0075	0.0079	0.95385	0.83079
Contig965	175253	175962	1	0.172457	12	2.4e-05	0.0014	0.82251	0.65006
Contig967	252077	252363	1	0.102486	10	0.028	0.18	0.83838	0.7359
Contig9703	890	983	1	0.224682	11	7.8e-07	1.2e-05	0.82924	0.60456
Contig9703	983	1391	1	0.144054	30	3e-08	9.2e-05	0.68227	0.53822
Contig9719	8743	9168	1	0.215503	21	4.4e-14	4.8e-05	0.21806	0.0025525
Contig9725	10850	11218	1	0.138249	12	1.3e-05	1.1e-05	0.78435	0.6461
Contig98	212956	213100	1	0.197319	11	7.5e-06	0.00056	0.44764	0.25032
Contig9809	15517	16070	1	0.111322	15	0.017	0.13	0.81126	0.69994
Contig983	195293	195669	1	0.132889	10	0.0033	0.039	0.80494	0.67206
Contig9854	5528	6188	1	-0.108761	10	0.0032	0.0097	0.83757	0.94633
Contig9872	16449	16628	1	0.119165	10	4e-06	4.4e-05	0.89795	0.77878
Contig9872	17873	18415	1	0.141015	13	1.2e-06	0.00017	0.93744	0.79642
Contig9892	3537	3591	1	0.102663	10	0.0068	0.074	0.85862	0.75595
Contig99	14695	15298	1	0.120945	18	2.5e-05	0.0038	0.87388	0.75294
Contig991	60153	60763	1	-0.124026	10	0.0027	0.022	0.72128	0.8453
Contig993	30942	31609	1	-0.116797	10	0.016	0.021	0.7394	0.8562
Contig994	83368	83735	1	-0.10536	10	0.032	0.057	0.77615	0.88151
Contig9983	22089	22369	1	0.160536	13	4.8e-07	0.001	0.82406	0.66352

## Sheet: CHH_DMRs
chr	start	stop	q-value	mean_meth_diff	number_cytosines	p(MWU)	p(2DKs)	mean_g1	mean_g2
Contig4953	44517	44683	2.1e-40	0.206774	37	4.7e-14	1.4e-46	0.99264	0.78587
Contig0	79812	80209	2.6e-34	0.144966	75	4.2e-14	1.8e-40	0.91661	0.77165
Contig558	119597	119687	4.9e-34	0.325586	39	4.2e-14	3.4e-40	0.9401	0.61452
Contig53588	1772	1864	5.8e-31	-0.10302	38	4.9e-14	4e-37	0.87076	0.97378
Contig5778	41424	41565	4.6e-30	0.180374	49	4.4e-14	3.2e-36	0.90645	0.72607
Contig39019	795	884	6.4e-29	0.201191	35	4.1e-14	4.3e-35	0.91668	0.71549
Contig1063	27835	27952	1.4e-28	0.162932	45	5.1e-14	9.3e-35	0.94174	0.7788
Contig963	123628	123724	1.3e-27	0.217872	43	4.1e-14	8.5e-34	0.92651	0.70864
Contig745	4063	4146	2.3e-27	0.19769	30	4e-14	1.6e-33	0.96389	0.7662
Contig169	211382	211540	1.6e-26	0.228062	37	4.7e-14	1.1e-32	0.93967	0.7116
Contig1884	124413	124551	2.1e-26	0.255868	47	3.7e-14	1.5e-32	0.787	0.53114
Contig1183	57475	57539	2.9e-26	0.253496	26	5e-14	2e-32	0.91091	0.65742
Contig8114	9417	9563	6.6e-26	0.195653	37	3.6e-14	4.5e-32	0.9328	0.73714
Contig45919	229	318	1.6e-25	0.379841	27	4.2e-14	1.1e-31	0.93122	0.55138
Contig76783	247	319	1.3e-24	0.242066	33	4.3e-14	9e-31	0.91714	0.67508
Contig3961	46293	46660	1.4e-24	0.181873	38	3.7e-14	9.3e-31	0.93259	0.75072
Contig172	78280	78360	2e-24	0.110911	32	3.9e-14	1.4e-30	0.99896	0.88805
Contig52035	489	581	2.3e-24	0.181124	38	5e-14	1.5e-30	0.89536	0.71423
Contig245	66563	66646	2.7e-24	0.235713	32	5.1e-14	1.8e-30	0.93439	0.69868
Contig57204	325	473	3.4e-24	0.153675	60	3.7e-14	2.4e-30	0.83142	0.67775
Contig3728	47789	48077	1.4e-23	0.215681	82	4.4e-14	9.5e-30	0.78482	0.56914
Contig3669	90267	90425	8.3e-23	0.17437	55	3.8e-14	5.7e-29	0.89962	0.72525
Contig84132	343	563	1.5e-22	0.103174	30	4.4e-14	1e-28	0.90102	0.79784
Contig1747	44769	44873	1.7e-22	0.249488	36	5.1e-14	1.1e-28	0.79839	0.5489
Contig4464	12752	12833	2.6e-22	0.146373	32	3.9e-14	1.7e-28	0.99228	0.84591
Contig854	118157	118327	3.2e-22	0.20024	55	4.7e-14	2.2e-28	0.8261	0.62586
Contig197	52302	52484	1.2e-21	0.175772	61	4.5e-14	8e-28	0.91713	0.74136
Contig7392	8050	8303	2.4e-21	0.124076	81	3.7e-14	1.7e-27	0.80667	0.68259
Contig1346	333000	333098	3e-21	0.15732	33	4.2e-14	2e-27	0.92444	0.76712
Contig6967	41009	41091	3.1e-21	-0.316969	32	4.5e-14	2.1e-27	0.46272	0.77969
Contig20	381128	381219	3.3e-21	0.14884	40	4.8e-14	2.2e-27	0.89346	0.74462
Contig67338	120	253	3.4e-21	0.303107	44	4e-14	2.3e-27	0.79112	0.48801
Contig9679	40120	40186	4.6e-21	0.237353	28	4.1e-14	3.2e-27	0.96492	0.72757
Contig85	162243	162327	3.5e-20	0.18631	32	4.3e-14	2.4e-26	0.95259	0.76628
Contig1463	114127	114190	4e-20	0.336186	23	3.8e-14	2.7e-26	0.82558	0.48939
Contig6523	8458	8496	4.8e-20	0.213194	21	3.8e-14	3.3e-26	0.94102	0.72783
Contig2768	90475	90545	4.9e-20	0.112293	24	4.3e-14	3.3e-26	0.96032	0.84803
Contig1421	76307	76404	5.5e-20	0.188248	39	3.9e-14	3.8e-26	0.86778	0.67953
Contig399	333822	333909	5.5e-20	0.24145	31	4.5e-14	3.7e-26	0.90675	0.6653
Contig315	220888	220935	6.1e-20	0.232452	23	4.3e-14	4.2e-26	0.94293	0.71048
Contig1327	89276	89360	9.1e-20	0.117902	39	4.6e-14	6.2e-26	0.93679	0.81889
Contig1829	17191	17265	1.1e-19	0.216665	30	4.8e-14	7.6e-26	0.95172	0.73505
Contig29	131363	131451	1.7e-19	0.210177	38	4.3e-14	1.1e-25	0.9279	0.71772
Contig1073	15539	15632	2.8e-19	0.1639	30	3.9e-14	1.9e-25	0.97605	0.81215
Contig2941	63660	63766	3.3e-19	0.203658	31	4.6e-14	2.3e-25	0.94301	0.73935
Contig1364	21711	21778	3.4e-19	0.120359	26	4.7e-14	2.4e-25	0.99117	0.87081
Contig31	149872	149931	4.7e-19	0.232406	24	4.9e-14	3.2e-25	0.86138	0.62897
Contig5381	170178	170329	5.5e-19	0.259987	48	4.5e-14	3.7e-25	0.79261	0.53262
Contig67095	529	698	5.6e-19	0.208012	41	4e-14	3.8e-25	0.77242	0.56441
Contig2117	55160	55217	6e-19	0.129851	19	4.7e-14	4.1e-25	0.98739	0.85754
Contig81184	7539	7617	6.1e-19	0.215407	35	4.4e-14	4.2e-25	0.80858	0.59318
Contig1447	168287	168405	6.5e-19	0.229441	39	5e-14	4.4e-25	0.83274	0.6033
Contig439	105129	105206	6.8e-19	0.171087	35	4.5e-14	4.6e-25	0.91998	0.74889
Contig262	159244	159279	9.2e-19	-0.221021	14	4.5e-14	6.3e-25	0.72187	0.94289
Contig2512	18362	18428	1.1e-18	-0.111026	22	4.4e-14	7.8e-25	0.84884	0.95987
Contig678	114790	114907	1.2e-18	0.193591	37	4.5e-14	8.3e-25	0.93646	0.74287
Contig8063	24335	24651	2.8e-18	0.132878	51	4.2e-14	1.9e-24	0.96582	0.83294
Contig2210	13175	13268	3.2e-18	0.219145	42	4e-14	2.2e-24	0.55032	0.33117
Contig1311	105874	105954	3.6e-18	0.131021	37	4.7e-14	2.5e-24	0.92495	0.79393
Contig4529	31824	31892	4.6e-18	0.235133	28	4.4e-14	3.1e-24	0.86376	0.62862
Contig69830	405	590	5e-18	0.148545	69	4.9e-14	3.4e-24	0.89343	0.74489
Contig2431	28849	29040	7e-18	0.123023	69	3.7e-14	4.8e-24	0.91344	0.79042
Contig1454	216234	216288	7.6e-18	0.227982	23	3.9e-14	5.2e-24	0.94045	0.71247
Contig36389	904	1051	1e-17	0.103864	56	4.2e-14	7e-24	0.94244	0.83858
Contig958	48695	48770	1.2e-17	0.159778	29	4.6e-14	8.1e-24	0.96256	0.80279
Contig4138	54374	54576	1.4e-17	0.12333	53	4.3e-14	9.7e-24	0.94431	0.82098
Contig1884	51747	51850	1.6e-17	0.154267	44	3.7e-14	1.1e-23	0.91018	0.75592
Contig1933	43561	43664	1.6e-17	0.198106	39	4.6e-14	1.1e-23	0.93838	0.74027
Contig8063	30753	31128	1.6e-17	0.10363	48	4.5e-14	1.1e-23	0.93496	0.83134
Contig3829	28184	28274	2e-17	0.120352	27	4.3e-14	1.4e-23	0.98292	0.86257
Contig1835	1819	1894	2.2e-17	0.165237	27	4.7e-14	1.5e-23	0.93729	0.77206
Contig12	327717	328158	2.5e-17	0.19258	42	4.2e-14	1.7e-23	0.85691	0.66433
Contig6523	8431	8457	2.7e-17	0.348739	17	4.7e-14	1.8e-23	0.88834	0.53961
Contig641	10536	10609	2.8e-17	0.206729	20	4.5e-14	1.9e-23	0.89552	0.68879
Contig48400	361	443	2.9e-17	0.12643	38	4.6e-14	2e-23	0.91724	0.79081
Contig75512	1015	1121	3e-17	0.141818	24	4.5e-14	2.1e-23	0.96608	0.82426
Contig4633	2546	2612	3.1e-17	0.353026	16	3.8e-14	2.1e-23	0.36298	0.0099528
Contig1063	27593	27674	3.3e-17	0.228298	39	4.2e-14	2.3e-23	0.86574	0.63744
Contig183	340832	340876	3.4e-17	0.261452	16	4.1e-14	2.3e-23	0.9785	0.71705
Contig836	148270	148338	3.7e-17	0.209691	23	4.1e-14	2.5e-23	0.92889	0.71919
Contig1409	33675	33753	4.3e-17	0.153253	32	5e-14	2.9e-23	0.93404	0.78079
Contig4145	100675	100873	5.1e-17	0.179942	62	4.6e-14	3.5e-23	0.77449	0.59455
Contig909	100891	100981	5.1e-17	0.122178	37	4.4e-14	3.5e-23	0.92886	0.80668
Contig8217	49802	49942	5.4e-17	0.198273	53	4.1e-14	3.7e-23	0.73886	0.54059
Contig569	11295	11442	6.9e-17	0.20414	39	4.4e-14	4.7e-23	0.79889	0.59475
Contig1666	84746	84813	9.7e-17	0.342288	24	4.1e-14	6.6e-23	0.59177	0.24948
Contig1728	67255	67412	1.1e-16	0.306213	53	4.2e-14	7.8e-23	0.77098	0.46476
Contig3661	49737	49812	1.1e-16	0.446956	15	4.1e-14	7.2e-23	0.58084	0.13389
Contig83053	436	511	1.2e-16	0.288419	26	4.9e-14	8.4e-23	0.90865	0.62023
Contig52	61015	61372	1.4e-16	0.123722	43	4.5e-14	9.3e-23	0.87728	0.75356
Contig4235	61301	61430	2e-16	0.102619	47	4.6e-14	1.4e-22	0.96082	0.8582
Contig1447	90712	90765	2.4e-16	0.248082	25	4.3e-14	1.6e-22	0.90946	0.66138
Contig5022	7288	7386	2.4e-16	0.194655	42	4.1e-14	1.6e-22	0.90781	0.71315
Contig324	5488	5613	2.6e-16	0.111495	31	3.9e-14	1.8e-22	0.96765	0.85616
Contig1	740644	740711	3.1e-16	0.169263	27	4.1e-14	2.1e-22	0.98067	0.8114
Contig4435	35679	35741	3.3e-16	0.272843	23	4.1e-14	2.2e-22	0.95578	0.68294
Contig130	67519	67626	3.4e-16	0.241367	29	4.3e-14	2.3e-22	0.83589	0.59452
Contig168	396288	396351	4e-16	0.305261	26	4.9e-14	2.7e-22	0.54342	0.23816
Contig126	222142	222197	4.4e-16	0.26938	16	4.2e-14	3e-22	0.7942	0.52482
Contig327	184810	184879	4.4e-16	0.177732	26	4.4e-14	3e-22	0.97715	0.79941
Contig7741	5681	5814	5.6e-16	0.149188	28	4.3e-14	3.8e-22	0.89866	0.74947
Contig481	191239	191299	6.1e-16	0.200826	27	4e-14	4.2e-22	0.97295	0.77212
Contig12083	191	289	6.9e-16	0.123221	41	4.7e-14	4.7e-22	0.95093	0.82771
Contig4390	12265	12316	1.1e-15	0.171954	19	4.9e-14	7.3e-22	0.92187	0.74991
Contig82	110514	110561	1.3e-15	0.143783	22	3.9e-14	9e-22	0.95299	0.80921
Contig246	27167	27245	1.4e-15	0.222875	33	4.3e-14	9.7e-22	0.80706	0.58418
Contig1363	98157	98231	2.7e-15	0.208851	32	5.1e-14	1.8e-21	0.90797	0.69912
Contig39357	1831	1912	3e-15	0.254796	22	4.1e-14	2.1e-21	0.80183	0.54704
Contig1788	40891	41000	3.2e-15	0.219212	40	4.4e-14	2.2e-21	0.86187	0.64266
Contig69481	975	1042	3.7e-15	0.193182	20	4.5e-14	2.6e-21	0.99165	0.79847
Contig2614	45263	45385	4e-15	0.245362	46	4.1e-14	2.7e-21	0.73282	0.48746
Contig5920	58925	59022	4e-15	0.192079	40	4.3e-14	2.7e-21	0.88937	0.69729
Contig3979	19771	19902	4.7e-15	0.20416	49	4.5e-14	3.2e-21	0.83097	0.62681
Contig2391	47952	48047	4.8e-15	0.245352	38	4.2e-14	3.3e-21	0.88908	0.64373
Contig4880	28203	28296	5.4e-15	0.169262	36	4.5e-14	3.7e-21	0.92402	0.75476
Contig23897	5776	5834	5.6e-15	0.130677	27	4.3e-14	3.8e-21	0.91764	0.78697
Contig8842	21101	21174	5.6e-15	0.266122	28	4.6e-14	3.8e-21	0.58655	0.32043
Contig149	238809	238897	5.7e-15	0.230778	29	4.5e-14	3.9e-21	0.73649	0.50572
Contig919	5748	5845	5.9e-15	0.233644	32	4.5e-14	4e-21	0.73719	0.50355
Contig15841	675	765	6.4e-15	0.26352	39	4.2e-14	4.4e-21	0.76667	0.50315
Contig2070	30407	30600	6.7e-15	0.182251	66	4.4e-14	4.6e-21	0.83441	0.65216
Contig8063	29412	29484	7e-15	0.153227	27	4.7e-14	4.8e-21	0.97813	0.8249
Contig2629	40279	40461	8.5e-15	0.127977	29	4.4e-14	5.8e-21	0.92614	0.79817
Contig5550	7022	7056	8.7e-15	0.153003	17	4.5e-14	6e-21	0.97877	0.82577
Contig1104	3285	3359	1e-14	0.317712	18	4.1e-14	7.1e-21	0.40626	0.088546
Contig1896	89163	89345	1.4e-14	0.196837	26	4.5e-14	9.7e-21	0.91056	0.71373
Contig35537	33048	33147	1.5e-14	0.145911	43	4.2e-14	1e-20	0.74704	0.60113
Contig667	17610	17759	1.5e-14	0.231636	44	4.5e-14	1e-20	0.78409	0.55246
Contig13	120326	120387	1.8e-14	0.176616	31	4.9e-14	1.2e-20	0.96989	0.79327
Contig1657	36129	36610	1.9e-14	0.100582	44	4.3e-14	1.3e-20	0.93957	0.83899
Contig2820	68326	68384	2.1e-14	0.156936	25	4.2e-14	1.4e-20	0.98258	0.82564
Contig74674	342	413	2.2e-14	-0.52474	16	4.4e-14	1.5e-20	0.19454	0.71928
Contig3074	27433	27475	2.3e-14	0.229291	17	4.6e-14	1.6e-20	0.76508	0.53579
Contig668	94312	94340	2.6e-14	0.363922	14	4.1e-14	1.8e-20	0.80935	0.44543
Contig2642	37421	37498	3.6e-14	0.176312	27	4.3e-14	2.5e-20	0.92675	0.75044
Contig108	223583	223622	3.7e-14	0.188824	14	4.3e-14	2.5e-20	0.98087	0.79204
Contig43597	1453	1749	3.8e-14	0.112579	55	3.9e-14	2.6e-20	0.8683	0.75572
Contig1338	70101	70187	4.2e-14	0.174226	33	4.5e-14	2.9e-20	0.86287	0.68865
Contig1994	24611	24676	4.2e-14	0.146787	24	4.5e-14	2.9e-20	0.89157	0.74478
Contig7133	2155	2218	4.2e-14	0.327694	25	4.3e-14	2.8e-20	0.6568	0.32911
Contig373	104849	104910	4.5e-14	0.163919	24	4.7e-14	3e-20	0.95603	0.79211
Contig1492	90610	90650	4.6e-14	0.248152	18	4.2e-14	3.1e-20	0.8217	0.57355
Contig960	22013	22076	4.9e-14	0.153602	26	4.5e-14	3.4e-20	0.99052	0.83692
Contig2244	89989	90026	5.2e-14	0.14861	16	4.4e-14	3.5e-20	0.95192	0.80331
Contig1454	60246	60311	5.8e-14	0.301436	36	4.7e-14	3.9e-20	0.63432	0.33288
Contig2554	44661	44908	6.1e-14	0.160799	49	4.5e-14	4.2e-20	0.79931	0.63851
Contig612	165376	165499	6.2e-14	0.195638	46	4e-14	4.2e-20	0.69998	0.50434
Contig3087	3760	3839	7.9e-14	0.127193	28	4.6e-14	5.4e-20	0.96101	0.83381
Contig27380	75	193	1e-13	0.139009	31	4.5e-14	6.9e-20	0.93072	0.79172
Contig1183	57797	57883	1.3e-13	0.221202	31	4.6e-14	9.2e-20	0.59216	0.37096
Contig1023	13363	13426	1.5e-13	0.169124	19	4e-14	1e-19	0.98357	0.81445
Contig1738	41380	41474	1.5e-13	0.197493	48	4.5e-14	1e-19	0.71657	0.51908
Contig38	374061	374189	1.6e-13	0.126855	47	4.7e-14	1.1e-19	0.91202	0.78517
Contig5941	47670	47749	1.6e-13	0.157986	31	4e-14	1.1e-19	0.8864	0.72841
Contig34	307139	307202	1.8e-13	0.13935	23	4.3e-14	1.2e-19	0.88807	0.74872
Contig11168	906	985	2e-13	0.209184	31	4.5e-14	1.4e-19	0.75136	0.54218
Contig1448	46866	46889	2e-13	0.376384	12	4e-14	1.4e-19	0.75452	0.37813
Contig2387	31571	31683	2.4e-13	0.259403	42	4.5e-14	1.6e-19	0.77872	0.51932
Contig586	28022	28154	2.7e-13	0.155333	50	4.5e-14	1.9e-19	0.85313	0.6978
Contig71180	1027	1078	2.7e-13	-0.539463	10	4.1e-14	1.9e-19	0.039	0.57846
Contig20403	598	686	2.9e-13	0.162673	41	4.4e-14	2e-19	0.89266	0.72999
Contig63	100241	100334	2.9e-13	0.263214	33	4.2e-14	2e-19	0.64539	0.38217
Contig22	295913	296098	3e-13	0.203938	39	4.4e-14	2e-19	0.88073	0.6768
Contig9703	995	1114	3.6e-13	0.208928	47	4.6e-14	2.5e-19	0.6093	0.40037
Contig70	1929	1985	4e-13	0.193628	23	4.1e-14	2.8e-19	0.96309	0.76946
Contig4896	70762	70822	4.4e-13	0.312783	24	4.6e-14	3e-19	0.84453	0.53175
Contig8	443939	444022	4.4e-13	0.305482	27	4e-14	3e-19	0.81345	0.50797
Contig522	29707	29838	4.8e-13	0.14461	38	4.7e-14	3.3e-19	0.92071	0.7761
Contig1487	80833	80881	5.1e-13	0.354858	16	3.9e-14	3.5e-19	0.61894	0.26408
Contig365	4642	4675	5.5e-13	0.239668	16	4.3e-14	3.8e-19	0.90316	0.66349
Contig1463	101616	101667	5.7e-13	0.116492	26	4.7e-14	3.9e-19	0.93537	0.81887
Contig2316	72912	72998	5.8e-13	0.231933	27	4.1e-14	4e-19	0.85609	0.62415
Contig3999	6767	6831	5.8e-13	-0.170705	33	4.4e-14	3.9e-19	0.61505	0.78575
Contig4854	61422	61611	5.9e-13	0.287951	31	4.5e-14	4.1e-19	0.78525	0.4973
Contig3634	66531	66588	6e-13	0.218274	24	4.3e-14	4.1e-19	0.95722	0.73895
Contig1113	121075	121183	6.1e-13	0.259157	35	4.4e-14	4.2e-19	0.56811	0.30895
Contig3041	71713	71770	6.7e-13	0.113281	18	4.2e-14	4.6e-19	0.9941	0.88082
Contig495	286544	286633	8.1e-13	0.131914	36	4.5e-14	5.5e-19	0.91734	0.78543
Contig700	168957	169048	8.5e-13	0.190953	41	5e-14	5.8e-19	0.92535	0.73439
Contig878	150586	150666	8.5e-13	0.202435	30	4.2e-14	5.8e-19	0.85168	0.64924
Contig1985	40973	41273	9.4e-13	0.103723	29	4.5e-14	6.4e-19	0.95185	0.84813
Contig1928	154115	154195	9.9e-13	0.257859	27	4.6e-14	6.8e-19	0.84794	0.59008
Contig5002	4016	4107	1.1e-12	0.218725	35	4.1e-14	7.7e-19	0.8036	0.58488
Contig1321	229449	229587	1.2e-12	0.122154	55	4.6e-14	8.3e-19	0.89762	0.77547
Contig33694	392	431	1.2e-12	0.156331	17	4.3e-14	8.2e-19	0.96719	0.81086
Contig634	29637	29775	1.2e-12	0.176966	50	4.2e-14	8.5e-19	0.82142	0.64445
Contig2344	1924	2039	1.3e-12	0.219551	44	3.7e-14	9.2e-19	0.91821	0.69865
Contig86634	1093	1224	1.6e-12	0.232315	24	4.2e-14	1.1e-18	0.94014	0.70783
Contig69667	10648	10748	1.8e-12	0.282636	32	4.1e-14	1.2e-18	0.55085	0.26822
Contig70139	11356	11484	2e-12	0.163364	47	4.4e-14	1.4e-18	0.83578	0.67242
Contig50527	11628	11680	2.1e-12	0.176032	28	4e-14	1.4e-18	0.86783	0.6918
Contig5622	38116	38203	2.1e-12	0.194981	35	4.4e-14	1.5e-18	0.82383	0.62885
Contig1196	114212	114364	2.2e-12	0.120637	33	4.5e-14	1.5e-18	0.90657	0.78594
Contig2204	52934	53047	2.2e-12	0.201384	29	4.7e-14	1.5e-18	0.85119	0.64981
Contig315	108929	108961	2.2e-12	0.326717	17	4.5e-14	1.5e-18	0.43406	0.10735
Contig3416	53791	53902	2.2e-12	0.190818	42	4.3e-14	1.5e-18	0.66235	0.47153
Contig2246	12243	12367	2.3e-12	0.232522	37	4.5e-14	1.6e-18	0.6696	0.43708
Contig44475	33	78	2.5e-12	0.268021	17	4.7e-14	1.7e-18	0.91989	0.65186
Contig636	41269	41340	2.7e-12	0.230683	29	4.6e-14	1.8e-18	0.82047	0.58979
Contig2281	40351	40390	2.8e-12	0.187868	13	4.5e-14	1.9e-18	0.99858	0.81071
Contig1027	14957	15013	2.9e-12	0.160166	22	4.4e-14	2e-18	0.92864	0.76847
Contig706	3812	3912	3.1e-12	0.136569	27	4.5e-14	2.1e-18	0.92492	0.78835
Contig1810	109564	109604	3.3e-12	0.203977	20	4.6e-14	2.2e-18	0.77751	0.57353
Contig485	231217	231377	3.4e-12	0.126856	53	4.9e-14	2.3e-18	0.88986	0.763
Contig4228	19426	19502	3.6e-12	0.274146	28	4.6e-14	2.4e-18	0.46204	0.1879
Contig593	144466	144524	3.8e-12	0.111434	26	4.2e-14	2.6e-18	0.95762	0.84618
Contig912	271945	271979	4.1e-12	0.274081	18	4e-14	2.8e-18	0.83436	0.56028
Contig5205	11227	11309	4.5e-12	0.14438	34	4.2e-14	3.1e-18	0.91971	0.77533
Contig5304	55140	55273	4.6e-12	0.191584	54	4e-14	3.2e-18	0.70688	0.5153
Contig3030	29012	29077	4.7e-12	0.129551	29	4.5e-14	3.2e-18	0.97161	0.84206
Contig3315	162803	162863	5.3e-12	0.117321	26	4.4e-14	3.6e-18	0.96967	0.85235
Contig3521	50539	50598	5.3e-12	0.212344	17	4.4e-14	3.6e-18	0.94384	0.73149
Contig1197	68909	69092	5.6e-12	0.13766	60	4.2e-14	3.8e-18	0.89578	0.75812
Contig1795	14691	14759	5.6e-12	0.1974	24	6.1e-14	3.8e-18	0.81604	0.61864
Contig22262	2431	2541	6.2e-12	0.241478	44	4.2e-14	4.2e-18	0.6432	0.40172
Contig1884	124314	124409	6.4e-12	0.124707	38	4.2e-14	4.4e-18	0.92357	0.79886
Contig1749	122071	122203	6.9e-12	0.225132	22	4.1e-14	4.7e-18	0.96553	0.7404
Contig5716	19774	19821	7.1e-12	0.145511	16	4e-14	4.8e-18	0.90338	0.75786
Contig54148	265	328	7.3e-12	0.204044	25	4.1e-14	5e-18	0.92588	0.72183
Contig62	24775	24862	7.6e-12	0.118078	39	4.3e-14	5.2e-18	0.96257	0.8445
Contig481	101413	101498	7.7e-12	0.242084	36	4.4e-14	5.2e-18	0.842	0.59991
Contig597	152607	152704	7.8e-12	0.11442	32	4.1e-14	5.4e-18	0.9181	0.80368
Contig42206	1110	1179	8e-12	0.102944	21	4.4e-14	5.5e-18	0.97516	0.87221
Contig760	98436	98649	8e-12	0.11373	52	4.4e-14	5.4e-18	0.87838	0.76465
Contig4926	131253	131341	9e-12	0.218449	35	5.1e-14	6.2e-18	0.81563	0.59718
Contig1814	17057	17149	9.2e-12	0.100289	38	4.4e-14	6.3e-18	0.90054	0.80025
Contig1539	52027	52131	1.1e-11	0.125694	49	4.2e-14	7.3e-18	0.85803	0.73234
Contig1702	28981	29052	1.1e-11	0.195029	29	4.7e-14	7.6e-18	0.8531	0.65807
Contig4140	49375	49424	1.1e-11	0.335389	21	4.6e-14	7.4e-18	0.72916	0.39377
Contig74148	60900	60920	1.1e-11	0.417638	10	4.6e-14	7.7e-18	0.92752	0.50988
Contig142	284308	284349	1.2e-11	0.226903	20	4e-14	8.5e-18	0.86896	0.64206
Contig2027	50331	50360	1.2e-11	0.238195	14	4.3e-14	8.5e-18	0.92771	0.68952
Contig3212	149748	150214	1.2e-11	0.170709	46	4.2e-14	8e-18	0.82956	0.65885
Contig1804	109878	110049	1.3e-11	0.112959	49	4.1e-14	8.6e-18	0.85473	0.74177
Contig84518	536	599	1.6e-11	0.109501	20	4.1e-14	1.1e-17	0.99886	0.88936
Contig62330	314	425	1.7e-11	0.111504	45	4.6e-14	1.1e-17	0.94666	0.83516
Contig337	146656	146784	1.8e-11	0.12787	50	4e-14	1.2e-17	0.95895	0.83108
Contig2151	10771	10792	2e-11	0.186959	11	4.3e-14	1.4e-17	0.83761	0.65065
Contig6535	844	900	2e-11	0.331327	18	4.1e-14	1.3e-17	0.73676	0.40544
Contig7533	1664	1723	2e-11	0.251269	16	4.5e-14	1.3e-17	0.8455	0.59423
Contig66382	14216	14296	2.2e-11	0.320047	29	4.5e-14	1.5e-17	0.57755	0.2575
Contig260	28573	28633	2.3e-11	0.284535	20	4.7e-14	1.6e-17	0.42453	0.13999
Contig4078	295	470	2.3e-11	0.225811	29	4.2e-14	1.6e-17	0.89247	0.66666
Contig364	274430	274488	2.4e-11	0.15913	25	4.5e-14	1.6e-17	0.9679	0.80877
Contig8659	10012	10050	2.4e-11	0.29231	16	4.1e-14	1.6e-17	0.72321	0.4309
Contig3253	84008	84079	2.6e-11	0.291291	21	4.1e-14	1.8e-17	0.48362	0.19233
Contig51158	39	129	2.6e-11	0.104077	34	1.7e-13	1.8e-17	0.9174	0.81332
Contig2319	28488	28535	3e-11	0.30683	16	4.3e-14	2.1e-17	0.68339	0.37656
Contig5668	29785	29809	3e-11	0.134321	10	4.1e-14	2e-17	0.97003	0.83571
Contig3391	10223	10287	3.2e-11	0.297707	22	4e-14	2.2e-17	0.53538	0.23768
Contig15364	735	790	3.7e-11	0.143805	24	4e-14	2.6e-17	0.93902	0.79521
Contig913	87758	87818	3.7e-11	0.147891	28	4.5e-14	2.5e-17	0.86349	0.7156
Contig2668	11196	11280	4e-11	0.209252	39	4.7e-14	2.7e-17	0.68676	0.47751
Contig10358	30132	30179	4.2e-11	0.359935	17	4.7e-14	2.9e-17	0.70728	0.34735
Contig1874	120533	120616	4.4e-11	0.241263	36	4.5e-14	3e-17	0.75226	0.51099
Contig483	16067	16252	4.4e-11	0.213541	24	4.6e-14	3e-17	0.95214	0.73859
Contig34947	207	235	4.9e-11	0.150726	14	4.7e-14	3.3e-17	0.94758	0.79686
Contig1627	61715	61770	5e-11	-0.250364	20	4.3e-14	3.4e-17	0.34466	0.59502
Contig1173	155269	155321	5.3e-11	0.260336	19	4.1e-14	3.6e-17	0.85606	0.59573
Contig867	11479	11558	5.3e-11	0.279565	33	4.6e-14	3.6e-17	0.76861	0.48905
Contig1786	1180	1261	5.4e-11	0.196856	34	4.1e-14	3.7e-17	0.80337	0.60651
Contig486	1152	1247	5.4e-11	0.186453	41	4.2e-14	3.7e-17	0.71586	0.5294
Contig5365	44149	44250	5.5e-11	0.135364	41	4.5e-14	3.7e-17	0.8906	0.75523
Contig1454	216166	216223	5.6e-11	0.147913	27	4.3e-14	3.8e-17	0.93774	0.78983
Contig20099	381	445	6.1e-11	0.173834	26	4.5e-14	4.2e-17	0.94295	0.76912
Contig5817	16959	17036	6.2e-11	0.237963	29	4.4e-14	4.2e-17	0.52988	0.29192
Contig1371	7243	7307	6.4e-11	0.228857	22	4.3e-14	4.3e-17	0.85112	0.62226
Contig328	2407	2531	6.5e-11	0.157847	39	4.2e-14	4.4e-17	0.84744	0.68959
Contig663	89081	89191	7e-11	0.157404	36	4.2e-14	4.8e-17	0.96613	0.80873
Contig1448	108452	108528	7.2e-11	0.198046	36	4e-14	4.9e-17	0.95159	0.75354
Contig2331	74326	74389	7.7e-11	0.200735	23	4.2e-14	5.2e-17	0.90562	0.70489
Contig44344	199	359	8.6e-11	0.210898	52	4.3e-14	5.9e-17	0.7013	0.4904
Contig9935	10327	10457	8.6e-11	0.135874	37	4.3e-14	5.9e-17	0.90819	0.77232
Contig851	10381	10445	8.7e-11	0.227296	19	4.1e-14	6e-17	0.9146	0.68731
Contig808	32866	32958	8.9e-11	0.248124	30	4.5e-14	6e-17	0.79412	0.54599
Contig4672	47718	47758	9.1e-11	0.248636	15	4.2e-14	6.2e-17	0.82688	0.57824
Contig5	44840	44919	9.3e-11	0.166042	38	4.4e-14	6.4e-17	0.79578	0.62973
Contig7190	51726	51854	9.3e-11	0.131997	46	4.2e-14	6.3e-17	0.91225	0.78025
Contig3983	16635	16722	1e-10	0.241894	30	4.6e-14	7e-17	0.80682	0.56493
Contig3535	66023	66129	1.1e-10	0.203516	14	4.4e-14	7.7e-17	0.97856	0.77504
Contig3941	12121	12150	1.1e-10	0.231555	15	4e-14	7.6e-17	0.94971	0.71816
Contig413	158307	158438	1.1e-10	0.146198	39	4.2e-14	7.6e-17	0.88339	0.73719
Contig6026	25528	25594	1.1e-10	0.18172	28	4.5e-14	7.3e-17	0.65568	0.47396
Contig809	100187	100367	1.1e-10	0.11434	77	4.3e-14	7.6e-17	0.80675	0.69241
Contig8	194086	194142	1.3e-10	0.17017	24	4.7e-14	8.5e-17	0.96588	0.79571
Contig81819	5073	5134	1.3e-10	0.331048	21	4.7e-14	8.6e-17	0.8931	0.56205
Contig40553	742	798	1.4e-10	0.267403	19	4e-14	9.7e-17	0.9662	0.6988
Contig80623	321	370	1.4e-10	0.132322	22	4.1e-14	9.4e-17	0.95378	0.82146
Contig76640	783	947	1.5e-10	0.166791	44	4.6e-14	1e-16	0.86679	0.7
Contig46447	270	358	1.6e-10	0.307103	27	4.1e-14	1.1e-16	0.79639	0.48929
Contig8217	21987	22029	1.6e-10	0.122045	15	4.5e-14	1.1e-16	0.97263	0.85059
Contig2374	16487	16547	1.7e-10	0.116261	22	4.2e-14	1.1e-16	0.91745	0.80119
Contig811	113656	113748	1.7e-10	0.229111	32	4.3e-14	1.2e-16	0.84332	0.61421
Contig1515	197502	197605	1.8e-10	0.139636	33	4.7e-14	1.2e-16	0.90917	0.76953
Contig1652	65258	65298	1.8e-10	0.294351	19	4.2e-14	1.2e-16	0.62066	0.32631
Contig592	199882	200086	1.8e-10	0.14575	66	4.4e-14	1.3e-16	0.92481	0.77907
Contig2904	112288	112389	1.9e-10	0.123478	30	4.2e-14	1.3e-16	0.93016	0.80668
Contig315	220937	221279	1.9e-10	0.350991	18	4.2e-14	1.3e-16	0.9181	0.56711
Contig216	180640	180689	2e-10	0.147308	26	4.7e-14	1.4e-16	0.91992	0.77261
Contig58751	10132	10187	2e-10	0.106888	22	4.3e-14	1.3e-16	0.9842	0.87731
Contig2454	22186	22228	2.2e-10	0.206437	17	4.3e-14	1.5e-16	0.63349	0.42705
Contig1796	110718	110843	2.3e-10	0.106622	40	4e-13	1.6e-16	0.83271	0.72609
Contig4475	14110	14254	2.3e-10	0.102901	50	4.5e-14	1.6e-16	0.94021	0.8373
Contig452	238917	238980	2.4e-10	0.234741	20	4.6e-14	1.7e-16	0.88474	0.65
Contig882	108805	108869	2.4e-10	0.348683	23	4.5e-14	1.6e-16	0.80584	0.45716
Contig6	197025	197068	2.7e-10	0.232063	22	4.5e-14	1.8e-16	0.9197	0.68764
Contig77224	42071	42190	2.8e-10	0.128612	41	4.1e-14	1.9e-16	0.91208	0.78347
Contig3355	60186	60317	2.9e-10	0.158776	41	4.2e-14	2e-16	0.8428	0.68402
Contig8084	559	680	2.9e-10	-0.282177	28	4.5e-14	2e-16	0.42757	0.70975
Contig22477	9034	9066	3e-10	0.281805	12	4e-14	2.1e-16	0.90826	0.62646
Contig5956	104914	105012	3e-10	0.126353	37	4.2e-14	2.1e-16	0.91553	0.78917
Contig658	58543	58624	3e-10	0.104459	32	4.2e-14	2e-16	0.90442	0.79996
Contig667	18162	18210	3e-10	0.357366	17	4.4e-14	2e-16	0.81253	0.45516
Contig2547	133947	134067	3.3e-10	0.177005	44	4.7e-14	2.2e-16	0.80962	0.63261
Contig4530	4879	4941	3.3e-10	0.102638	24	4.3e-14	2.2e-16	0.94071	0.83807
Contig1099	45081	45172	3.4e-10	0.14756	33	4.6e-14	2.4e-16	0.90413	0.75657
Contig4494	24012	24079	3.9e-10	0.323856	14	4.4e-14	2.7e-16	0.70108	0.37722
Contig3351	68237	68297	4e-10	0.23055	20	4.1e-14	2.7e-16	0.37874	0.14819
Contig2824	12882	12936	4.2e-10	0.239488	22	4.2e-14	2.9e-16	0.76387	0.52438
Contig572	101334	101388	4.3e-10	0.164216	24	4.5e-14	3e-16	0.93108	0.76686
Contig4626	27057	28190	4.6e-10	-0.19304	27	4.6e-14	3.2e-16	0.13473	0.32777
Contig10813	899	1006	4.7e-10	0.194409	31	4.5e-14	3.2e-16	0.37556	0.18115
Contig4400	172	246	4.7e-10	0.177635	31	4.3e-14	3.2e-16	0.9151	0.73747
Contig3513	108923	109001	4.8e-10	0.227971	29	4.3e-14	3.3e-16	0.71618	0.48821
Contig959	111229	111296	4.8e-10	0.186	28	4e-14	3.3e-16	0.47489	0.28889
Contig3097	22769	22839	5e-10	0.114876	28	4.1e-14	3.4e-16	0.99436	0.87949
Contig8252	18718	18796	5.1e-10	0.150861	27	4.4e-14	3.5e-16	0.95637	0.8055
Contig1802	19657	19807	5.2e-10	0.145781	43	4.5e-14	3.5e-16	0.72631	0.58053
Contig4494	23661	23762	5.7e-10	0.119948	42	4.7e-14	3.9e-16	0.92545	0.8055
Contig7939	2053	2140	5.8e-10	0.130389	38	6.1e-09	4e-16	0.83611	0.70572
Contig13	120245	120298	5.9e-10	0.160346	17	4.2e-14	4.1e-16	0.97356	0.81321
Contig2547	150345	150415	6.1e-10	0.197779	21	4.1e-14	4.1e-16	0.90784	0.71006
Contig862	106323	106510	6.1e-10	0.119031	45	4.5e-14	4.2e-16	0.90688	0.78785
Contig2729	12150	12252	6.3e-10	0.245868	33	4.5e-14	4.3e-16	0.67787	0.432
Contig3055	12420	12593	6.4e-10	0.162722	60	4.2e-14	4.4e-16	0.73862	0.5759
Contig4566	17872	17955	6.8e-10	0.103658	33	4.1e-14	4.7e-16	0.94536	0.8417
Contig4599	38016	38115	6.8e-10	0.130926	40	4.2e-14	4.7e-16	0.8675	0.73657
Contig1262	29082	29152	7e-10	0.145563	25	4.1e-14	4.8e-16	0.83205	0.68649
Contig5775	104077	104142	7.4e-10	0.169612	22	4.2e-14	5.1e-16	0.87064	0.70103
Contig364	25491	25539	7.6e-10	0.306913	13	4.6e-14	5.2e-16	0.68074	0.37383
Contig5018	24442	24512	7.9e-10	0.24955	22	4.3e-14	5.4e-16	0.70762	0.45807
Contig2238	141670	141719	8.4e-10	0.168519	20	4.2e-14	5.7e-16	0.93889	0.77037
Contig7727	8193	8250	8.9e-10	0.279894	16	4.1e-14	6.1e-16	0.71531	0.43542
Contig1967	15230	15301	9e-10	0.106146	29	4.5e-14	6.1e-16	0.93643	0.83029
Contig57534	531	563	9e-10	0.290722	12	4.6e-14	6.1e-16	0.74999	0.45926
Contig595	158869	158889	9e-10	0.216829	10	4.3e-14	6.1e-16	0.93857	0.72174
Contig86729	665	789	9.2e-10	0.146724	42	4.3e-14	6.3e-16	0.90007	0.75334
Contig609	165568	165630	9.9e-10	-0.146525	26	4.6e-14	6.7e-16	0.76614	0.91267
Contig3300	63705	63749	1.1e-09	0.281542	18	4.5e-14	7.4e-16	0.74433	0.46279
Contig999	30174	30236	1.1e-09	0.205871	14	4.7e-14	7.5e-16	0.95943	0.75356
Contig373	112484	112537	1.2e-09	0.146587	18	4.3e-14	8.1e-16	0.96472	0.81814
Contig4524	33259	33310	1.2e-09	0.190875	19	4.6e-14	8.4e-16	0.95833	0.76745
Contig5748	67186	67354	1.2e-09	0.100553	55	4.7e-14	8.4e-16	0.95618	0.85562
Contig3	263163	263243	1.3e-09	0.192284	30	4.5e-14	8.8e-16	0.8034	0.61112
Contig4172	26592	26673	1.3e-09	0.174854	27	4.1e-14	8.6e-16	0.73471	0.55986
Contig5604	35223	35347	1.4e-09	0.170291	49	4e-14	9.8e-16	0.68179	0.51149
Contig146	150344	150396	1.5e-09	0.129167	23	4.6e-14	9.9e-16	0.97655	0.84739
Contig203	274970	275023	1.5e-09	0.205327	22	4.5e-14	1e-15	0.90136	0.69603
Contig501	209392	209479	1.5e-09	0.246893	33	4.4e-14	1e-15	0.50264	0.25575
Contig6749	107582	107715	1.5e-09	0.171503	40	4.1e-14	1e-15	0.93237	0.76087
Contig4015	68369	68524	1.6e-09	0.258407	19	4.7e-14	1.1e-15	0.86507	0.60666
Contig3432	137537	137586	1.7e-09	0.239996	17	4.4e-14	1.2e-15	0.61958	0.37958
Contig1192	74851	74968	1.8e-09	0.169287	43	4.2e-14	1.2e-15	0.78091	0.61162
Contig1884	51379	51473	1.8e-09	0.285988	22	4.5e-14	1.2e-15	0.69893	0.41294
Contig3854	24953	25054	1.8e-09	0.182263	29	4.5e-14	1.2e-15	0.67915	0.49689
Contig56	161360	161406	1.8e-09	0.153579	18	4.7e-14	1.2e-15	0.97269	0.81911
Contig4055	86431	86470	2e-09	0.275676	13	4.6e-14	1.4e-15	0.82617	0.55049
Contig74	185234	185283	2e-09	0.112029	19	4e-14	1.4e-15	0.97054	0.85852
Contig367	18748	18809	2.1e-09	0.247627	19	4.3e-14	1.4e-15	0.76596	0.51834
Contig4533	70213	70299	2.2e-09	0.183351	39	4.5e-14	1.5e-15	0.68574	0.50239
Contig5627	77207	77272	2.2e-09	0.140813	20	4.2e-14	1.5e-15	0.96219	0.82138
Contig1099	44278	44360	2.3e-09	0.165953	29	4.7e-14	1.6e-15	0.90062	0.73466
Contig257	122644	122696	2.4e-09	0.157178	23	7.8e-14	1.6e-15	0.81715	0.65997
Contig336	231609	231661	2.6e-09	0.197644	18	4.4e-14	1.8e-15	0.94996	0.75232
Contig47324	957	1315	2.6e-09	0.112728	36	8.1e-10	1.8e-15	0.827	0.71428
Contig605	51892	51995	2.6e-09	0.194096	20	1.5e-12	1.7e-15	0.81936	0.62527
Contig9827	3926	4042	2.6e-09	0.117763	34	4.4e-12	1.8e-15	0.81183	0.69407
Contig72125	338	382	2.7e-09	0.142534	20	3.9e-14	1.8e-15	0.93674	0.7942
Contig44227	63	113	2.9e-09	0.232522	23	4.1e-14	1.9e-15	0.8122	0.57968
Contig67793	577	685	2.9e-09	0.215353	25	4.7e-14	2e-15	0.39009	0.17474
Contig35810	260	334	3.1e-09	0.153465	29	4.7e-14	2.1e-15	0.89236	0.73889
Contig1688	29392	29658	3.2e-09	0.105541	33	3.1e-10	2.2e-15	0.74409	0.63854
Contig2340	32202	32262	3.2e-09	0.18118	23	4.2e-14	2.2e-15	0.95266	0.77148
Contig7461	11905	12001	3.2e-09	0.152365	31	4.6e-14	2.2e-15	0.92842	0.77606
Contig1207	25937	26066	3.3e-09	0.125206	43	4.3e-14	2.2e-15	0.9323	0.80709
Contig24494	154	260	3.3e-09	0.182039	44	4.4e-14	2.3e-15	0.70407	0.52203
Contig18416	371	470	3.6e-09	0.154094	20	4.5e-14	2.5e-15	0.82764	0.67355
Contig35752	235	300	3.6e-09	0.154704	24	4.4e-14	2.5e-15	0.75421	0.5995
Contig67862	90	202	3.6e-09	0.108271	27	4.4e-14	2.5e-15	0.9259	0.81763
Contig1447	90766	90937	3.9e-09	0.14309	52	4.4e-14	2.7e-15	0.80625	0.66316
Contig24166	11087	11142	3.9e-09	0.304551	16	4.3e-14	2.7e-15	0.50758	0.20303
Contig44418	2710	2756	3.9e-09	0.133743	21	4.5e-14	2.7e-15	0.94142	0.80767
Contig1788	18201	18270	4e-09	0.236441	28	4.2e-14	2.7e-15	0.55758	0.32114
Contig39094	917	984	4.2e-09	0.155253	29	4.6e-14	2.8e-15	0.89116	0.73591
Contig5002	33499	33590	4.2e-09	0.117051	30	4.7e-14	2.9e-15	0.89877	0.78172
Contig1364	21945	21985	4.3e-09	0.16836	19	4.4e-14	3e-15	0.94563	0.77727
Contig1438	141733	141800	4.3e-09	0.248278	24	4.1e-14	3e-15	0.65682	0.40854
Contig17234	29719	29918	4.3e-09	0.157763	39	4.4e-14	3e-15	0.75064	0.59288
Contig550	79191	79234	4.3e-09	0.326103	10	5.5e-14	3e-15	0.71674	0.39064
Contig3982	65693	65776	4.4e-09	0.194665	31	4.2e-14	3e-15	0.35025	0.15559
Contig6422	58709	58770	4.4e-09	0.102196	24	4.7e-14	3e-15	0.80274	0.70055
Contig402	103347	103426	4.7e-09	0.28782	25	4.1e-14	3.2e-15	0.57905	0.29123
Contig63737	1684	1740	4.7e-09	0.303197	15	4.7e-14	3.2e-15	0.45492	0.15173
Contig967	228259	228306	4.9e-09	0.13295	21	4.6e-14	3.4e-15	0.97573	0.84278
Contig2374	80458	80536	5.1e-09	0.149153	30	4.5e-14	3.4e-15	0.90691	0.75776
Contig4491	1447	1489	5.3e-09	0.241697	14	4.2e-14	3.6e-15	0.97732	0.73562
Contig79327	585	603	5.6e-09	0.296086	12	4.1e-14	3.8e-15	0.7715	0.47541
Contig162	124691	124757	5.9e-09	0.275509	18	4.4e-14	4e-15	0.79198	0.51647
Contig44851	336	390	5.9e-09	0.100568	29	4.3e-14	4e-15	0.96154	0.86097
Contig54	85504	85534	6.2e-09	0.140647	13	4.2e-14	4.2e-15	0.99443	0.85379
Contig263	117208	117280	6.3e-09	0.138805	32	4.4e-14	4.3e-15	0.92434	0.78554
Contig126	130992	131025	6.4e-09	0.239772	17	4.5e-14	4.4e-15	0.82568	0.5859
Contig513	66450	66506	6.4e-09	0.271167	24	4.2e-14	4.4e-15	0.58177	0.3106
Contig5829	71397	71488	6.4e-09	0.16361	29	4.1e-14	4.4e-15	0.96088	0.79727
Contig1667	206516	206561	6.6e-09	0.228733	22	1.9e-12	4.5e-15	0.81975	0.59102
Contig54771	1053	1126	6.6e-09	0.211215	21	4.2e-14	4.5e-15	0.88445	0.67323
Contig9436	8337	8581	6.7e-09	0.165272	33	3.9e-14	4.5e-15	0.84961	0.68434
Contig1073	15433	15537	6.8e-09	0.230441	33	4.2e-14	4.7e-15	0.86022	0.62978
Contig51891	310	439	6.8e-09	0.130471	29	4.2e-14	4.7e-15	0.90529	0.77482
Contig540	146536	146615	7.1e-09	0.1345	28	8.5e-14	4.8e-15	0.90574	0.77124
Contig7365	1213	1254	7.1e-09	0.279416	10	4.5e-14	4.9e-15	0.27942	2.5e-07
Contig448	4136	4301	7.2e-09	0.177374	38	4.2e-14	4.9e-15	0.86995	0.69258
Contig674	231500	231614	7.3e-09	0.203303	33	4.2e-14	5e-15	0.85123	0.64793
Contig1061	172174	172237	7.4e-09	0.237971	22	4.6e-14	5.1e-15	0.89342	0.65545
Contig13360	1112	1176	8e-09	0.238235	23	4.6e-14	5.4e-15	0.69964	0.46141
Contig52061	19325	19375	8.2e-09	0.203964	23	4.2e-14	5.6e-15	0.89062	0.68666
Contig8550	54071	54173	8.3e-09	0.161168	29	4.2e-14	5.7e-15	0.79686	0.63569
Contig554	144514	144544	8.4e-09	0.149929	16	4.8e-14	5.7e-15	0.96204	0.81211
Contig3280	36898	36960	8.7e-09	0.260587	24	4.1e-14	6e-15	0.67615	0.41556
Contig11499	1970	2001	9.1e-09	0.277492	12	4.5e-14	6.2e-15	0.80695	0.52946
Contig208	113210	113245	1e-08	0.229305	15	4.3e-14	7e-15	0.82717	0.59787
Contig1224	151439	151473	1.1e-08	0.115676	14	4.7e-14	7.6e-15	0.9787	0.86303
Contig69082	918	1062	1.1e-08	0.126951	54	4.6e-14	7.4e-15	0.85357	0.72662
Contig74148	60866	60900	1.1e-08	0.251187	15	6.1e-09	7.5e-15	0.88547	0.63429
Contig761	57777	57887	1.1e-08	0.184956	37	4.4e-14	7.8e-15	0.90168	0.71672
Contig1554	132734	132786	1.2e-08	0.251228	22	4.1e-14	8.3e-15	0.79886	0.54764
Contig2820	61049	61259	1.2e-08	0.186503	41	4.5e-14	7.9e-15	0.89918	0.71268
Contig311	115038	115102	1.2e-08	0.269356	22	4.4e-14	7.9e-15	0.38264	0.11328
Contig6322	72808	72929	1.2e-08	0.127459	50	4.2e-14	8.5e-15	0.83617	0.70871
Contig139	399925	399951	1.3e-08	0.337208	14	4e-14	9e-15	0.82206	0.48485
Contig227	75526	75646	1.3e-08	0.161138	29	4.5e-14	8.5e-15	0.90415	0.74301
Contig485	231382	231473	1.3e-08	0.194162	30	4.4e-14	9.2e-15	0.92115	0.72699
Contig12598	8788	8871	1.4e-08	0.105882	35	4e-14	9.6e-15	0.95153	0.84565
Contig1321	229625	229670	1.4e-08	0.148805	23	4.3e-14	9.3e-15	0.9277	0.77889
Contig197	37244	37284	1.4e-08	0.183536	12	4.2e-14	9.4e-15	0.96989	0.78635
Contig3283	132624	132726	1.4e-08	0.152816	43	4.7e-14	9.2e-15	0.87955	0.72673
Contig40425	1125	1189	1.4e-08	0.2021	19	4.1e-14	9.5e-15	0.9475	0.7454
Contig840	81103	81124	1.4e-08	0.141087	12	4.2e-14	9.7e-15	0.93418	0.79309
Contig1447	168211	168279	1.5e-08	0.203032	27	4.1e-14	1e-14	0.86338	0.66035
Contig16267	1255	1341	1.5e-08	0.224954	23	4.2e-14	9.9e-15	0.89052	0.66556
Contig2744	585	635	1.5e-08	0.241938	18	4.3e-14	1e-14	0.69797	0.45603
Contig831	32311	32346	1.5e-08	0.228338	14	4.3e-14	9.9e-15	0.97426	0.74592
Contig2916	67323	67390	1.6e-08	0.280838	18	4.3e-14	1.1e-14	0.58874	0.3079
Contig3356	14830	14875	1.6e-08	0.185882	18	4.4e-14	1.1e-14	0.96149	0.77561
Contig4309	46450	46547	1.6e-08	0.174799	39	4.5e-14	1.1e-14	0.87128	0.69648
Contig1560	83329	83400	1.7e-08	0.135501	29	4.2e-14	1.2e-14	0.8794	0.7439
Contig2840	52737	52806	1.7e-08	0.134855	34	4.2e-14	1.1e-14	0.90629	0.77143
Contig6548	2649	2693	1.7e-08	0.250611	22	4.2e-14	1.2e-14	0.90701	0.6564
Contig6858	663	717	1.7e-08	0.272274	16	4.6e-14	1.2e-14	0.76813	0.49585
Contig73619	1297	1597	1.7e-08	0.160234	32	4e-14	1.2e-14	0.85787	0.69764
Contig1910	22510	22564	1.8e-08	0.226672	22	1.2e-10	1.2e-14	0.4627	0.23603
Contig1962	102974	103014	1.9e-08	0.178058	19	6.4e-14	1.3e-14	0.92608	0.74802
Contig6319	4938	4991	1.9e-08	0.39473	15	4.1e-14	1.3e-14	0.97011	0.57538
Contig201	119666	119709	2e-08	0.193914	18	4.5e-14	1.4e-14	0.89362	0.69971
Contig2373	90800	90853	2e-08	0.21367	20	4.2e-14	1.3e-14	0.86779	0.65412
Contig4685	33753	33791	2e-08	0.247021	19	6.9e-13	1.3e-14	0.46481	0.21779
Contig1763	70208	70298	2.1e-08	0.172619	31	4.6e-14	1.4e-14	0.88471	0.71209
Contig291	169932	170069	2.1e-08	0.111821	36	4.1e-14	1.4e-14	0.97225	0.86043
Contig4140	43834	43884	2.1e-08	0.282848	19	4.2e-14	1.4e-14	0.85916	0.57631
Contig1149	71315	71662	2.2e-08	0.172671	61	4.6e-14	1.5e-14	0.71652	0.54385
Contig1430	10371	10425	2.2e-08	0.216903	19	4.4e-14	1.5e-14	0.91061	0.6937
Contig3826	56319	56388	2.2e-08	0.174626	27	4.2e-14	1.5e-14	0.86861	0.69398
Contig5469	48704	48770	2.2e-08	0.252603	24	4.5e-14	1.5e-14	0.7924	0.53979
Contig794	23055	23093	2.3e-08	0.217097	16	4.5e-14	1.5e-14	0.9114	0.6943
Contig90	139263	139337	2.4e-08	0.101492	27	4.3e-14	1.6e-14	0.98033	0.87884
Contig580	45076	45137	2.5e-08	0.191635	20	4.3e-14	1.7e-14	0.87805	0.68642
Contig5983	112878	112935	2.5e-08	0.118526	24	1.2e-13	1.7e-14	0.8944	0.77588
Contig8892	6587	6626	2.5e-08	0.160744	20	4.5e-14	1.7e-14	0.86418	0.70343
Contig5103	8375	8463	2.6e-08	0.120469	34	6.2e-14	1.8e-14	0.82822	0.70775
Contig47654	444	518	2.7e-08	0.184976	31	4.2e-14	1.9e-14	0.7575	0.57252
Contig1444	44532	44587	3e-08	0.193375	17	4.8e-14	2e-14	0.97982	0.78644
Contig172	39713	39832	3e-08	0.140536	37	4.4e-14	2e-14	0.92923	0.7887
Contig1531	49791	49821	3.1e-08	0.341452	12	4.1e-14	2.1e-14	0.6929	0.35145
Contig37992	980	1031	3.2e-08	0.159334	20	4.2e-14	2.2e-14	0.93648	0.77715
Contig8632	10612	10652	3.2e-08	0.276251	14	4.8e-14	2.2e-14	0.81241	0.53616
Contig257	134765	134970	3.3e-08	0.222029	62	4.3e-14	2.2e-14	0.79657	0.57454
Contig1034	176345	176408	3.4e-08	0.26735	25	4.1e-14	2.3e-14	0.68379	0.41644
Contig55089	499	549	3.4e-08	0.150794	20	4.4e-14	2.3e-14	0.86116	0.71036
Contig2188	171387	171445	3.5e-08	0.174824	24	1.4e-13	2.4e-14	0.80465	0.62983
Contig2656	100754	100822	3.5e-08	0.208965	28	4e-14	2.4e-14	0.80844	0.59948
Contig4648	21033	21121	3.5e-08	0.396605	17	4e-14	2.4e-14	0.49797	0.10137
Contig27438	202	306	3.7e-08	0.102251	44	2.2e-13	2.5e-14	0.96618	0.86393
Contig1458	42155	42187	4e-08	0.265277	14	4.6e-14	2.7e-14	0.91878	0.65351
Contig2399	23040	23171	4.1e-08	0.242068	42	4.2e-14	2.8e-14	0.44084	0.19877
Contig37825	345	411	4.1e-08	0.104569	19	4.2e-14	2.8e-14	0.97861	0.87404
Contig3415	22177	22254	4.3e-08	0.223161	30	4.3e-14	2.9e-14	0.78701	0.56385
Contig373	104448	104703	4.3e-08	0.229534	31	4.3e-14	3e-14	0.85119	0.62166
Contig2045	92782	92925	4.6e-08	0.182791	25	4.4e-14	3.2e-14	0.92689	0.7441
Contig1012	69412	69486	4.9e-08	0.130817	26	1.5e-12	3.3e-14	0.78233	0.65152
Contig43007	3943	4007	4.9e-08	0.170165	22	4.5e-14	3.3e-14	0.80446	0.6343
Contig754	110793	110866	4.9e-08	0.236566	26	4.4e-14	3.3e-14	0.89701	0.66044
Contig82614	14380	14508	4.9e-08	0.198438	18	4.3e-14	3.3e-14	0.92	0.72156
Contig563	727	812	5.2e-08	0.167344	39	4.1e-14	3.6e-14	0.85304	0.6857
Contig871	104162	104242	5.2e-08	0.14463	29	4.3e-14	3.5e-14	0.8098	0.66517
Contig4507	9336	9385	5.3e-08	0.188174	22	1.3e-13	3.6e-14	0.8522	0.66402
Contig1345	2425	2577	5.4e-08	0.192714	34	4.3e-14	3.7e-14	0.90119	0.70847
Contig29196	590	612	5.4e-08	0.112344	16	4.3e-14	3.7e-14	0.95571	0.84336
Contig72424	1366	1455	5.5e-08	0.22518	33	4.7e-14	3.7e-14	0.85204	0.62686
Contig11696	15577	15658	5.6e-08	0.194733	30	4.3e-14	3.8e-14	0.84998	0.65525
Contig4435	35251	35311	5.6e-08	0.229317	25	4.1e-14	3.8e-14	0.84676	0.61744
Contig1807	101919	102037	5.7e-08	-0.101845	42	4.3e-14	3.9e-14	0.75794	0.85978
Contig4685	39612	39710	5.8e-08	0.21327	33	4e-14	3.9e-14	0.53958	0.32631
Contig709	147649	147704	5.8e-08	0.138117	20	5.5e-13	4e-14	0.91597	0.77785
Contig237	188152	188207	6e-08	0.131884	18	4.1e-14	4.1e-14	0.9378	0.80591
Contig4313	46346	46423	6e-08	0.208813	26	4.4e-14	4.1e-14	0.85142	0.64261
Contig2016	109209	109273	6.2e-08	0.228583	20	4.5e-14	4.2e-14	0.82458	0.59599
Contig3339	35527	35610	6.2e-08	0.248891	24	4.3e-14	4.2e-14	0.52883	0.27994
Contig8712	4608	4628	6.3e-08	-0.101169	10	5.1e-14	4.3e-14	0.88983	0.991
Contig31	315528	315602	6.7e-08	0.264363	28	4.2e-14	4.6e-14	0.58453	0.32017
Contig3819	22086	22275	6.8e-08	0.156622	26	4.5e-14	4.7e-14	0.92259	0.76596
Contig1483	91846	91904	7e-08	0.112484	21	4.6e-14	4.8e-14	0.89627	0.78379
Contig47654	334	389	7.1e-08	0.159842	28	4.2e-14	4.9e-14	0.75939	0.59954
Contig3345	114045	114121	7.3e-08	0.240244	23	4e-14	5e-14	0.60376	0.36352
Contig4844	59864	60001	7.3e-08	0.124237	56	4.3e-14	5e-14	0.80207	0.67784
Contig1631	115440	115510	7.4e-08	0.174213	28	4.6e-14	5e-14	0.86954	0.69533
Contig52106	25322	25492	7.4e-08	0.12699	10	1.2e-10	5.1e-14	0.91616	0.78917
Contig83909	795	845	7.4e-08	0.290909	18	4.2e-14	5e-14	0.76382	0.47292
Contig1648	108900	108994	7.5e-08	0.203304	30	4.5e-14	5.1e-14	0.64748	0.44418
Contig3796	134681	134744	7.5e-08	0.103726	19	6.6e-14	5.1e-14	0.95267	0.84894
Contig874	16161	16220	7.5e-08	0.182617	18	4.6e-14	5.1e-14	0.92723	0.74462
Contig8550	53201	53322	7.7e-08	0.173037	45	4.7e-14	5.2e-14	0.80599	0.63295
Contig3772	20821	20853	7.9e-08	0.330061	12	4.6e-14	5.4e-14	0.61556	0.2855
Contig1497	113235	113327	8e-08	0.151016	16	4.3e-14	5.5e-14	0.98373	0.83271
Contig222	178150	178182	8e-08	0.237001	13	4.1e-14	5.5e-14	0.93566	0.69866
Contig3892	126169	126252	8.2e-08	0.25509	26	4.1e-14	5.6e-14	0.85889	0.6038
Contig1704	144371	144435	8.3e-08	0.267711	23	4.3e-14	5.6e-14	0.84549	0.57778
Contig48	188207	188289	8.3e-08	0.269316	31	4.1e-14	5.7e-14	0.74737	0.47805
Contig8888	37633	37702	8.3e-08	0.102999	29	1.3e-13	5.7e-14	0.84608	0.74308
Contig1534	21253	21291	8.7e-08	0.320526	14	4e-14	5.9e-14	0.89443	0.5739
Contig1334	106970	107025	8.8e-08	0.302959	16	4.6e-14	6e-14	0.57434	0.27138
Contig1901	19880	19991	8.9e-08	0.318748	24	4.2e-14	6e-14	0.60034	0.28159
Contig3724	27509	27581	8.9e-08	0.187274	21	4.6e-14	6.1e-14	0.60738	0.42011
Contig539	136939	137067	9.2e-08	0.15073	37	4.7e-14	6.3e-14	0.89897	0.74824
Contig8578	19471	19563	9.2e-08	0.203522	24	4e-14	6.3e-14	0.83408	0.63056
Contig1264	905	983	9.5e-08	0.116908	27	4e-14	6.5e-14	0.96004	0.84313
Contig5752	75181	75229	9.6e-08	0.106339	22	4.2e-14	6.6e-14	0.94971	0.84337
Contig5523	3199	3229	9.8e-08	0.166148	16	1.3e-12	6.7e-14	0.80581	0.63966
Contig10163	52905	52929	1e-07	0.254484	10	6e-14	7.1e-14	0.84375	0.58926
Contig48079	4744	4766	1e-07	0.309783	10	4.5e-14	6.9e-14	0.70678	0.397
Contig941	275222	275266	1e-07	0.110097	25	8.5e-13	7.2e-14	0.82033	0.71023
Contig110	5098	5139	1.1e-07	0.225067	13	4.3e-14	7.4e-14	0.95077	0.7257
Contig3981	46927	47021	1.1e-07	0.175006	29	1.6e-13	7.4e-14	0.66976	0.49475
Contig7265	36705	36797	1.1e-07	0.14348	27	2e-13	7.8e-14	0.8271	0.68362
Contig1617	119605	119723	1.2e-07	0.213734	41	4.3e-14	8.5e-14	0.72351	0.50978
Contig288	113129	113286	1.2e-07	0.141032	46	8.3e-14	8.5e-14	0.81229	0.67126
Contig44877	239	419	1.2e-07	0.116061	66	4.3e-14	8.2e-14	0.80209	0.68603
Contig57792	148	237	1.2e-07	0.158343	35	4.4e-14	8.1e-14	0.71602	0.55768
Contig67284	9771	9847	1.2e-07	0.165302	19	4.2e-14	8.1e-14	0.95013	0.78483
Contig881	15951	16054	1.2e-07	0.211993	28	4.5e-14	8.4e-14	0.78657	0.57458
Contig129	178950	178978	1.3e-07	0.278455	13	6.6e-14	8.7e-14	0.71217	0.43371
Contig1399	1733	1794	1.3e-07	0.205112	14	4.7e-14	8.9e-14	0.96077	0.75566
Contig1756	8285	8348	1.3e-07	0.313888	19	5e-14	8.7e-14	0.66308	0.34919
Contig39022	383	475	1.3e-07	0.212066	34	4.4e-14	8.6e-14	0.8401	0.62804
Contig605	29665	30033	1.3e-07	0.10053	38	4.7e-14	8.6e-14	0.9226	0.82207
Contig832	130631	130674	1.3e-07	0.187034	20	4e-14	8.8e-14	0.93088	0.74385
Contig1667	206473	206504	1.4e-07	0.326732	15	4.5e-14	9.6e-14	0.90326	0.57652
Contig3041	41241	41372	1.4e-07	-0.200035	18	4.8e-14	9.9e-14	0.075741	0.27578
Contig5392	13702	13857	1.4e-07	0.147263	27	4.1e-14	9.9e-14	0.92771	0.78044
Contig6025	41669	41736	1.4e-07	0.228722	22	4.2e-14	9.2e-14	0.79825	0.56953
Contig1224	151587	151618	1.5e-07	0.280771	12	4.3e-14	1.1e-13	0.9206	0.63983
Contig1742	98295	98383	1.5e-07	0.246153	27	4.2e-14	1.1e-13	0.89816	0.65201
Contig2612	20060	20134	1.5e-07	0.172952	27	4.3e-14	1.1e-13	0.80651	0.63356
Contig2834	69645	69740	1.5e-07	0.18688	26	4.1e-14	1e-13	0.86649	0.67961
Contig3262	46317	46363	1.5e-07	0.108357	27	1.8e-12	1e-13	0.90562	0.79726
Contig52796	1985	2027	1.5e-07	0.116788	19	4.4e-14	1e-13	0.9579	0.84112
Contig81	321488	321564	1.5e-07	0.176369	21	4.3e-14	1e-13	0.86498	0.68862
Contig884	88857	88896	1.5e-07	0.354754	13	4.3e-14	1.1e-13	0.67826	0.3235
Contig2387	29168	29221	1.6e-07	0.159216	22	4.5e-14	1.1e-13	0.87467	0.71545
Contig5604	35168	35218	1.6e-07	0.11007	22	4.5e-14	1.1e-13	0.96674	0.85667
Contig58235	209	289	1.6e-07	0.238024	17	4.4e-14	1.1e-13	0.76541	0.52738
Contig1631	115510	115563	1.7e-07	0.14875	24	4.9e-14	1.2e-13	0.86288	0.71412
Contig1650	45844	45874	1.7e-07	0.284997	14	7.9e-14	1.2e-13	0.76254	0.47755
Contig3207	139571	139647	1.7e-07	0.328475	20	4.1e-14	1.2e-13	0.5747	0.24622
Contig386	183189	183225	1.7e-07	0.217945	13	4e-14	1.1e-13	0.93532	0.71738
Contig4390	10971	10987	1.7e-07	0.207833	10	4.4e-14	1.1e-13	0.95178	0.74395
Contig510	79821	79941	1.7e-07	0.134907	41	4.5e-14	1.1e-13	0.8789	0.74399
Contig1016	26344	26449	1.8e-07	0.238871	35	4.3e-14	1.2e-13	0.84153	0.60266
Contig31593	233	292	1.8e-07	0.106552	24	4.5e-14	1.2e-13	0.9739	0.86734
Contig579	197725	197779	1.8e-07	0.108108	25	4.4e-14	1.2e-13	0.96955	0.86144
Contig739	158547	158640	1.8e-07	0.201456	35	4.3e-14	1.2e-13	0.92554	0.72409
Contig10070	40880	40905	1.9e-07	0.307461	10	4.6e-14	1.3e-13	0.93343	0.62597
Contig1745	61044	61099	1.9e-07	0.209422	22	4.2e-14	1.3e-13	0.86289	0.65347
Contig1073	899	927	2e-07	0.333605	18	1e-13	1.4e-13	0.86398	0.53038
Contig170	12756	12827	2e-07	-0.343675	14	4.3e-14	1.4e-13	0.17942	0.5231
Contig6026	61468	61562	2e-07	0.12199	30	4.5e-14	1.4e-13	0.96589	0.8439
Contig716	119610	119711	2e-07	0.135747	24	4.3e-14	1.4e-13	0.85833	0.72258
Contig89	258365	258428	2e-07	0.102178	26	4.4e-14	1.4e-13	0.91581	0.81363
Contig9372	36720	36803	2e-07	0.158603	27	5e-14	1.4e-13	0.81813	0.65953
Contig1647	23477	23533	2.1e-07	0.173898	29	4.2e-14	1.4e-13	0.80079	0.62689
Contig2170	35297	35384	2.1e-07	0.177858	29	5.9e-13	1.4e-13	0.86535	0.68749
Contig2471	16352	16429	2.1e-07	0.197032	23	4.6e-14	1.4e-13	0.95808	0.76104
Contig5698	37371	37422	2.1e-07	0.253532	22	4.5e-14	1.5e-13	0.93932	0.68579
Contig667	67683	67725	2.1e-07	0.273017	15	4.5e-14	1.4e-13	0.91678	0.64376
Contig8548	24504	24583	2.1e-07	0.135103	33	6.4e-14	1.4e-13	0.8358	0.70069
Contig87155	1954	1999	2.1e-07	0.132488	19	4.1e-14	1.4e-13	0.98897	0.85649
Contig3156	16806	16858	2.2e-07	0.130273	21	4.6e-14	1.5e-13	0.9384	0.80812
Contig39	241322	241421	2.2e-07	0.136921	36	6.8e-14	1.5e-13	0.85442	0.7175
Contig6	207127	207177	2.2e-07	0.151951	15	1.4e-12	1.5e-13	0.94376	0.79181
Contig932	110733	110804	2.2e-07	0.235785	28	4.5e-14	1.5e-13	0.85237	0.61658
Contig3626	56748	56804	2.3e-07	0.216961	25	4.2e-14	1.6e-13	0.83725	0.62029
Contig1254	101930	101989	2.5e-07	0.292607	15	4.5e-14	1.7e-13	0.71516	0.42255
Contig305	48457	48604	2.5e-07	0.151943	34	4.7e-14	1.7e-13	0.80554	0.6536
Contig3315	79067	79118	2.5e-07	-0.125714	23	4.5e-14	1.7e-13	0.859	0.98471
Contig86822	23563	23682	2.5e-07	0.164679	34	4.7e-14	1.7e-13	0.35868	0.194
Contig199	245713	245744	2.6e-07	0.193397	13	4.1e-14	1.8e-13	0.28247	0.089077
Contig96	351249	351359	2.6e-07	0.218495	39	4.1e-14	1.8e-13	0.7337	0.5152
Contig1440	120308	120394	2.7e-07	0.210016	25	4.1e-14	1.9e-13	0.90303	0.69302
Contig42302	594	664	2.8e-07	0.108665	25	4.4e-14	1.9e-13	0.97817	0.86951
Contig46437	300	421	2.8e-07	0.147848	24	4.2e-14	1.9e-13	0.91166	0.76381
Contig3069	112142	112292	2.9e-07	0.183578	43	4e-14	2e-13	0.78577	0.60219
Contig77458	449	506	2.9e-07	0.2323	22	4.1e-14	2e-13	0.61809	0.38579
Contig3226	51649	51727	3e-07	0.153138	32	4.6e-14	2.1e-13	0.62455	0.47141
Contig52252	1603	1648	3e-07	0.197986	16	4.4e-14	2e-13	0.80231	0.60433
Contig2246	12996	13055	3.1e-07	0.450332	10	4.4e-14	2.1e-13	0.56067	0.11033
Contig2128	20	98	3.2e-07	0.211857	23	4.7e-14	2.2e-13	0.74257	0.53071
Contig34783	773	826	3.2e-07	0.208857	18	4.3e-14	2.2e-13	0.93242	0.72356
Contig67257	293	369	3.2e-07	0.154437	33	4.2e-14	2.2e-13	0.87014	0.7157
Contig52796	2091	2195	3.3e-07	0.119786	39	1.3e-09	2.2e-13	0.90149	0.78171
Contig730	133514	133590	3.4e-07	0.167562	17	7.1e-14	2.3e-13	0.29312	0.12556
Contig1096	216599	216667	3.5e-07	0.182747	25	4.3e-14	2.4e-13	0.63141	0.44866
Contig3341	13420	13517	3.6e-07	0.108262	39	4.6e-14	2.4e-13	0.94833	0.84007
Contig3599	1050	1120	3.6e-07	0.119077	26	4.9e-14	2.4e-13	0.92451	0.80543
Contig1663	224855	224950	3.7e-07	0.115673	35	4.4e-14	2.6e-13	0.94788	0.8322
Contig20656	36107	36190	3.7e-07	0.307162	10	7e-12	2.5e-13	0.93621	0.62905
Contig2276	59346	59394	3.7e-07	0.220545	12	4.3e-14	2.5e-13	0.91015	0.68961
Contig364	137034	137136	3.7e-07	0.230639	31	3.2e-12	2.5e-13	0.54516	0.31452
Contig425	39351	39425	3.7e-07	0.10672	21	4.1e-14	2.6e-13	0.93638	0.82966
Contig575	197368	197471	3.7e-07	0.105705	36	1.9e-13	2.5e-13	0.92069	0.81499
Contig683	207503	207569	3.7e-07	0.160919	29	4.1e-14	2.5e-13	0.78042	0.6195
Contig26955	969	1018	3.8e-07	0.107636	15	4.2e-14	2.6e-13	0.97076	0.86313
Contig3981	46615	46795	3.8e-07	0.254582	15	1e-13	2.6e-13	0.87733	0.62275
Contig5983	51942	52025	3.8e-07	0.123247	25	4.6e-14	2.6e-13	0.92955	0.80631
Contig60847	1839	1931	3.8e-07	0.21348	32	4e-14	2.6e-13	0.70115	0.48767
Contig304	222271	222358	3.9e-07	0.101591	36	4.5e-14	2.6e-13	0.98781	0.88622
Contig5271	11803	11859	3.9e-07	0.228268	19	4.1e-14	2.7e-13	0.93567	0.7074
Contig1734	7766	7825	4.1e-07	0.232086	16	4.4e-14	2.8e-13	0.36469	0.1326
Contig1565	36782	36840	4.2e-07	0.209629	24	4.4e-14	2.9e-13	0.83531	0.62568
Contig417	31780	31830	4.3e-07	0.222654	23	6.1e-14	3e-13	0.69735	0.4747
Contig9688	23194	23256	4.3e-07	0.102575	30	4.1e-14	2.9e-13	0.92755	0.82498
Contig64360	219	585	4.4e-07	0.129914	31	4.2e-09	3e-13	0.82685	0.69694
Contig81	279261	279334	4.4e-07	0.273797	23	4.3e-14	3e-13	0.84657	0.57277
Contig395	230928	230960	4.5e-07	0.216514	15	7.6e-14	3.1e-13	0.90326	0.68674
Contig81302	481	527	4.6e-07	-0.113493	14	3.8e-13	3.2e-13	0.71926	0.83275
Contig2031	2870	2914	4.8e-07	0.315237	12	4.4e-14	3.3e-13	0.7869	0.47167
Contig2312	72115	72178	4.9e-07	0.120916	22	1e-13	3.4e-13	0.90451	0.78359
Contig165	112224	112340	5e-07	0.246792	39	4.2e-14	3.4e-13	0.72127	0.47448
Contig2152	59284	59359	5e-07	0.244684	21	4.6e-14	3.4e-13	0.34264	0.097952
Contig421	213350	213387	5e-07	0.139656	20	4.4e-14	3.4e-13	0.91737	0.77771
Contig4543	33269	33362	5e-07	0.174413	38	4.1e-14	3.4e-13	0.95196	0.77754
Contig554	287384	287426	5e-07	0.144586	19	4.6e-14	3.4e-13	0.93754	0.79295
Contig5911	7411	7591	5e-07	0.223753	32	4.1e-14	3.4e-13	0.92452	0.70077
Contig4724	522	597	5.1e-07	0.176201	29	4.1e-14	3.5e-13	0.75834	0.58214
Contig1679	104106	104234	5.2e-07	0.126086	37	4.1e-14	3.5e-13	0.8201	0.69401
Contig1965	122925	122969	5.2e-07	0.344248	13	4.6e-14	3.6e-13	0.52078	0.17653
Contig969	56278	56315	5.2e-07	-0.168087	16	5.6e-14	3.6e-13	0.72843	0.89651
Contig3035	101947	102035	5.3e-07	0.136794	21	4.1e-14	3.6e-13	0.93464	0.79785
Contig34860	620	638	5.3e-07	0.120289	10	3.7e-13	3.6e-13	0.99257	0.87228
Contig4	465990	466076	5.3e-07	0.208828	33	4.8e-14	3.6e-13	0.60608	0.39725
Contig1231	88694	88736	5.4e-07	0.253097	16	4.4e-14	3.7e-13	0.80462	0.55152
Contig5874	53279	53312	5.6e-07	0.244522	13	4.5e-14	3.8e-13	0.95021	0.70568
Contig940	104640	104695	5.6e-07	0.165714	22	4.3e-14	3.8e-13	0.86703	0.70132
Contig8158	394	507	5.7e-07	0.109194	44	4e-14	3.9e-13	0.85123	0.74203
Contig16484	100	156	5.8e-07	0.201464	22	4.1e-09	4e-13	0.57102	0.36955
Contig67683	5727	5794	5.8e-07	0.111254	22	7.5e-14	4e-13	0.95739	0.84613
Contig1	513695	513732	6.2e-07	0.241799	13	4.7e-14	4.2e-13	0.42092	0.17912
Contig1962	141731	141774	6.2e-07	0.195708	24	4.3e-14	4.2e-13	0.65252	0.45681
Contig322	148864	148914	6.2e-07	0.232325	18	4e-14	4.2e-13	0.82347	0.59115
Contig73681	595	665	6.5e-07	0.207589	32	4.5e-14	4.4e-13	0.6172	0.40962
Contig2524	52301	52483	6.7e-07	0.129511	38	4.1e-14	4.5e-13	0.93214	0.80263
Contig38624	401	495	6.7e-07	0.157086	35	4e-14	4.6e-13	0.93697	0.77988
Contig486	276203	276266	6.7e-07	0.206624	31	4.1e-14	4.6e-13	0.7647	0.55808
Contig320	35433	35505	6.8e-07	0.176562	25	4.2e-14	4.6e-13	0.86119	0.68463
Contig481	308000	308042	6.8e-07	0.295847	13	4.3e-14	4.7e-13	0.89444	0.5986
Contig1091	57311	57367	6.9e-07	0.182791	21	2.1e-13	4.7e-13	0.89625	0.71346
Contig137	167662	167716	6.9e-07	0.258748	18	4.5e-14	4.7e-13	0.72127	0.46252
Contig1829	17270	17342	6.9e-07	0.166424	29	1e-13	4.7e-13	0.80349	0.63706
Contig5780	27897	27951	6.9e-07	0.258625	17	1.4e-13	4.7e-13	0.56424	0.30561
Contig9281	10878	10918	6.9e-07	0.257319	21	1.9e-13	4.7e-13	0.6136	0.35628
Contig5106	6333	6397	7.3e-07	0.110335	19	0.00023	4.9e-13	0.58733	0.477
Contig38102	1567	1654	7.4e-07	0.107013	32	4.6e-14	5.1e-13	0.92554	0.81853
Contig608	226548	226630	7.4e-07	0.232396	30	3.9e-14	5e-13	0.54822	0.31582
Contig1984	31630	31813	7.5e-07	0.207081	29	5.3e-14	5.1e-13	0.77807	0.57099
Contig1987	109999	110088	7.5e-07	0.206605	26	4.4e-14	5.1e-13	0.60858	0.40197
Contig54811	1015	1099	7.5e-07	0.266315	26	4.6e-14	5.1e-13	0.65813	0.39182
Contig8043	25356	25418	7.7e-07	0.248058	22	4.1e-14	5.3e-13	0.83632	0.58826
Contig29710	815	891	7.8e-07	0.186361	34	4.1e-14	5.3e-13	0.74654	0.56017
Contig2861	67245	67342	8.1e-07	0.134296	34	4.3e-13	5.5e-13	0.87892	0.74463
Contig4629	31707	31740	8.1e-07	0.262586	14	4.6e-14	5.5e-13	0.70956	0.44697
Contig228	133290	133387	8.2e-07	0.129174	39	3.2e-10	5.6e-13	0.54022	0.41104
Contig1807	86256	86308	8.3e-07	0.148568	11	1.4e-10	5.6e-13	0.90909	0.76052
Contig696	11343	11396	8.4e-07	0.121912	21	4.4e-14	5.7e-13	0.95606	0.83415
Contig2452	12750	12796	8.7e-07	0.104959	21	4.4e-14	5.9e-13	0.9568	0.85184
Contig1517	69789	69900	9e-07	0.182996	38	4.2e-14	6.2e-13	0.83271	0.64972
Contig490	53658	53701	9e-07	0.184726	13	4.3e-14	6.1e-13	0.93606	0.75133
Contig28906	12560	12978	9.1e-07	0.119889	44	4e-12	6.2e-13	0.86145	0.74156
Contig668	103187	103214	9.3e-07	0.138466	14	2.8e-13	6.4e-13	0.98767	0.8492
Contig3251	40641	40766	9.4e-07	0.122417	49	7.1e-14	6.4e-13	0.84863	0.72621
Contig650	129444	129507	9.4e-07	0.153269	30	4.1e-14	6.4e-13	0.82903	0.67576
Contig718	87792	87925	9.6e-07	0.191276	14	9.6e-13	6.6e-13	0.90777	0.7165
Contig467	272	371	9.7e-07	0.156597	25	4.5e-14	6.6e-13	0.65788	0.50128
Contig1787	23468	23551	9.8e-07	0.170809	28	7.1e-14	6.7e-13	0.87282	0.70201
Contig1081	66542	66616	1e-06	0.15641	34	4.6e-13	7e-13	0.77434	0.61793
Contig1287	139792	139880	1e-06	0.147867	37	4.4e-14	7e-13	0.85173	0.70386
Contig3279	837	927	1e-06	0.19993	37	4.1e-14	6.8e-13	0.84088	0.64095
Contig3491	20434	20472	1e-06	0.124951	17	4.4e-14	7.1e-13	0.94482	0.81987
Contig69	115165	115217	1e-06	0.194175	14	3.5e-12	7.1e-13	0.26309	0.06892
Contig71893	6845	6894	1e-06	0.116	13	2.8e-13	7.1e-13	0.98316	0.86716
Contig76807	1668	1740	1e-06	0.354783	13	2.5e-12	7.1e-13	0.70338	0.3486
Contig1268	145503	145652	1.1e-06	0.153553	43	4.5e-14	7.6e-13	0.35179	0.19824
Contig2834	36613	36687	1.1e-06	0.19312	23	4.6e-14	7.3e-13	0.88464	0.69152
Contig3924	36175	36249	1.1e-06	0.216975	24	4.4e-14	7.2e-13	0.91759	0.70062
Contig444	123775	123817	1.1e-06	0.288189	17	4.5e-14	7.4e-13	0.76736	0.47917
Contig766	132981	133033	1.1e-06	0.203571	19	4.5e-14	7.6e-13	0.80712	0.60355
Contig8550	53715	53755	1.1e-06	0.146344	12	2.2e-12	7.8e-13	0.95133	0.80499
Contig958	80858	80905	1.1e-06	0.302694	16	4.5e-14	7.6e-13	0.73974	0.43704
Contig1565	37204	37229	1.2e-06	0.149288	15	4.8e-14	8.5e-13	0.97019	0.8209
Contig2172	30382	30415	1.2e-06	0.143798	14	2.7e-11	8.1e-13	0.92831	0.78451
Contig23	258247	258281	1.2e-06	0.139598	14	1.6e-13	8.2e-13	0.93109	0.79149
Contig2406	86567	86643	1.2e-06	0.269814	15	4.3e-14	8.4e-13	0.61646	0.34664
Contig9567	37079	37158	1.2e-06	0.13201	29	5.5e-12	8.1e-13	0.8894	0.75739
Contig1647	10118	10202	1.3e-06	0.234866	28	4.5e-14	8.6e-13	0.88305	0.64818
Contig2394	61206	61257	1.3e-06	0.194583	24	6.2e-13	8.6e-13	0.75301	0.55842
Contig3129	49591	49632	1.3e-06	0.288949	16	4.5e-14	8.9e-13	0.82203	0.53308
Contig1164	4371	4418	1.4e-06	0.185861	19	4.5e-14	9.5e-13	0.74347	0.55761
Contig21687	1283	1404	1.4e-06	0.133965	37	4.4e-14	9.8e-13	0.89469	0.76073
Contig5786	9434	9497	1.4e-06	0.19999	23	4.3e-14	9.4e-13	0.81656	0.61657
Contig7589	12855	12888	1.4e-06	0.201503	13	3.8e-11	9.6e-13	0.4229	0.22139
Contig7890	41775	41897	1.4e-06	0.123857	30	4.2e-14	9.3e-13	0.89214	0.76828
Contig9308	23742	23836	1.4e-06	0.147422	32	8.1e-14	9.8e-13	0.86948	0.72206
Contig1994	14625	14671	1.5e-06	0.30382	19	5.2e-14	1e-12	0.72366	0.41984
Contig2656	111097	111131	1.5e-06	0.261856	15	4.3e-14	1e-12	0.77465	0.5128
Contig38928	66	104	1.5e-06	0.116199	16	6.8e-12	1e-12	0.90865	0.79245
Contig3941	13456	13492	1.5e-06	0.356998	10	3.6e-12	1e-12	0.85735	0.50035
Contig4961	101211	101238	1.5e-06	0.264151	13	4.5e-14	1.1e-12	0.55667	0.29252
Contig8943	11079	11156	1.5e-06	0.176365	23	4.5e-14	1e-12	0.82205	0.64569
Contig1183	137922	137978	1.6e-06	0.212476	25	4.4e-14	1.1e-12	0.41887	0.20639
Contig165	221863	221941	1.6e-06	0.264061	24	4.5e-14	1.1e-12	0.67569	0.41163
Contig2036	118343	118369	1.6e-06	0.281926	10	1.7e-10	1.1e-12	0.69685	0.41492
Contig2184	62682	62716	1.6e-06	0.230545	16	8.8e-12	1.1e-12	0.39858	0.16804
Contig3097	35714	35825	1.6e-06	0.11312	38	5.3e-14	1.1e-12	0.92337	0.81025
Contig52475	67	99	1.6e-06	-0.145824	14	1.1e-11	1.1e-12	0.60649	0.75232
Contig8824	2030	2178	1.6e-06	0.179894	49	4.5e-14	1.1e-12	0.82944	0.64955
Contig2327	164639	164668	1.7e-06	0.215269	12	1.9e-13	1.1e-12	0.86266	0.64739
Contig2374	16457	16482	1.7e-06	0.226825	10	8e-14	1.2e-12	0.92693	0.70011
Contig48079	4824	4879	1.7e-06	0.167156	20	5.4e-14	1.2e-12	0.86968	0.70253
Contig639	168579	168735	1.7e-06	0.111633	34	4.5e-14	1.1e-12	0.90733	0.79569
Contig84	114610	114685	1.7e-06	0.272475	27	4.2e-14	1.2e-12	0.77079	0.49831
Contig915	224314	224422	1.7e-06	0.128486	40	1.4e-13	1.1e-12	0.87355	0.74506
Contig2589	98506	98543	1.8e-06	0.273758	14	3.9e-12	1.2e-12	0.57531	0.30155
Contig30042	1890	2008	1.8e-06	0.154649	18	2.1e-13	1.2e-12	0.9527	0.79805
Contig52868	535	589	1.8e-06	0.201546	21	4e-14	1.2e-12	0.83763	0.63609
Contig692	114649	114741	1.8e-06	0.167763	31	4.8e-14	1.2e-12	0.87673	0.70896
Contig1898	150765	150806	1.9e-06	0.207477	16	4.7e-14	1.3e-12	0.88304	0.67556
Contig1994	24676	24729	1.9e-06	0.235617	18	4.5e-14	1.3e-12	0.83836	0.60274
Contig249	135539	135574	1.9e-06	0.12597	16	1.6e-13	1.3e-12	0.94235	0.81638
Contig2617	54956	55036	1.9e-06	0.177643	29	1.4e-11	1.3e-12	0.54016	0.36252
Contig3484	50346	50421	1.9e-06	0.183873	28	4.3e-14	1.3e-12	0.91813	0.73426
Contig383	188954	189042	1.9e-06	0.153254	19	6.4e-13	1.3e-12	0.90238	0.74912
Contig4189	27249	27298	1.9e-06	0.304324	16	4.6e-14	1.3e-12	0.45604	0.15172
Contig43570	900	981	1.9e-06	0.122122	29	7.5e-13	1.3e-12	0.92784	0.80572
Contig49218	243	315	1.9e-06	0.261293	23	4.6e-14	1.3e-12	0.63374	0.37245
Contig5516	135636	135747	1.9e-06	0.158138	40	4.6e-14	1.3e-12	0.67913	0.52099
Contig6903	3971	4068	1.9e-06	0.116829	40	4.3e-14	1.3e-12	0.88755	0.77073
Contig7293	19620	19710	1.9e-06	0.100113	30	4.5e-14	1.3e-12	0.9181	0.81798
Contig1190	5150	5224	2e-06	0.16003	29	4.2e-14	1.4e-12	0.90499	0.74496
Contig1240	52341	52365	2e-06	0.232025	15	2.4e-13	1.4e-12	0.69897	0.46694
Contig13876	72	139	2e-06	0.22572	26	4.3e-14	1.4e-12	0.84479	0.61907
Contig30168	667	829	2e-06	0.139692	56	4.7e-14	1.4e-12	0.82643	0.68674
Contig2480	46619	46681	2.1e-06	0.224676	22	4.6e-14	1.4e-12	0.43005	0.20537
Contig42674	9755	9803	2.1e-06	0.209667	21	7.6e-14	1.4e-12	0.4019	0.19224
Contig59538	249	294	2.1e-06	0.25558	14	4.4e-14	1.4e-12	0.78701	0.53143
Contig794	33156	33207	2.1e-06	0.118218	27	4.5e-14	1.4e-12	0.84085	0.72263
Contig2077	36383	36440	2.2e-06	-0.100494	21	6.7e-14	1.5e-12	0.82431	0.9248
Contig212	131156	131232	2.2e-06	0.107427	30	4.2e-14	1.5e-12	0.91559	0.80816
Contig68460	43425	43474	2.2e-06	0.1364	21	4.7e-11	1.5e-12	0.93131	0.79491
Contig808	22203	22262	2.2e-06	0.101034	20	5.2e-14	1.5e-12	0.98614	0.88511
Contig815	62500	62553	2.2e-06	0.101997	23	4.3e-14	1.5e-12	0.94175	0.83975
Contig87877	60	137	2.2e-06	0.267892	19	4.4e-14	1.5e-12	0.48621	0.21831
Contig44932	2537	2594	2.3e-06	0.210209	19	4.8e-14	1.6e-12	0.94929	0.73908
Contig5015	3540	3594	2.3e-06	0.132444	22	4.1e-14	1.6e-12	0.99008	0.85764
Contig5143	31891	32141	2.3e-06	0.113083	34	7.7e-14	1.6e-12	0.88777	0.77469
Contig3339	39223	39246	2.4e-06	0.225554	10	7.2e-14	1.6e-12	0.87207	0.64651
Contig399	334132	334175	2.4e-06	0.253241	21	4.3e-14	1.6e-12	0.78936	0.53612
Contig7763	296	374	2.4e-06	0.111928	33	4.6e-14	1.7e-12	0.87662	0.76469
Contig801	25131	25175	2.4e-06	0.121277	20	5.9e-13	1.6e-12	0.94168	0.82041
Contig88706	15623	15682	2.4e-06	0.17197	26	4.4e-14	1.7e-12	0.88486	0.71289
Contig11060	1836	1899	2.5e-06	0.169227	19	4.5e-14	1.7e-12	0.94701	0.77778
Contig1540	16346	16387	2.5e-06	0.106843	20	4.7e-14	1.7e-12	0.95313	0.84629
Contig4014	91881	91994	2.5e-06	0.144133	31	6.2e-14	1.7e-12	0.85737	0.71324
Contig51	56751	56834	2.5e-06	0.162951	27	4.5e-14	1.7e-12	0.77732	0.61437
Contig58	197345	197387	2.5e-06	0.211487	16	4.2e-14	1.7e-12	0.86452	0.65303
Contig7094	39957	40097	2.6e-06	0.17982	22	4.4e-14	1.8e-12	0.90678	0.72696
Contig952	58506	58581	2.6e-06	0.178245	28	4.7e-14	1.8e-12	0.3998	0.22156
Contig1482	96450	96472	2.7e-06	0.167428	13	7.1e-14	1.8e-12	0.84097	0.67354
Contig2904	111942	112157	2.7e-06	0.160008	56	7.9e-11	1.8e-12	0.75495	0.59495
Contig3429	47769	47889	2.7e-06	0.101883	45	4.6e-14	1.9e-12	0.90393	0.80204
Contig611	112862	112896	2.7e-06	0.119449	15	4.8e-14	1.8e-12	0.99269	0.87324
Contig93	145611	145649	2.7e-06	0.221031	10	1.8e-13	1.8e-12	0.91328	0.69225
Contig2346	297	398	2.8e-06	0.254796	30	4.5e-14	1.9e-12	0.61758	0.36278
Contig249	135585	135622	2.8e-06	0.316583	10	4.4e-14	1.9e-12	0.88556	0.56898
Contig5520	56340	56373	2.8e-06	0.310852	15	3e-13	1.9e-12	0.75166	0.4408
Contig67	251519	251583	2.8e-06	0.123337	31	4.5e-14	1.9e-12	0.90426	0.78093
Contig773	93065	93087	2.8e-06	0.194294	10	5.1e-11	1.9e-12	0.35773	0.16343
Contig88626	183	216	2.8e-06	0.108854	15	6.2e-14	1.9e-12	0.9581	0.84925
Contig941	14818	14880	2.8e-06	0.14358	25	3.9e-13	1.9e-12	0.93708	0.7935
Contig43837	11995	12039	2.9e-06	0.186314	16	4e-14	2e-12	0.92681	0.7405
Contig1378	19247	19360	3e-06	0.151012	43	4e-14	2e-12	0.85035	0.69934
Contig139	267345	267449	3e-06	0.202774	40	4.3e-14	2.1e-12	0.71087	0.50809
Contig251	15965	16035	3e-06	0.2181	30	4.6e-14	2.1e-12	0.81131	0.59321
Contig5188	6477	6536	3e-06	0.147348	22	5.7e-14	2e-12	0.90385	0.7565
Contig61177	361	398	3e-06	0.151313	13	4.3e-14	2e-12	0.98692	0.83561
Contig2431	29350	29421	3.1e-06	0.138864	22	4.3e-14	2.1e-12	0.51434	0.37548
Contig320	35071	35396	3.1e-06	0.116328	43	4.1e-14	2.1e-12	0.79514	0.67881
Contig1178	31337	31356	3.2e-06	0.117267	10	4.5e-14	2.2e-12	0.98078	0.86352
Contig3288	102604	102713	3.2e-06	0.168577	39	4.4e-14	2.2e-12	0.82793	0.65935
Contig5541	42809	42873	3.2e-06	0.177174	24	7e-11	2.2e-12	0.46621	0.28903
Contig70220	425	461	3.3e-06	0.272337	10	1.4e-12	2.3e-12	0.81873	0.54639
Contig35708	97	211	3.4e-06	0.156143	51	4.3e-14	2.3e-12	0.69327	0.53712
Contig683	207585	207618	3.4e-06	0.219322	12	3.8e-13	2.3e-12	0.66347	0.44415
Contig1229	56567	56636	3.5e-06	0.225556	27	4.6e-14	2.4e-12	0.57865	0.35309
Contig2253	16564	16697	3.5e-06	0.119383	46	4.4e-14	2.4e-12	0.91284	0.79345
Contig77140	482	568	3.5e-06	0.126052	35	6.6e-14	2.4e-12	0.89231	0.76626
Contig130	83418	83493	3.6e-06	0.131298	23	8.4e-14	2.5e-12	0.95503	0.82373
Contig2302	36282	36318	3.6e-06	0.163675	10	1.7e-13	2.5e-12	0.73765	0.57398
Contig295	138724	138826	3.6e-06	0.184548	39	4.3e-14	2.5e-12	0.80067	0.61612
Contig453	148526	148639	3.6e-06	0.153197	23	4.3e-14	2.4e-12	0.96641	0.81321
Contig5913	15243	15289	3.6e-06	0.239434	19	4.5e-14	2.5e-12	0.84985	0.61042
Contig175	52215	52335	3.7e-06	0.178362	42	4.6e-14	2.6e-12	0.61496	0.4366
Contig1894	72286	72359	3.7e-06	0.138902	30	7.2e-12	2.5e-12	0.89698	0.75808
Contig41889	6651	6678	3.7e-06	0.321326	10	4.3e-14	2.6e-12	0.78333	0.46201
Contig83302	477	521	3.7e-06	0.139079	18	4.3e-14	2.5e-12	0.90906	0.76998
Contig399	333699	333816	3.8e-06	0.137125	45	4.5e-14	2.6e-12	0.87997	0.74285
Contig4827	36004	36141	3.8e-06	0.117345	37	4.4e-14	2.6e-12	0.90295	0.7856
Contig513	213160	213224	3.8e-06	0.152433	27	4.1e-14	2.6e-12	0.96985	0.81741
Contig2078	12549	12610	3.9e-06	-0.111593	22	4.6e-11	2.7e-12	0.81043	0.92202
Contig525	194780	194808	3.9e-06	0.22422	12	4.7e-14	2.7e-12	0.96471	0.74049
Contig5490	57475	57502	3.9e-06	0.299842	12	5.8e-14	2.6e-12	0.7717	0.47186
Contig1049	126817	126857	4e-06	0.200664	18	1.4e-13	2.8e-12	0.63283	0.43217
Contig219	216502	216521	4e-06	0.330082	11	1.3e-12	2.7e-12	0.63974	0.30966
Contig374	152055	152140	4e-06	0.124103	34	4.3e-14	2.7e-12	0.85915	0.73505
Contig1515	92377	92466	4.1e-06	0.124498	30	4.5e-14	2.8e-12	0.95919	0.83469
Contig55420	842	943	4.1e-06	0.163375	28	1.4e-13	2.8e-12	0.88695	0.72358
Contig64165	566	648	4.1e-06	0.186189	28	5.1e-12	2.8e-12	0.46818	0.28199
Contig901	9431	9565	4.2e-06	0.138479	48	4.1e-14	2.9e-12	0.82778	0.6893
Contig47933	326	400	4.3e-06	0.21915	26	3.9e-14	3e-12	0.92048	0.70133
Contig4172	26451	26489	4.4e-06	0.274804	17	4.4e-14	3e-12	0.66213	0.38733
Contig2405	93916	94047	4.5e-06	0.289615	23	4.3e-14	3.1e-12	0.52568	0.23606
Contig25	124003	124108	4.5e-06	0.255463	32	4.6e-14	3.1e-12	0.59563	0.34017
Contig274	10213	10256	4.5e-06	0.157852	17	4.5e-14	3.1e-12	0.91976	0.76191
Contig317	103825	103915	4.5e-06	0.126197	34	4.1e-14	3e-12	0.89539	0.7692
Contig50170	1060	1100	4.5e-06	0.117366	18	8.1e-07	3.1e-12	0.93216	0.81479
Contig1222	44371	44541	4.6e-06	0.156807	39	4.6e-14	3.2e-12	0.91842	0.76161
Contig336	94183	94250	4.6e-06	0.125104	27	4.4e-14	3.1e-12	0.98161	0.8565
Contig23	259991	260083	4.7e-06	0.168824	31	6.3e-14	3.2e-12	0.82585	0.65703
Contig3015	54827	54862	4.7e-06	0.233888	14	5.7e-14	3.2e-12	0.86562	0.63173
Contig7725	15288	15350	4.7e-06	0.194846	20	4.1e-14	3.2e-12	0.76093	0.56608
Contig43	149363	149457	4.8e-06	0.183023	30	4.4e-14	3.3e-12	0.79796	0.61493
Contig5980	34763	34809	4.9e-06	0.197421	16	2.8e-12	3.3e-12	0.83141	0.63399
Contig9530	36498	36599	4.9e-06	0.111741	34	3.2e-13	3.3e-12	0.93533	0.82359
Contig1518	30590	30664	5e-06	0.160552	27	4.6e-14	3.4e-12	0.8356	0.67505
Contig3428	29976	30004	5.1e-06	0.346081	15	4.3e-14	3.5e-12	0.81854	0.47246
Contig100	137084	137180	5.2e-06	0.159748	39	4.8e-14	3.5e-12	0.81483	0.65509
Contig1906	77156	77215	5.3e-06	0.186932	24	4.4e-14	3.6e-12	0.3735	0.18657
Contig1325	130875	130913	5.4e-06	0.124482	15	4.4e-14	3.7e-12	0.96853	0.84405
Contig3949	2001	2052	5.4e-06	0.221272	22	4.4e-14	3.7e-12	0.56517	0.3439
Contig61101	323	395	5.5e-06	0.213939	27	6.1e-14	3.8e-12	0.65921	0.44527
Contig9201	6368	6465	5.6e-06	0.185227	36	4.1e-14	3.8e-12	0.43216	0.24693
Contig5652	3161	3188	5.7e-06	-0.186295	14	2.4e-06	3.9e-12	0.64801	0.83431
Contig9688	23453	23526	5.7e-06	0.14165	18	8.1e-14	3.9e-12	0.98755	0.8459
Contig593	208009	208059	5.8e-06	0.252948	21	4.5e-14	4e-12	0.94065	0.6877
Contig2296	149120	149158	5.9e-06	0.172011	19	6.4e-14	4e-12	0.90555	0.73354
Contig3606	41417	41582	6e-06	0.140224	57	4.6e-14	4.1e-12	0.74773	0.6075
Contig55899	235	316	6e-06	-0.30164	10	7.6e-14	4.1e-12	0.10948	0.41112
Contig2292	5709	5774	6.1e-06	0.243357	18	1e-10	4.2e-12	0.44995	0.2066
Contig3653	2192	2435	6.1e-06	0.168466	37	1.9e-12	4.2e-12	0.78034	0.61187
Contig763	67803	67865	6.1e-06	0.280159	16	4.6e-14	4.1e-12	0.60999	0.32983
Contig261	132207	132269	6.2e-06	0.16001	22	2.8e-11	4.2e-12	0.88802	0.728
Contig739	32429	32486	6.4e-06	0.165205	17	8.9e-14	4.4e-12	0.89969	0.73448
Contig2496	31720	31802	6.5e-06	0.230517	32	4.5e-14	4.4e-12	0.79912	0.5686
Contig4475	88078	88153	6.6e-06	0.226256	29	4.1e-14	4.5e-12	0.80973	0.58348
Contig3736	12847	12881	6.7e-06	0.185664	17	4.1e-14	4.6e-12	0.96238	0.77672
Contig5874	53220	53262	6.7e-06	0.129105	12	2.1e-12	4.6e-12	0.93526	0.80616
Contig1860	96811	96844	6.8e-06	0.142055	13	4.6e-14	4.6e-12	0.97706	0.83501
Contig5183	20758	20795	7e-06	0.233941	12	1.2e-13	4.8e-12	0.45676	0.22282
Contig10478	23294	23425	7.1e-06	0.196899	36	4.4e-14	4.9e-12	0.63053	0.43364
Contig22869	314	406	7.1e-06	0.113867	40	4.2e-14	4.8e-12	0.85789	0.74403
Contig5088	43954	44006	7.4e-06	0.166742	18	4.3e-14	5e-12	0.92673	0.75999
Contig51987	703	784	7.5e-06	0.241244	13	1.7e-13	5.1e-12	0.90408	0.66284
Contig59177	618	659	7.5e-06	0.158779	24	4.5e-14	5.1e-12	0.96824	0.80946
Contig1698	5415	5539	7.6e-06	0.130618	52	6e-14	5.2e-12	0.83862	0.708
Contig1884	6524	6615	7.6e-06	0.182553	33	4.3e-14	5.2e-12	0.78931	0.60675
Contig2131	63767	63825	7.6e-06	0.112033	21	3.8e-13	5.2e-12	0.94561	0.83357
Contig5188	6635	6716	8.2e-06	0.171688	37	4.5e-14	5.6e-12	0.82591	0.65422
Contig10528	68540	68588	8.3e-06	0.103277	28	1.8e-10	5.6e-12	0.80628	0.703
Contig35537	35783	35845	8.3e-06	0.224258	21	4.5e-14	5.7e-12	0.38965	0.16539
Contig54	29338	29372	8.3e-06	0.234854	15	4.5e-14	5.7e-12	0.85671	0.62186
Contig169	120385	120428	8.4e-06	0.215598	18	2.8e-12	5.7e-12	0.37617	0.16057
Contig9212	133586	133835	8.4e-06	0.104834	13	3e-10	5.7e-12	0.92959	0.82476
Contig6799	14907	14986	8.5e-06	0.236758	25	4e-14	5.8e-12	0.68935	0.45259
Contig3140	22836	22898	8.6e-06	0.207446	22	4.3e-14	5.9e-12	0.47119	0.26374
Contig1329	77493	77520	8.7e-06	0.131703	14	1.4e-12	5.9e-12	0.94862	0.81692
Contig622	97379	97399	8.7e-06	0.304725	12	4.6e-14	6e-12	0.90812	0.6034
Contig64037	838	867	8.7e-06	0.225265	14	4.4e-14	6e-12	0.54627	0.32101
Contig992	153307	153487	9e-06	0.225903	28	4.3e-14	6.1e-12	0.74584	0.51994
Contig91	126277	126333	9.1e-06	0.168238	25	1.1e-10	6.2e-12	0.69925	0.53101
Contig18440	17128	17207	9.3e-06	0.271693	12	1.9e-13	6.3e-12	0.82021	0.54852
Contig979	641	768	9.4e-06	0.30435	27	4.5e-14	6.4e-12	0.59824	0.29389
Contig67625	59	102	9.6e-06	0.21412	19	4.8e-14	6.5e-12	0.87143	0.65731
Contig874	133537	133577	9.7e-06	0.11919	26	4.2e-14	6.6e-12	0.90876	0.78957
Contig1807	78094	78154	1e-05	0.223988	20	4.6e-14	6.9e-12	0.72082	0.49684
Contig2262	68094	68139	1e-05	0.205298	14	1.4e-13	6.9e-12	0.92674	0.72145
Contig2280	58447	58473	1e-05	0.170481	13	7.1e-14	7.1e-12	0.94772	0.77724
Contig5591	71986	72076	1e-05	0.141652	25	4e-14	7e-12	0.97184	0.83018
Contig19312	956	1114	1.1e-05	0.180739	30	2e-12	7.7e-12	0.91952	0.73878
Contig19323	667	722	1.1e-05	0.330147	13	4.7e-14	7.3e-12	0.78303	0.45288
Contig2307	21524	21565	1.1e-05	0.21143	15	4.6e-14	7.7e-12	0.8335	0.62207
Contig2744	32599	32650	1.1e-05	0.207384	23	4.1e-14	7.5e-12	0.82512	0.61774
Contig29507	354	438	1.1e-05	0.106019	36	1.5e-13	7.4e-12	0.85457	0.74855
Contig389	241486	241608	1.1e-05	0.108512	31	4.7e-14	7.5e-12	0.94682	0.83831
Contig48	184216	184346	1.1e-05	0.155266	27	4.4e-14	7.2e-12	0.91741	0.76215
Contig74434	587	631	1.1e-05	-0.117674	16	2.3e-11	7.2e-12	0.7934	0.91108
Contig82068	832	910	1.1e-05	0.159829	24	9e-08	7.5e-12	0.46768	0.30785
Contig1043	157648	157737	1.2e-05	0.111988	38	4.4e-14	8.4e-12	0.91656	0.80457
Contig1564	116357	116400	1.2e-05	0.224263	18	1.6e-13	8.4e-12	0.95761	0.73335
Contig16720	90	350	1.2e-05	-0.224354	18	1.8e-12	8e-12	0.097352	0.32171
Contig2413	21969	22001	1.2e-05	0.240199	13	1.2e-12	8.2e-12	0.75738	0.51719
Contig29	267238	267316	1.2e-05	0.211011	25	4.5e-14	8.4e-12	0.69473	0.48372
Contig372	125946	125991	1.2e-05	0.15076	13	4.3e-14	8.4e-12	0.94446	0.7937
Contig5381	168699	168755	1.2e-05	0.193387	16	3.6e-13	8.2e-12	0.87838	0.68499
Contig5780	28141	28213	1.2e-05	0.191026	26	2.3e-12	8.1e-12	0.7337	0.54268
Contig6436	52809	52845	1.2e-05	0.275514	13	4.6e-14	7.9e-12	0.33155	0.056033
Contig6531	26310	26354	1.2e-05	0.163012	18	5.3e-13	7.9e-12	0.9404	0.77739
Contig941	49223	49320	1.2e-05	0.113188	27	4.4e-14	7.9e-12	0.82068	0.70749
Contig1687	40787	40863	1.3e-05	0.15393	27	4.7e-14	8.8e-12	0.27698	0.12305
Contig31	129467	129626	1.3e-05	0.174921	30	4.6e-14	9.2e-12	0.41976	0.24483
Contig4119	2408	2526	1.3e-05	0.134224	43	5.7e-14	8.8e-12	0.85381	0.71959
Contig573	43260	43330	1.3e-05	0.214643	25	4.6e-14	8.9e-12	0.46095	0.24631
Contig2006	133735	133785	1.4e-05	0.207134	25	4.5e-14	9.3e-12	0.56813	0.36099
Contig3315	98717	98746	1.4e-05	0.323912	10	4.6e-14	9.5e-12	0.8347	0.51079
Contig49790	550	593	1.4e-05	0.281137	18	4.6e-14	9.7e-12	0.78912	0.50798
Contig1713	40887	40939	1.5e-05	0.20417	20	7.3e-11	1e-11	0.69427	0.4901
Contig2245	18532	18586	1.5e-05	0.135006	22	2.3e-13	1e-11	0.94909	0.81408
Contig16913	67	122	1.6e-05	0.23156	23	4.4e-14	1.1e-11	0.70601	0.47445
Contig2623	187388	187430	1.6e-05	0.426211	15	4.1e-14	1.1e-11	0.75682	0.33061
Contig26931	68	120	1.6e-05	0.188101	23	3.2e-06	1.1e-11	0.70456	0.51646
Contig4034	92824	92876	1.6e-05	0.104507	18	2.3e-13	1.1e-11	0.99403	0.88952
Contig49	412474	412517	1.6e-05	0.281666	16	4e-14	1.1e-11	0.67699	0.39532
Contig5847	46069	46206	1.6e-05	0.117637	20	1.5e-13	1.1e-11	0.92819	0.81055
Contig5962	51056	51161	1.6e-05	0.185131	16	5.1e-14	1.1e-11	0.78715	0.60202
Contig651	163875	163926	1.6e-05	0.253493	18	6.9e-14	1.1e-11	0.71892	0.46543
Contig915	6215	6263	1.6e-05	0.233684	20	6.6e-13	1.1e-11	0.68836	0.45467
Contig9226	14189	14303	1.6e-05	0.117036	44	1e-13	1.1e-11	0.955	0.83797
Contig353	205391	205439	1.7e-05	0.20151	22	5.5e-14	1.1e-11	0.6805	0.47899
Contig5166	19428	19539	1.7e-05	0.191007	21	5.9e-12	1.2e-11	0.58577	0.39476
Contig9889	38917	38990	1.7e-05	0.107041	31	4.2e-14	1.1e-11	0.96448	0.85744
Contig1035	95035	95088	1.8e-05	0.228623	23	4.3e-14	1.2e-11	0.69615	0.46753
Contig2844	10746	10792	1.8e-05	0.19126	20	5.6e-10	1.2e-11	0.62392	0.43266
Contig3255	4268	4399	1.8e-05	0.103458	25	3.6e-12	1.3e-11	0.94026	0.8368
Contig34	415677	415743	1.8e-05	0.323463	23	4.1e-14	1.2e-11	0.71669	0.39323
Contig444	97240	97323	1.8e-05	0.163781	26	3e-13	1.3e-11	0.95077	0.78699
Contig6932	42545	42625	1.8e-05	0.150404	22	4.2e-14	1.3e-11	0.96668	0.81627
Contig84086	1555	1633	1.8e-05	0.12981	15	3.1e-13	1.2e-11	0.97252	0.84271
Contig922	236406	236496	1.8e-05	0.135498	30	4.2e-14	1.2e-11	0.94729	0.81179
Contig1005	150180	150226	1.9e-05	0.144179	20	4.6e-14	1.3e-11	0.87517	0.73099
Contig389	241804	241898	1.9e-05	0.181895	28	4.5e-14	1.3e-11	0.81805	0.63615
Contig87	324465	324526	1.9e-05	0.189346	21	4.1e-14	1.3e-11	0.83558	0.64623
Contig1415	90657	90728	2e-05	0.237769	31	4.4e-14	1.4e-11	0.6402	0.40244
Contig662	119375	119418	2e-05	0.190628	20	4.6e-14	1.3e-11	0.91505	0.72442
Contig3371	3124	3199	2.1e-05	0.103501	33	9.6e-14	1.4e-11	0.97538	0.87188
Contig448	43076	43100	2.1e-05	0.145383	10	1.5e-12	1.4e-11	0.95803	0.81265
Contig11084	575	646	2.2e-05	0.245524	25	4.6e-14	1.5e-11	0.63137	0.38585
Contig2387	30428	30507	2.2e-05	0.259772	27	4.2e-14	1.5e-11	0.67231	0.41253
Contig5635	54664	54713	2.2e-05	0.130347	20	4.5e-14	1.5e-11	0.95427	0.82392
Contig806	121087	121158	2.2e-05	0.185365	31	8.4e-13	1.5e-11	0.85509	0.66973
Contig940	77927	77968	2.2e-05	0.133026	14	2.8e-11	1.5e-11	0.91411	0.78108
Contig345	94656	94700	2.3e-05	0.294505	16	2.5e-12	1.5e-11	0.67704	0.38253
Contig3563	2666	2708	2.3e-05	0.210083	13	5.7e-12	1.6e-11	0.32518	0.1151
Contig4328	27126	27199	2.3e-05	0.114558	23	4.6e-14	1.6e-11	0.94113	0.82657
Contig45832	295	421	2.3e-05	0.176377	19	4.6e-14	1.6e-11	0.96408	0.78771
Contig866	142395	142575	2.3e-05	0.127628	63	4.6e-14	1.6e-11	0.68928	0.56166
Contig10163	39725	39819	2.4e-05	0.162463	20	4.5e-13	1.7e-11	0.93201	0.76955
Contig1477	60918	61002	2.4e-05	0.193479	35	4.3e-14	1.6e-11	0.80792	0.61445
Contig1647	46433	46573	2.4e-05	0.123615	26	7.1e-14	1.6e-11	0.964	0.84039
Contig2198	50393	50639	2.4e-05	0.129614	17	4.8e-10	1.6e-11	0.34182	0.21221
Contig228	259812	259846	2.4e-05	0.104128	15	5.8e-07	1.6e-11	0.92234	0.81822
Contig2581	91602	91665	2.4e-05	0.204873	28	7.6e-11	1.7e-11	0.42225	0.21738
Contig76540	892	939	2.4e-05	0.263749	17	1.5e-13	1.6e-11	0.50567	0.24192
Contig81	279192	279255	2.4e-05	0.142278	29	3.2e-09	1.6e-11	0.94521	0.80293
Contig1987	62029	62068	2.5e-05	0.108947	19	1.7e-12	1.7e-11	0.9517	0.84276
Contig2446	48722	48776	2.5e-05	0.16434	24	1.2e-12	1.7e-11	0.34245	0.17811
Contig49103	489	762	2.5e-05	0.240453	28	4.2e-14	1.7e-11	0.49146	0.25101
Contig66459	1201	1270	2.5e-05	0.162525	28	4.6e-14	1.7e-11	0.86807	0.70555
Contig738	110769	110843	2.5e-05	0.230049	28	4.3e-14	1.7e-11	0.66219	0.43214
Contig1440	121664	121724	2.6e-05	0.285107	12	4.9e-14	1.7e-11	0.86971	0.5846
Contig41039	219	304	2.6e-05	0.115549	19	2.3e-13	1.8e-11	0.95857	0.84302
Contig484	24948	25005	2.6e-05	0.23155	26	6.7e-10	1.7e-11	0.82601	0.59446
Contig597	25547	25642	2.6e-05	0.201027	30	4.7e-14	1.7e-11	0.76539	0.56436
Contig1408	104763	104790	2.7e-05	0.218364	12	4.1e-13	1.9e-11	0.93723	0.71887
Contig44475	82	132	2.7e-05	0.14029	20	4e-14	1.9e-11	0.92988	0.78959
Contig48076	3750	3803	2.7e-05	0.308011	19	4.7e-14	1.8e-11	0.75906	0.45105
Contig728	71042	71100	2.7e-05	0.162061	27	8.9e-14	1.8e-11	0.78627	0.6242
Contig8088	27215	27528	2.7e-05	0.256696	22	1.4e-13	1.9e-11	0.78013	0.52343
Contig1561	4446	4501	2.8e-05	0.149414	23	4.6e-14	1.9e-11	0.8682	0.71878
Contig195	176852	176905	2.8e-05	0.309391	21	4.1e-14	1.9e-11	0.63178	0.32239
Contig5412	133758	133852	2.8e-05	0.353461	10	6.6e-12	1.9e-11	0.6512	0.29774
Contig690	39912	39964	2.8e-05	0.237845	18	4.5e-14	1.9e-11	0.83281	0.59497
Contig1631	115564	115670	2.9e-05	0.101597	26	1.6e-11	2e-11	0.95174	0.85015
Contig383	212524	212571	2.9e-05	0.163196	21	4.4e-14	2e-11	0.83436	0.67116
Contig840	38140	38238	2.9e-05	0.225146	16	4.5e-14	2e-11	0.90578	0.68064
Contig9565	32247	32286	2.9e-05	0.181631	13	6e-13	2e-11	0.77264	0.59101
Contig373	142566	142592	3e-05	-0.251772	14	5.3e-12	2e-11	0.49336	0.74513
Contig1635	128882	128917	3.1e-05	0.144859	13	2.1e-11	2.1e-11	0.86974	0.72488
Contig4540	18788	18828	3.1e-05	0.226469	19	4.5e-14	2.1e-11	0.38654	0.16007
Contig1424	26475	26552	3.2e-05	0.103139	25	7.7e-13	2.2e-11	0.98489	0.88175
Contig1972	13637	13931	3.2e-05	0.130912	29	1.7e-12	2.2e-11	0.8863	0.75539
Contig2699	103056	103110	3.2e-05	0.163473	22	3.5e-11	2.2e-11	0.84972	0.68624
Contig3768	48888	48958	3.2e-05	0.235579	21	4.4e-14	2.2e-11	0.75718	0.5216
Contig403	78149	78215	3.2e-05	0.17588	30	3.5e-13	2.2e-11	0.50292	0.32704
Contig4882	49791	49984	3.2e-05	0.118168	43	2.1e-08	2.2e-11	0.85362	0.73545
Contig1005	121724	121832	3.3e-05	0.108454	46	7.8e-11	2.2e-11	0.96843	0.85997
Contig125	359009	359039	3.3e-05	0.191042	13	1.9e-11	2.3e-11	0.80999	0.61894
Contig1935	11084	11126	3.3e-05	0.145265	17	4.4e-14	2.3e-11	0.87759	0.73232
Contig2373	82415	82448	3.3e-05	0.24444	15	4.3e-14	2.2e-11	0.94384	0.6994
Contig2418	165	248	3.3e-05	0.263572	22	4.5e-14	2.3e-11	0.78852	0.52495
Contig2999	157147	157202	3.3e-05	0.199789	19	9.7e-14	2.2e-11	0.51397	0.31418
Contig39152	1336	1382	3.3e-05	0.10458	29	4.3e-14	2.3e-11	0.89027	0.78569
Contig4540	18670	18761	3.3e-05	0.139416	38	2.7e-11	2.2e-11	0.84633	0.70692
Contig61818	1511	1569	3.3e-05	0.311736	12	4.7e-14	2.3e-11	0.82488	0.51315
Contig861	12080	12153	3.3e-05	0.362327	10	5e-12	2.2e-11	0.84535	0.48302
Contig130	83385	83414	3.4e-05	0.149492	13	1.3e-08	2.3e-11	0.84743	0.69794
Contig2141	56300	56326	3.4e-05	0.209744	10	3.7e-13	2.3e-11	0.97549	0.76575
Contig4507	9279	9336	3.6e-05	0.105132	25	4e-14	2.5e-11	0.93567	0.83054
Contig710	18546	18669	3.6e-05	0.174771	26	5.2e-12	2.5e-11	0.45944	0.28467
Contig1925	13856	13889	3.7e-05	0.253354	13	4.6e-14	2.6e-11	0.87759	0.62424
Contig2207	59006	59178	3.7e-05	0.13685	53	7.6e-14	2.5e-11	0.75415	0.6173
Contig3753	110533	110582	3.8e-05	0.319879	10	3.5e-13	2.6e-11	0.46136	0.14148
Contig62	24678	24745	3.8e-05	0.129969	22	3.7e-13	2.6e-11	0.97094	0.84097
Contig4926	131140	131240	3.9e-05	0.161988	23	1.1e-13	2.7e-11	0.9059	0.74391
Contig979	158857	159040	3.9e-05	0.108165	48	7.3e-12	2.7e-11	0.84002	0.73186
Contig4104	33663	33703	4e-05	0.204626	13	4.7e-13	2.7e-11	0.34203	0.1374
Contig785	198789	198834	4e-05	0.290014	18	1e-13	2.7e-11	0.70804	0.41803
Contig1546	137579	137677	4.2e-05	0.10583	38	5e-10	2.9e-11	0.844	0.73817
Contig690	72720	72802	4.2e-05	0.210378	14	4.2e-14	2.9e-11	0.83086	0.62048
Contig2422	144208	144250	4.3e-05	0.154727	17	4.6e-14	3e-11	0.96472	0.80999
Contig5217	6368	6459	4.3e-05	0.108126	41	4.1e-14	2.9e-11	0.91411	0.80598
Contig6545	541	620	4.3e-05	0.142054	37	1.2e-10	3e-11	0.8344	0.69235
Contig9763	59089	59140	4.4e-05	0.104402	24	4.4e-14	3e-11	0.95653	0.85213
Contig76168	3304	3399	4.5e-05	0.156468	25	1.4e-13	3.1e-11	0.87385	0.71738
Contig951	25065	25123	4.5e-05	0.181184	22	5.6e-14	3.1e-11	0.7341	0.55291
Contig2652	89229	89268	4.6e-05	0.169392	19	9.2e-09	3.1e-11	0.87108	0.70168
Contig4250	10255	10356	4.6e-05	0.127319	44	2.4e-13	3.1e-11	0.81999	0.69267
Contig8547	4118	4206	4.6e-05	0.171519	25	4.6e-14	3.1e-11	0.95166	0.78014
Contig2136	145919	145944	4.7e-05	0.136731	14	8.4e-14	3.2e-11	0.98868	0.85195
Contig63278	9311	9347	4.7e-05	0.258498	10	3.1e-12	3.2e-11	0.90032	0.64182
Contig694	69062	69241	4.7e-05	0.163134	31	4.5e-14	3.2e-11	0.85677	0.69364
Contig1901	35357	35378	4.8e-05	0.318844	12	2.2e-13	3.3e-11	0.71192	0.39307
Contig48844	380	413	4.8e-05	0.16163	10	2.7e-11	3.3e-11	0.94982	0.78819
Contig130	126588	126663	4.9e-05	0.207126	34	4.3e-14	3.3e-11	0.47133	0.26421
Contig52358	555	601	4.9e-05	0.122936	19	4.6e-14	3.3e-11	0.82417	0.70123
Contig5980	34477	34543	4.9e-05	0.227142	20	1.4e-12	3.3e-11	0.75969	0.53255
Contig18642	289	321	5e-05	0.214266	15	4e-14	3.4e-11	0.58782	0.37355
Contig2303	19169	19221	5e-05	0.230405	17	4.5e-14	3.4e-11	0.83538	0.60497
Contig668	94342	94381	5e-05	0.218688	14	4.7e-14	3.4e-11	0.90343	0.68474
Contig15133	350	381	5.1e-05	0.13734	12	8.3e-13	3.5e-11	0.97831	0.84097
Contig1444	15057	15123	5.2e-05	0.205391	25	4.3e-14	3.5e-11	0.84671	0.64132
Contig2538	74217	74297	5.3e-05	0.104556	31	4.2e-14	3.6e-11	0.95339	0.84883
Contig7018	139028	139076	5.3e-05	0.115581	16	7.4e-11	3.6e-11	0.89254	0.77696
Contig1242	98306	98360	5.6e-05	0.201068	22	4e-14	3.8e-11	0.76179	0.56073
Contig12616	22228	22274	5.6e-05	0.114565	14	1.2e-12	3.8e-11	0.19308	0.078518
Contig166	33971	34019	5.6e-05	0.181013	19	8.2e-13	3.8e-11	0.81205	0.63104
Contig7939	5873	5895	5.6e-05	0.172047	10	4.7e-14	3.8e-11	0.96208	0.79004
Contig9939	9235	9261	5.6e-05	0.276764	10	6e-14	3.8e-11	0.3535	0.076736
Contig132	182164	182380	5.7e-05	0.11484	72	4.2e-12	3.9e-11	0.72113	0.60629
Contig209	184039	184154	5.7e-05	0.158758	29	4.8e-14	3.9e-11	0.80296	0.6442
Contig563	673	726	5.7e-05	0.118168	23	4.7e-14	3.9e-11	0.90148	0.78331
Contig1788	40526	40615	5.8e-05	0.280164	25	4.3e-14	4e-11	0.70431	0.42415
Contig237	202014	202072	5.9e-05	0.183804	21	3.2e-13	4e-11	0.82161	0.6378
Contig3366	27519	27595	5.9e-05	0.129055	13	4.7e-12	4e-11	0.95265	0.8236
Contig71444	13848	13901	5.9e-05	0.236814	17	3.2e-13	4e-11	0.5021	0.26529
Contig7974	23010	23154	5.9e-05	0.216219	18	4.2e-14	4e-11	0.92405	0.70783
Contig10162	32858	32949	6e-05	0.146784	33	4.4e-14	4.1e-11	0.8453	0.69851
Contig3996	19674	19709	6.2e-05	0.317174	15	4.4e-13	4.2e-11	0.45773	0.14055
Contig2934	139099	139205	6.3e-05	0.115643	39	4.5e-14	4.3e-11	0.91215	0.79651
Contig451	164006	164145	6.3e-05	0.113339	42	2e-12	4.3e-11	0.82751	0.71417
Contig1274	68709	68757	6.5e-05	0.12366	15	4.9e-13	4.4e-11	0.97193	0.84827
Contig262	74086	74148	6.5e-05	0.109217	30	1e-11	4.4e-11	0.80207	0.69285
Contig651	56468	56534	6.7e-05	0.157822	23	4.5e-12	4.5e-11	0.74152	0.58369
Contig7065	6789	6845	6.8e-05	0.100029	22	4.6e-14	4.6e-11	0.96533	0.8653
Contig84228	16278	16314	6.8e-05	0.155796	16	4.3e-14	4.6e-11	0.95085	0.79505
Contig2538	57002	57059	6.9e-05	0.117238	24	5.5e-13	4.7e-11	0.97641	0.85917
Contig7265	36797	36848	6.9e-05	0.226242	17	4.2e-14	4.7e-11	0.9136	0.68736
Contig9362	522	683	7e-05	0.156461	36	4.4e-14	4.8e-11	0.81077	0.65431
Contig27044	7509	7526	7.2e-05	0.106692	10	6.6e-14	4.9e-11	0.92342	0.81672
Contig301	53252	53286	7.2e-05	0.104598	17	1.8e-11	4.9e-11	0.8756	0.771
Contig666	58990	59028	7.3e-05	0.240795	17	5e-13	5e-11	0.77853	0.53774
Contig978	26329	26364	7.3e-05	0.229688	20	2.3e-13	5e-11	0.66797	0.43828
Contig229	81973	82047	7.5e-05	0.178933	32	4.5e-14	5.1e-11	0.34455	0.16562
Contig254	67590	67662	7.6e-05	-0.142999	19	4.5e-13	5.2e-11	0.029807	0.17281
Contig3339	39586	39623	7.6e-05	0.143172	18	5.7e-14	5.2e-11	0.89563	0.75246
Contig1373	167637	167702	7.8e-05	0.138321	23	4.6e-14	5.3e-11	0.78257	0.64425
Contig2519	152046	152086	7.8e-05	0.16768	20	6.1e-14	5.3e-11	0.84546	0.67778
Contig3550	30741	30806	7.9e-05	0.170018	26	4.5e-14	5.4e-11	0.81156	0.64154
Contig6240	41481	41535	8e-05	0.45683	10	4.5e-14	5.4e-11	0.4622	0.0053696
Contig63544	199	278	8e-05	0.10002	29	4e-14	5.4e-11	0.8517	0.75168
Contig587	280581	280732	8.2e-05	0.145792	32	6.6e-14	5.6e-11	0.33174	0.18595
Contig1037	111882	111958	8.4e-05	0.193559	29	7.9e-12	5.8e-11	0.73911	0.54555
Contig1414	18174	18221	8.6e-05	0.274413	17	1.7e-13	5.9e-11	0.75503	0.48062
Contig650	137538	137565	8.8e-05	0.136199	13	4.8e-13	6e-11	0.95399	0.81779
Contig74038	174	233	8.8e-05	0.187574	15	1.2e-11	6e-11	0.58226	0.39468
Contig10091	3545	3591	8.9e-05	0.299084	10	3.6e-11	6.1e-11	0.62433	0.32525
Contig2636	254	283	8.9e-05	0.156383	15	1e-12	6.1e-11	0.9724	0.81602
Contig995	62636	62716	8.9e-05	0.284086	19	4.2e-14	6.1e-11	0.83056	0.54648
Contig1100	355783	355843	9.1e-05	0.155779	27	1.1e-12	6.2e-11	0.42679	0.27101
Contig338	106724	106903	9.1e-05	0.111188	35	0.00012	6.2e-11	0.88802	0.77683
Contig788	178615	178737	9.1e-05	0.149948	35	4.1e-14	6.2e-11	0.78185	0.6319
Contig3212	222318	222345	9.2e-05	0.203288	12	1e-12	6.3e-11	0.88411	0.68082
Contig79376	895	937	9.2e-05	0.184476	19	7.9e-14	6.3e-11	0.94605	0.76158
Contig9925	9308	9342	9.3e-05	0.187185	16	4.8e-14	6.3e-11	0.82427	0.63709
Contig5596	113636	113714	9.4e-05	0.135454	34	1.2e-12	6.4e-11	0.85631	0.72086
Contig35570	873	1077	9.5e-05	0.112693	35	1.4e-12	6.5e-11	0.92322	0.81053
Contig77636	885	936	9.5e-05	0.199555	15	5.9e-14	6.5e-11	0.85013	0.65058
Contig1407	60237	60414	9.6e-05	-0.25946	20	1.1e-13	6.5e-11	0.18272	0.44218
Contig2005	2079	2177	9.7e-05	0.186567	18	3.5e-12	6.6e-11	0.22696	0.040397
Contig10829	175	206	9.8e-05	0.285942	13	4.4e-14	6.7e-11	0.55519	0.26925
Contig2315	79326	79412	9.8e-05	0.237371	18	2.9e-11	6.7e-11	0.68038	0.44301
Contig335	165510	165616	9.8e-05	0.176613	33	5.8e-13	6.7e-11	0.76495	0.58834
Contig494	118731	118818	9.8e-05	0.152557	36	5.8e-13	6.7e-11	0.81191	0.65935
Contig0	86743	86795	9.9e-05	0.162602	29	4.2e-14	6.8e-11	0.73754	0.57494
Contig646	96098	96144	9.9e-05	0.220108	16	3.3e-12	6.8e-11	0.43557	0.21546
Contig16386	671	698	0.0001	0.176463	10	5.7e-13	6.9e-11	0.93584	0.75938
Contig180	12724	12938	0.0001	0.107559	34	1e-13	7.1e-11	0.95874	0.85118
Contig19039	5416	5484	0.0001	0.245499	22	4.4e-14	7e-11	0.77719	0.53169
Contig1946	72142	72241	0.0001	0.137021	30	4.8e-13	7.1e-11	0.78405	0.64703
Contig2741	85029	85122	0.0001	0.183819	27	4.6e-14	6.9e-11	0.76509	0.58127
Contig281	57739	57877	0.0001	0.105617	55	4.1e-14	7e-11	0.76774	0.66212
Contig3147	44779	44836	0.0001	0.240425	20	4.4e-14	6.8e-11	0.57242	0.33199
Contig31593	579	654	0.0001	0.191229	26	1.1e-13	6.9e-11	0.64145	0.45022
Contig3631	191743	191766	0.0001	0.16025	10	1.9e-13	6.8e-11	0.9681	0.80785
Contig99	447508	447626	0.0001	0.182057	42	4.1e-14	7.1e-11	0.73734	0.55528
Contig10143	30343	30759	0.00011	0.148386	50	1.5e-13	7.4e-11	0.72872	0.58033
Contig1113	120666	120691	0.00011	0.254475	10	4.6e-14	7.8e-11	0.80748	0.55301
Contig119	168117	168166	0.00011	0.121881	15	1.6e-10	7.6e-11	0.96446	0.84257
Contig1198	27980	28027	0.00011	0.197711	18	4.4e-14	7.2e-11	0.72098	0.52327
Contig240	2634	2693	0.00011	0.247249	14	1.1e-13	7.6e-11	0.88348	0.63623
Contig2854	33895	34108	0.00011	0.139645	36	2.3e-13	7.4e-11	0.73535	0.5957
Contig3162	118306	118403	0.00011	0.169971	32	9.4e-13	7.4e-11	0.80443	0.63446
Contig34783	621	683	0.00011	0.290096	14	1.7e-11	7.6e-11	0.65088	0.36078
Contig476	25088	25432	0.00011	0.14877	24	1.7e-10	7.6e-11	0.62744	0.47867
Contig612	198287	198381	0.00011	0.186607	25	3.7e-12	7.4e-11	0.68243	0.49582
Contig651	117460	117490	0.00011	0.154386	15	4e-14	7.2e-11	0.87021	0.71583
Contig80378	601	674	0.00011	0.113764	28	4.4e-14	7.6e-11	0.96249	0.84872
Contig876	189581	189620	0.00011	0.180826	15	6.6e-14	7.4e-11	0.94094	0.76012
Contig8888	37959	38083	0.00011	0.143711	44	5.3e-14	7.6e-11	0.86878	0.72507
Contig89168	485	518	0.00011	0.138143	14	1.4e-09	7.2e-11	0.98268	0.84454
Contig989	100689	100909	0.00011	0.159783	16	1.7e-13	7.2e-11	0.91594	0.75615
Contig11	184097	184167	0.00012	0.152598	20	4.4e-14	8e-11	0.80942	0.65682
Contig1115	90532	90591	0.00012	0.179125	26	2.9e-13	7.9e-11	0.64041	0.46129
Contig2124	25205	25350	0.00012	0.167709	36	1.1e-12	8.4e-11	0.78613	0.61843
Contig27	306899	306941	0.00012	0.109727	22	1.2e-13	8.4e-11	0.90241	0.79268
Contig8541	16882	16956	0.00012	-0.253474	18	1.7e-13	8e-11	0.33078	0.58425
Contig14958	359	411	0.00013	0.106689	11	1.4e-10	8.6e-11	0.98086	0.87417
Contig2801	73964	74048	0.00013	0.187567	31	4e-14	8.8e-11	0.85276	0.66519
Contig2951	65195	65459	0.00013	0.114068	46	4.5e-14	9.1e-11	0.93866	0.82459
Contig3535	85985	86072	0.00013	0.149008	18	6.8e-11	8.8e-11	0.83879	0.68978
Contig56	207587	207702	0.00013	0.225876	31	5.8e-14	8.9e-11	0.6758	0.44992
Contig1699	262283	262320	0.00014	0.106183	20	1.9e-13	9.5e-11	0.93036	0.82417
Contig1884	400	471	0.00014	0.161983	30	5.4e-14	9.3e-11	0.78092	0.61894
Contig3260	61430	61479	0.00014	0.105731	18	3.4e-12	9.4e-11	0.93168	0.82594
Contig387	8971	9133	0.00014	-0.274519	20	4.1e-14	9.8e-11	0.17675	0.45127
Contig3999	52063	52135	0.00014	0.210185	14	4.2e-13	9.6e-11	0.94074	0.73056
Contig6534	35538	35601	0.00014	0.197366	22	4.4e-14	9.7e-11	0.76998	0.57261
Contig835	45736	45782	0.00014	0.208887	25	4.1e-14	9.8e-11	0.75197	0.54308
Contig1249	36613	36668	0.00015	0.11609	23	4.9e-13	1e-10	0.97511	0.85902
Contig163	172832	172905	0.00015	-0.229467	10	1.8e-11	1e-10	0.020135	0.2496
Contig16913	122	141	0.00015	0.295223	10	8.1e-13	1e-10	0.72947	0.43424
Contig193	216653	216717	0.00015	0.167367	31	4.5e-14	1e-10	0.8081	0.64074
Contig2539	74218	74309	0.00015	0.107477	38	4.5e-13	1e-10	0.8913	0.78382
Contig26	200679	200736	0.00015	0.223027	14	4.4e-14	1e-10	0.95972	0.73669
Contig2750	80262	80313	0.00015	0.303652	21	4.8e-14	1e-10	0.62284	0.31919
Contig3518	49865	49915	0.00015	0.251277	18	2.2e-13	1e-10	0.50188	0.2506
Contig4130	54897	55101	0.00015	0.18309	17	4.7e-11	1e-10	0.27762	0.094529
Contig457	68610	68688	0.00015	0.196784	25	4.1e-14	1e-10	0.56608	0.3693
Contig5222	7012	7042	0.00015	0.253152	10	5.9e-13	1e-10	0.8087	0.55555
Contig7612	6927	7017	0.00015	0.159204	34	3.5e-09	1e-10	0.66802	0.50882
Contig1192	80535	80573	0.00016	0.154916	21	5.8e-14	1.1e-10	0.92976	0.77485
Contig150	28472	28533	0.00016	0.192036	21	2.5e-11	1.1e-10	0.91217	0.72013
Contig1925	55906	56111	0.00016	0.132555	61	4.6e-14	1.1e-10	0.69085	0.5583
Contig1926	51409	51440	0.00016	0.159317	10	2.8e-11	1.1e-10	0.95857	0.79925
Contig27380	244	317	0.00016	0.122881	27	4.7e-13	1.1e-10	0.90323	0.78035
Contig4629	31653	31703	0.00016	0.242148	17	7.6e-14	1.1e-10	0.63077	0.38863
Contig59482	798	957	0.00016	0.179453	35	5.7e-14	1.1e-10	0.89214	0.71268
Contig670	117248	117416	0.00016	0.158997	25	6e-11	1.1e-10	0.77962	0.62062
Contig68157	1256	1307	0.00016	0.128335	23	4.3e-09	1.1e-10	0.95682	0.82848
Contig68402	15388	15411	0.00016	0.273206	10	6e-12	1.1e-10	0.6564	0.3832
Contig8275	253	346	0.00016	0.163301	28	6.3e-14	1.1e-10	0.4269	0.2636
Contig8783	1386	1444	0.00016	0.174466	32	4.1e-14	1.1e-10	0.8051	0.63064
Contig977	60983	61055	0.00016	0.145408	29	4.2e-14	1.1e-10	0.90918	0.76378
Contig851	10499	10578	0.00017	0.265095	18	1e-12	1.1e-10	0.82102	0.55592
Contig979	158359	158673	0.00017	0.147828	35	2.4e-13	1.1e-10	0.83217	0.68434
Contig10538	2791	2836	0.00018	0.262662	10	1.3e-13	1.2e-10	0.3465	0.083838
Contig1120	43003	43043	0.00018	0.153833	16	1.1e-13	1.3e-10	0.91627	0.76244
Contig2387	35048	35092	0.00018	0.130878	19	1.3e-13	1.3e-10	0.97739	0.84652
Contig27608	479	578	0.00018	0.184958	37	4.6e-14	1.2e-10	0.86979	0.68483
Contig42736	833	862	0.00018	0.257436	10	4.4e-14	1.2e-10	0.87657	0.61913
Contig8	193910	194072	0.00018	0.14929	32	5e-12	1.2e-10	0.97427	0.82498
Contig12083	294	499	0.00019	0.209479	34	4.3e-14	1.3e-10	0.76117	0.55169
Contig1363	98128	98156	0.00019	0.321396	13	3.4e-13	1.3e-10	0.67492	0.35353
Contig1739	51916	51948	0.00019	0.353094	13	4.5e-14	1.3e-10	0.79911	0.44601
Contig1783	179472	179543	0.00019	0.167919	27	8.6e-14	1.3e-10	0.8334	0.66548
Contig298	12350	12416	0.00019	0.196967	25	6.7e-06	1.3e-10	0.71989	0.52293
Contig4061	34777	34821	0.00019	0.200522	17	4.5e-14	1.3e-10	0.6965	0.49598
Contig472	8762	8959	0.00019	0.177654	46	2.6e-13	1.3e-10	0.70643	0.52878
Contig69	92943	93111	0.00019	0.116695	46	4.6e-14	1.3e-10	0.8034	0.6867
Contig963	157478	157516	0.00019	0.190847	16	4.5e-14	1.3e-10	0.8477	0.65685
Contig14416	834	1104	0.0002	0.195116	22	8e-14	1.3e-10	0.97431	0.77919
Contig1560	24868	24891	0.0002	0.211051	10	4.2e-08	1.4e-10	0.75918	0.54813
Contig2072	56551	56615	0.0002	0.121513	24	4.8e-14	1.3e-10	0.87656	0.75505
Contig2496	39233	39309	0.0002	0.110782	39	4.4e-14	1.4e-10	0.90571	0.79493
Contig5357	666	832	0.0002	0.118361	18	2.5e-09	1.4e-10	0.78137	0.66301
Contig56	164530	164556	0.0002	0.148793	10	1.8e-13	1.4e-10	0.90243	0.75364
Contig575	165537	165556	0.0002	0.30141	10	7.4e-12	1.3e-10	0.61585	0.31444
Contig65	204011	204039	0.0002	0.276253	14	1.4e-11	1.3e-10	0.73049	0.45424
Contig7620	17874	17983	0.0002	0.165047	37	7.3e-13	1.3e-10	0.41269	0.24764
Contig861	137584	137657	0.0002	0.111911	32	3.7e-11	1.4e-10	0.86249	0.75058
Contig312	255585	255614	0.00021	0.237099	15	9.1e-14	1.4e-10	0.7227	0.4856
Contig65219	74518	74599	0.00021	0.122366	36	4.3e-14	1.4e-10	0.90144	0.77907
Contig1126	91932	91968	0.00022	0.197886	17	3.1e-10	1.5e-10	0.63877	0.44089
Contig1991	59507	59712	0.00022	-0.286035	15	6.9e-06	1.5e-10	0.015945	0.30198
Contig29433	10557	10661	0.00022	0.156134	35	1.1e-12	1.5e-10	0.47449	0.31835
Contig3938	11883	11919	0.00022	0.18369	15	4.9e-14	1.5e-10	0.93091	0.74722
Contig536	101778	101841	0.00022	0.112188	20	4.7e-14	1.5e-10	0.91077	0.79859
Contig5893	50884	50984	0.00022	0.165122	29	1.2e-13	1.5e-10	0.83917	0.67405
Contig876	201009	201049	0.00022	0.17613	16	4.6e-14	1.5e-10	0.88318	0.70705
Contig15305	63	115	0.00023	0.19575	20	4.8e-12	1.5e-10	0.52879	0.33304
Contig2234	124046	124093	0.00023	0.131335	21	4.6e-13	1.6e-10	0.95185	0.82051
Contig3215	107630	107683	0.00023	0.174422	24	1.2e-12	1.5e-10	0.85237	0.67795
Contig4453	19693	19757	0.00023	0.201932	20	4.9e-14	1.5e-10	0.51884	0.31691
Contig636	31251	31330	0.00023	0.21104	23	4.1e-13	1.6e-10	0.54581	0.33477
Contig1457	29102	29137	0.00024	0.139253	15	8.1e-13	1.6e-10	0.9434	0.80415
Contig1682	52013	52161	0.00024	0.126823	61	4.4e-14	1.6e-10	0.8943	0.76748
Contig203	3723	4067	0.00024	0.133769	26	5.8e-13	1.6e-10	0.94883	0.81506
Contig3	43594	43671	0.00024	0.186225	27	1.4e-13	1.6e-10	0.8818	0.69558
Contig835	75463	75499	0.00024	0.139317	18	5.7e-14	1.6e-10	0.92135	0.78203
Contig2327	164493	164618	0.00025	0.176158	32	4.4e-14	1.7e-10	0.90328	0.72712
Contig239	178045	178084	0.00025	0.126748	12	1.4e-12	1.7e-10	0.98218	0.85543
Contig27049	2342	2393	0.00025	0.203794	19	1.5e-11	1.7e-10	0.74312	0.53933
Contig42163	12250	12356	0.00025	0.16769	36	5.6e-12	1.7e-10	0.53055	0.36286
Contig9566	539	689	0.00025	0.123359	36	4.3e-14	1.7e-10	0.95913	0.83577
Contig1240	51449	51541	0.00026	0.225704	23	7.2e-14	1.7e-10	0.55404	0.32834
Contig29505	516	609	0.00026	0.160376	29	9.1e-13	1.8e-10	0.77231	0.61193
Contig3162	119169	119207	0.00026	0.330354	12	4.4e-14	1.8e-10	0.90931	0.57895
Contig71002	259	331	0.00026	0.239302	21	4.7e-14	1.8e-10	0.78476	0.54546
Contig93	145653	145677	0.00026	0.170709	13	6e-13	1.8e-10	0.94701	0.7763
Contig21179	2164	2216	0.00027	0.24262	14	4.8e-14	1.9e-10	0.72511	0.48249
Contig2630	70166	70268	0.00027	0.138074	31	1.5e-13	1.9e-10	0.77874	0.64067
Contig2971	70396	70441	0.00027	0.127923	14	2.1e-12	1.9e-10	0.91798	0.79005
Contig6322	216	282	0.00027	0.130775	15	1.2e-11	1.9e-10	0.89343	0.76266
Contig773	135323	135374	0.00027	0.101526	22	8.2e-06	1.8e-10	0.46177	0.36025
Contig825	72386	72448	0.00027	0.333389	13	4.7e-14	1.8e-10	0.61791	0.28452
Contig16	153392	153455	0.00028	0.132869	18	3.1e-12	1.9e-10	0.89403	0.76116
Contig21428	468	546	0.00028	0.282702	20	4.3e-14	1.9e-10	0.59853	0.31583
Contig2760	125700	125791	0.00028	0.244711	20	5.9e-14	1.9e-10	0.73095	0.48624
Contig34947	849	879	0.00028	0.167633	10	2.4e-11	1.9e-10	0.92897	0.76133
Contig4182	28196	28280	0.00028	0.206591	31	8.1e-14	1.9e-10	0.54019	0.3336
Contig89207	418	464	0.00028	0.191743	14	9.2e-14	1.9e-10	0.93346	0.74172
Contig1412	53283	53321	0.00029	0.177924	12	1.3e-11	2e-10	0.89603	0.7181
Contig175	51944	51974	0.00029	0.265218	13	4.4e-14	1.9e-10	0.69934	0.43412
Contig34947	250	268	0.00029	0.142725	10	9.9e-14	2e-10	0.94865	0.80593
Contig58721	227	387	0.00029	0.191529	24	8.1e-14	2e-10	0.74897	0.55744
Contig8085	73340	73403	0.00029	0.13942	19	5.4e-14	2e-10	0.91644	0.77702
Contig81708	4782	4991	0.00029	0.101703	62	3.4e-09	2e-10	0.68037	0.57867
Contig10481	15149	15234	0.0003	0.242734	23	4.7e-14	2e-10	0.8285	0.58576
Contig1841	53943	54037	0.00031	0.130204	26	2.2e-13	2.1e-10	0.88755	0.75735
Contig2426	81935	81996	0.00031	0.146256	17	3e-10	2.1e-10	0.84937	0.70312
Contig253	80389	80539	0.00031	0.105959	33	1.7e-07	2.1e-10	0.95517	0.84921
Contig2713	36830	36915	0.00031	0.192776	26	4.6e-14	2.1e-10	0.64567	0.4529
Contig966	228735	228768	0.00031	0.17072	10	2.2e-11	2.1e-10	0.91731	0.74659
Contig1611	72893	72986	0.00032	0.157616	31	4.2e-14	2.2e-10	0.86065	0.70304
Contig3802	52186	52219	0.00032	0.229208	13	5e-12	2.2e-10	0.86111	0.6319
Contig5367	6619	6663	0.00032	0.189882	18	3.8e-10	2.2e-10	0.81098	0.6211
Contig9	364931	365003	0.00032	0.209072	25	5.1e-14	2.2e-10	0.434	0.22493
Contig33316	492	538	0.00033	0.130278	15	7.3e-14	2.3e-10	0.95338	0.8231
Contig63711	497	561	0.00033	0.128073	26	4.2e-14	2.3e-10	0.91414	0.78607
Contig730	146821	146882	0.00033	0.131596	17	1.5e-08	2.2e-10	0.87959	0.74799
Contig3712	575	654	0.00034	0.152279	30	4.5e-14	2.3e-10	0.84862	0.69634
Contig4219	2692	2869	0.00034	0.135608	47	1.8e-12	2.3e-10	0.88757	0.75196
Contig683	130033	130050	0.00034	-0.193788	11	5.9e-10	2.3e-10	0.081521	0.27531
Contig198	42088	42162	0.00035	-0.181437	14	4.8e-10	2.4e-10	0.02039	0.20183
Contig30384	62	129	0.00035	-0.124277	20	4.4e-11	2.4e-10	0.75631	0.88058
Contig38749	26078	26130	0.00035	0.154537	12	4.1e-13	2.4e-10	0.96377	0.80924
Contig4113	42376	42404	0.00035	0.233374	12	3e-11	2.4e-10	0.82169	0.58832
Contig89207	358	412	0.00035	0.126896	16	4.3e-14	2.4e-10	0.97136	0.84447
Contig169	210976	211027	0.00036	0.12819	23	4.6e-14	2.4e-10	0.84821	0.72002
Contig3055	27392	27500	0.00036	0.128983	40	4.3e-14	2.4e-10	0.87885	0.74986
Contig3615	58540	58567	0.00036	0.152302	12	2.6e-09	2.5e-10	0.84287	0.69057
Contig653	141346	141397	0.00036	0.177021	22	4.8e-08	2.4e-10	0.55786	0.38084
Contig89194	1074	1329	0.00036	0.137545	45	2.2e-10	2.4e-10	0.78757	0.65003
Contig18995	345	500	0.00037	0.13989	60	4e-14	2.5e-10	0.87744	0.73755
Contig330	218098	218121	0.00037	-0.262709	10	6.9e-10	2.5e-10	0.069029	0.33174
Contig3882	88049	88115	0.00037	0.204986	16	3e-13	2.5e-10	0.44004	0.23505
Contig4299	101288	101675	0.00037	0.157654	34	1e-10	2.6e-10	0.61191	0.45426
Contig770	19016	19082	0.00037	0.130149	27	7.4e-14	2.5e-10	0.90897	0.77882
Contig1246	57288	57341	0.00038	0.126837	18	1.4e-07	2.6e-10	0.76435	0.63751
Contig21021	907	1042	0.00038	0.108823	40	1.3e-10	2.6e-10	0.79782	0.689
Contig34947	497	552	0.00038	0.18189	19	4.5e-14	2.6e-10	0.87419	0.6923
Contig977	136614	136686	0.00038	0.210571	26	1.8e-12	2.6e-10	0.55332	0.34275
Contig2714	61412	61475	0.00039	0.158365	25	4.5e-14	2.6e-10	0.89539	0.73703
Contig44851	1570	1618	0.00039	0.235549	16	1.6e-13	2.7e-10	0.71056	0.47501
Contig48047	4213	4257	0.00039	0.214539	15	1.2e-12	2.7e-10	0.93535	0.72081
Contig552	6583	6621	0.00039	0.228582	15	1.4e-09	2.7e-10	0.70589	0.47731
Contig6801	18737	18855	0.00039	0.147939	29	9.7e-14	2.7e-10	0.84182	0.69388
Contig7379	21040	21090	0.00039	0.226145	12	1e-10	2.6e-10	0.4776	0.25145
Contig110	8067	8107	0.0004	-0.125736	23	6.3e-14	2.7e-10	0.83199	0.95772
Contig1567	61483	61570	0.0004	0.202086	27	8.6e-14	2.7e-10	0.89467	0.69258
Contig458	83276	83371	0.0004	0.17393	31	9.8e-12	2.7e-10	0.44494	0.27101
Contig60847	1675	1731	0.0004	0.125972	22	5e-14	2.7e-10	0.90192	0.77594
Contig7653	37126	37168	0.0004	0.30627	13	4.6e-14	2.8e-10	0.72242	0.41615
Contig1765	59118	59164	0.00041	0.162653	13	8.9e-08	2.8e-10	0.32527	0.16262
Contig1785	90315	90372	0.00041	0.217376	14	4.4e-09	2.8e-10	0.59345	0.37607
Contig2793	94743	94805	0.00041	0.234487	22	7.1e-13	2.8e-10	0.69037	0.45588
Contig432	149043	149087	0.00041	0.243691	15	1.1e-13	2.8e-10	0.53722	0.29353
Contig612	189644	189699	0.00041	0.141048	21	4.2e-10	2.8e-10	0.2782	0.13715
Contig64153	203	278	0.00041	0.157752	32	6e-14	2.8e-10	0.8359	0.67815
Contig1099	44221	44278	0.00042	0.117956	20	3.5e-12	2.9e-10	0.91202	0.79407
Contig63296	263	318	0.00042	0.215919	25	4.7e-14	2.9e-10	0.80253	0.58661
Contig1515	198169	198197	0.00043	0.228587	12	4.6e-14	2.9e-10	0.89581	0.66722
Contig2801	73461	73513	0.00043	0.239485	20	1.6e-12	2.9e-10	0.72305	0.48357
Contig2883	100313	100328	0.00043	0.324191	10	4.1e-14	2.9e-10	0.81184	0.48765
Contig36739	498	531	0.00043	0.200186	10	1.8e-09	2.9e-10	0.79855	0.59836
Contig48079	4768	4822	0.00043	0.207847	20	4.2e-14	3e-10	0.82067	0.61282
Contig6430	159	193	0.00043	0.149354	13	9.5e-12	2.9e-10	0.85112	0.70176
Contig77566	40	108	0.00043	0.232221	21	4.4e-14	3e-10	0.89744	0.66522
Contig13502	1958	2147	0.00044	0.14679	12	6.7e-10	3e-10	0.87968	0.73289
Contig85	312948	313094	0.00044	0.109062	37	4.6e-08	3e-10	0.78003	0.67097
Contig42767	335	500	0.00045	0.156395	42	4.6e-14	3.1e-10	0.76967	0.61328
Contig1806	125210	125265	0.00046	0.262845	17	4.5e-14	3.1e-10	0.40083	0.13799
Contig1021	114857	114909	0.00047	0.206427	21	4.1e-13	3.2e-10	0.4491	0.24267
Contig3812	68286	68359	0.00047	0.103262	28	5.4e-14	3.2e-10	0.92703	0.82377
Contig39407	307	341	0.00048	0.189322	18	5.7e-14	3.3e-10	0.93083	0.74151
Contig5469	69226	69324	0.00048	0.166759	30	8.9e-13	3.3e-10	0.61027	0.44351
Contig66932	561	583	0.00048	0.22232	10	1.8e-10	3.3e-10	0.95222	0.7299
Contig670	120287	120356	0.00048	0.107726	26	4.8e-14	3.3e-10	0.88706	0.77933
Contig8158	276	317	0.00048	0.164857	16	4.6e-14	3.3e-10	0.93674	0.77188
Contig1615	70655	70696	0.00049	0.120956	19	4.5e-09	3.4e-10	0.81269	0.69174
Contig185	12003	12352	0.00049	0.15643	34	8.6e-11	3.4e-10	0.62377	0.46734
Contig233	46033	46132	0.00049	0.16103	31	4.4e-14	3.3e-10	0.46601	0.30498
Contig300	79826	79872	0.00049	0.168577	20	2e-10	3.3e-10	0.3006	0.13203
Contig1699	166290	166335	0.0005	0.335474	13	5e-14	3.4e-10	0.59692	0.26144
Contig2204	3785	3899	0.0005	0.173185	44	4.5e-14	3.4e-10	0.73289	0.5597
Contig1395	27064	27132	0.00051	0.157197	23	4.5e-13	3.5e-10	0.82298	0.66579
Contig15886	301	323	0.00051	0.101482	10	2.5e-11	3.5e-10	0.98982	0.88833
Contig3518	49797	49857	0.00051	0.272134	20	4.1e-14	3.5e-10	0.54829	0.27615
Contig3809	114792	114843	0.00051	0.192586	12	2.1e-13	3.5e-10	0.88858	0.696
Contig425	46553	46580	0.00051	0.315309	10	2.4e-11	3.5e-10	0.55768	0.24237
Contig2538	56828	56911	0.00052	0.20887	16	1.1e-13	3.5e-10	0.95276	0.74389
Contig292	126261	126335	0.00052	0.269857	27	4.8e-14	3.5e-10	0.66094	0.39109
Contig5271	39703	39763	0.00052	0.244852	20	4.4e-14	3.5e-10	0.85285	0.60799
Contig914	9728	9803	0.00052	0.159944	35	1.1e-13	3.6e-10	0.72146	0.56151
Contig40216	307	412	0.00053	0.182184	24	4.4e-14	3.6e-10	0.30155	0.11936
Contig267	209438	209515	0.00054	0.211371	23	2.1e-13	3.7e-10	0.94307	0.7317
Contig631	253264	253308	0.00054	0.170745	17	1.1e-13	3.7e-10	0.56804	0.39729
Contig67402	331	356	0.00054	0.121936	15	2.1e-13	3.7e-10	0.97774	0.85581
Contig789	155418	155493	0.00054	0.201636	19	4.6e-14	3.7e-10	0.93691	0.73527
Contig79608	1630	1812	0.00055	0.131112	44	1.6e-10	3.7e-10	0.84794	0.71683
Contig8902	1407	1449	0.00055	0.339738	10	6.9e-14	3.7e-10	0.45943	0.1197
Contig3386	34036	34109	0.00056	0.133904	29	1.3e-13	3.8e-10	0.93009	0.79618
Contig177	29292	29369	0.00057	0.155236	30	4.2e-13	3.9e-10	0.80237	0.64713
Contig3132	33715	33834	0.00057	0.111197	42	4.5e-12	3.9e-10	0.93473	0.82353
Contig1877	89934	89984	0.00058	0.149088	20	1.1e-13	3.9e-10	0.43038	0.28129
Contig2989	26622	26680	0.00058	0.212903	23	4.4e-14	4e-10	0.87464	0.66174
Contig3651	62208	62250	0.00058	0.185122	18	8.5e-05	4e-10	0.71068	0.52555
Contig673	144239	144327	0.00058	0.103763	15	7.4e-11	3.9e-10	0.98377	0.88
Contig17541	109	128	0.00059	0.172178	10	2.7e-12	4e-10	0.94974	0.77756
Contig21657	224	283	0.00059	0.197973	23	4.3e-14	4e-10	0.83871	0.64074
Contig4539	495	521	0.00059	0.112603	15	6e-12	4e-10	0.96389	0.85128
Contig515	34783	34823	0.00059	0.381805	14	9.4e-14	4e-10	0.65484	0.27304
Contig796	136827	136847	0.00059	0.205125	10	2.4e-10	4e-10	0.90305	0.69793
Contig952	26486	26660	0.00059	0.233903	25	8e-14	4e-10	0.68177	0.44787
Contig1901	20206	20301	0.0006	0.177835	34	4.9e-14	4.1e-10	0.64682	0.46899
Contig34386	1142	1219	0.0006	-0.120798	15	4.6e-09	4.1e-10	0.81405	0.93484
Contig6253	40422	40480	0.0006	0.175313	18	4.3e-14	4.1e-10	0.88404	0.70872
Contig697	142009	142141	0.0006	0.170051	36	4.4e-14	4.1e-10	0.79465	0.6246
Contig1297	22647	22745	0.00063	0.118908	29	2.5e-11	4.3e-10	0.94927	0.83036
Contig47163	726	821	0.00063	0.245251	26	5.7e-14	4.3e-10	0.61985	0.3746
Contig5103	8551	8674	0.00063	0.163102	38	6.3e-13	4.3e-10	0.71637	0.55327
Contig4939	36174	36214	0.00065	0.109134	21	3.4e-12	4.4e-10	0.93265	0.82352
Contig8158	600	645	0.00065	0.185707	15	4.4e-14	4.4e-10	0.91085	0.72515
Contig2993	133972	134235	0.00066	0.120008	17	2.2e-11	4.5e-10	0.83702	0.71701
Contig3446	82596	82662	0.00066	0.117734	28	4.4e-14	4.5e-10	0.93326	0.81552
Contig467	83851	83928	0.00066	0.119199	22	1.2e-12	4.5e-10	0.91236	0.79317
Contig712	140323	140362	0.00066	0.173032	16	4e-12	4.5e-10	0.92719	0.75416
Contig820	146343	146394	0.00066	0.2598	10	2.2e-09	4.5e-10	0.8031	0.5433
Contig8626	9882	9915	0.00066	0.357257	12	4.6e-14	4.5e-10	0.80014	0.44289
Contig1585	9623	9697	0.00067	0.332299	10	1.1e-12	4.6e-10	0.7663	0.434
Contig4061	35177	35221	0.00067	0.153318	19	4.5e-14	4.5e-10	0.58025	0.42693
Contig4084	14492	14533	0.00067	0.157987	12	1.1e-06	4.6e-10	0.87872	0.72073
Contig2439	53886	53948	0.00068	0.123263	26	2.2e-12	4.7e-10	0.8234	0.70013
Contig49668	174	223	0.00068	0.24592	17	7.2e-14	4.6e-10	0.62475	0.37883
Contig1661	126817	126875	0.00069	0.133631	20	9.9e-14	4.7e-10	0.42075	0.28712
Contig237	188208	188274	0.00069	0.233199	13	2.4e-13	4.7e-10	0.86037	0.62718
Contig789	143833	143857	0.00069	0.180651	12	1e-11	4.7e-10	0.8364	0.65575
Contig815	61989	62054	0.00069	0.22323	18	1.3e-12	4.7e-10	0.79447	0.57124
Contig7296	794	841	0.00071	-0.191794	23	1e-11	4.9e-10	0.19808	0.38987
Contig98	24840	24882	0.00071	-0.245439	15	1.1e-12	4.9e-10	0.095656	0.3411
Contig136	143095	143149	0.00072	0.234211	12	8.8e-14	4.9e-10	0.89913	0.66492
Contig1705	139189	139233	0.00072	0.239512	22	4.1e-14	4.9e-10	0.68952	0.45
Contig47933	442	547	0.00072	0.13628	29	4.7e-14	4.9e-10	0.87516	0.73888
Contig625	132788	132831	0.00072	0.158665	17	1.2e-10	4.9e-10	0.38242	0.22376
Contig7624	7859	8144	0.00072	-0.177321	27	7.1e-14	4.9e-10	0.16501	0.34233
Contig529	6540	6593	0.00073	0.109208	27	2.1e-11	5e-10	0.91303	0.80382
Contig2725	99787	99846	0.00074	0.109162	26	4.9e-11	5e-10	0.75819	0.64903
Contig46107	1202	1244	0.00074	0.234795	12	4.9e-14	5e-10	0.62245	0.38766
Contig30	224758	224831	0.00075	0.193179	24	4.5e-14	5.1e-10	0.80598	0.6128
Contig123	246374	246445	0.00076	0.177588	27	8.3e-14	5.2e-10	0.81818	0.64059
Contig2217	25884	25946	0.00076	0.175544	27	7.1e-12	5.2e-10	0.59567	0.42012
Contig3785	62891	62970	0.00076	0.187666	26	9.8e-14	5.2e-10	0.55496	0.3673
Contig59737	13556	13816	0.00077	0.122053	43	4.4e-12	5.2e-10	0.90629	0.78423
Contig867	27551	27611	0.00077	0.21332	23	4.1e-14	5.2e-10	0.85783	0.64451
Contig2238	141565	141656	0.00079	0.194592	35	4.7e-14	5.4e-10	0.76848	0.57389
Contig2471	16190	16251	0.00079	0.17344	21	4.3e-14	5.4e-10	0.87927	0.70583
Contig681	103902	103921	0.00079	0.157207	10	5.5e-11	5.4e-10	0.8974	0.74019
Contig1801	67022	67068	0.0008	0.238038	21	4e-14	5.4e-10	0.77472	0.53668
Contig5562	139104	139349	0.0008	0.101683	48	6.9e-08	5.5e-10	0.84341	0.74173
Contig1417	7787	7872	0.00082	0.106261	26	4.5e-14	5.6e-10	0.90531	0.79905
Contig1417	90609	90645	0.00082	0.292616	12	2.8e-13	5.6e-10	0.63907	0.34645
Contig1816	127184	127241	0.00082	-0.274702	10	6.4e-12	5.6e-10	0.359	0.6337
Contig66536	466	494	0.00082	0.14595	13	8.4e-13	5.6e-10	0.96678	0.82083
Contig429	277522	277556	0.00083	0.174892	12	1.4e-13	5.6e-10	0.90701	0.73212
Contig96	350951	351007	0.00083	0.221265	17	4.6e-14	5.6e-10	0.56399	0.34273
Contig4435	35136	35223	0.00084	0.180234	19	3.6e-10	5.7e-10	0.81663	0.6364
Contig3603	23608	23655	0.00085	0.191826	18	5e-14	5.8e-10	0.63092	0.43909
Contig120	189134	189393	0.00086	0.173257	39	4.4e-14	5.9e-10	0.8342	0.66094
Contig1683	134847	134894	0.00086	0.361683	10	5.2e-14	5.9e-10	0.61315	0.25147
Contig3512	57271	57356	0.00086	0.101316	29	5.7e-13	5.9e-10	0.92108	0.81977
Contig9943	892	968	0.00086	0.215526	24	6.4e-14	5.9e-10	0.66688	0.45136
Contig218	78620	78656	0.00088	0.140784	20	5.8e-11	6e-10	0.80008	0.65929
Contig170	92714	92805	0.00089	0.259296	12	6.4e-11	6.1e-10	0.72065	0.46135
Contig19052	424	508	0.00089	0.11744	26	9.5e-12	6.1e-10	0.37537	0.25792
Contig549	36499	36772	0.00089	0.143514	12	2.9e-12	6.1e-10	0.94306	0.79954
Contig4146	18510	18580	0.0009	0.138964	26	6.9e-13	6.1e-10	0.86735	0.72838
Contig50076	586	635	0.0009	0.194697	21	2.6e-13	6.2e-10	0.80064	0.60595
Contig5652	14397	14453	0.0009	-0.229212	17	4.1e-14	6.1e-10	0.64395	0.87316
Contig1864	61252	61305	0.00091	0.272111	10	3.3e-13	6.2e-10	0.66036	0.38825
Contig2430	65584	65613	0.00091	0.22941	12	4.4e-13	6.2e-10	0.48522	0.25581
Contig2999	121793	121849	0.00091	0.293427	23	4.7e-14	6.2e-10	0.56563	0.2722
Contig1555	72443	72473	0.00092	0.254381	14	2.6e-12	6.3e-10	0.74963	0.49525
Contig329	144288	144327	0.00092	0.21515	10	9.1e-12	6.3e-10	0.7058	0.49065
Contig682	186664	186783	0.00092	0.108339	36	1.2e-10	6.3e-10	0.90161	0.79327
Contig286	218536	218581	0.00093	0.104624	22	1.6e-10	6.4e-10	0.87463	0.77
Contig56596	13910	13932	0.00094	0.304619	10	4.9e-11	6.4e-10	0.44044	0.13582
Contig92	70478	70620	0.00094	0.114048	52	6.3e-14	6.4e-10	0.88578	0.77173
Contig3758	584	639	0.00095	0.166041	21	5.6e-14	6.5e-10	0.95557	0.78953
Contig45980	5629	5658	0.00095	0.282327	14	5.2e-14	6.5e-10	0.69445	0.41213
Contig42404	1058	1096	0.00096	0.153089	20	2.7e-08	6.6e-10	0.85737	0.70428
Contig793	3700	3798	0.00097	0.188692	30	4.4e-14	6.6e-10	0.9086	0.71991
Contig923	211559	211624	0.00097	0.162258	28	4.1e-14	6.6e-10	0.88176	0.7195
Contig1320	67434	67475	0.00099	0.10619	19	5.9e-14	6.8e-10	0.96344	0.85725
Contig638	128829	128988	0.00099	0.160387	20	1.7e-11	6.8e-10	0.88227	0.72189
Contig1366	73406	73455	0.001	-0.126595	21	1.1e-12	6.9e-10	0.66243	0.78902
Contig2550	74236	74261	0.001	0.155231	15	4.8e-14	6.9e-10	0.96457	0.80934
Contig2712	111523	111574	0.001	0.261141	16	4.1e-14	6.9e-10	0.8365	0.57536
Contig1016	27048	27076	0.0011	-0.374016	10	1.2e-12	7.5e-10	0.23772	0.61173
Contig10466	33936	34041	0.0011	0.164356	34	7.6e-12	7.8e-10	0.71939	0.55503
Contig10518	40869	40930	0.0011	0.107162	24	1.4e-06	7.5e-10	0.96437	0.85721
Contig1143	76114	76179	0.0011	0.253593	17	7.3e-13	7.6e-10	0.71501	0.46142
Contig1158	101008	101060	0.0011	0.188886	22	2.3e-10	7.4e-10	0.66186	0.47298
Contig1250	175976	176016	0.0011	0.228923	12	6.6e-09	7.7e-10	0.5532	0.32428
Contig1412	53330	53384	0.0011	0.161938	23	6.1e-13	7.6e-10	0.76556	0.60362
Contig149	206695	206775	0.0011	0.147409	26	1.3e-12	7.2e-10	0.78733	0.63992
Contig1810	109022	109087	0.0011	0.107276	21	4.8e-14	7.2e-10	0.94318	0.83591
Contig2471	15917	15970	0.0011	0.225887	18	4.4e-14	7.4e-10	0.7317	0.50582
Contig283	73492	73585	0.0011	0.201367	22	4.3e-11	7.7e-10	0.68643	0.48506
Contig30384	172	187	0.0011	0.189592	10	1e-11	7.7e-10	0.94336	0.75377
Contig3212	125790	125822	0.0011	0.163612	10	7.2e-13	7.2e-10	0.35305	0.18944
Contig4696	984	1027	0.0011	0.201572	17	4.3e-14	7.4e-10	0.86812	0.66655
Contig497	164113	164361	0.0011	0.137145	32	5.5e-10	7.6e-10	0.80871	0.67157
Contig525	116811	116909	0.0011	0.101667	34	1.4e-13	7.2e-10	0.92765	0.82598
Contig575	266523	266600	0.0011	0.204479	25	5.3e-14	7.6e-10	0.85535	0.65087
Contig88	123484	123513	0.0011	0.238462	10	1.1e-13	7.2e-10	0.95768	0.71922
Contig12	145980	146048	0.0012	0.142504	30	4.1e-13	8.1e-10	0.69797	0.55546
Contig14643	1099	1167	0.0012	-0.191916	22	3e-12	8e-10	0.24569	0.4376
Contig1621	251682	251728	0.0012	0.141002	17	5.1e-11	8.4e-10	0.74602	0.60501
Contig2319	28556	28599	0.0012	0.160857	18	4.3e-14	7.9e-10	0.94222	0.78137
Contig2675	99641	99684	0.0012	-0.299048	12	4.2e-14	8.2e-10	0.049932	0.34898
Contig3157	65243	65275	0.0012	0.181517	15	1.9e-13	7.9e-10	0.9139	0.73239
Contig38	373688	373722	0.0012	0.131924	10	1.5e-10	8.1e-10	0.92503	0.79311
Contig5666	89324	89366	0.0012	0.148369	15	9.4e-12	8.4e-10	0.7945	0.64613
Contig5718	19813	19871	0.0012	0.118928	26	2.3e-09	8e-10	0.94682	0.82789
Contig5903	15298	15348	0.0012	0.107478	22	6.4e-09	8.5e-10	0.99116	0.88368
Contig6333	20957	21033	0.0012	0.246981	10	5.8e-09	8.3e-10	0.70748	0.4605
Contig72801	442	484	0.0012	0.281711	16	5.1e-14	8.4e-10	0.54629	0.26458
Contig85175	15431	15468	0.0012	0.206588	14	4.2e-14	8.2e-10	0.87832	0.67173
Contig9041	8989	9107	0.0012	0.303167	17	6.4e-14	7.9e-10	0.63905	0.33588
Contig1023	13243	13274	0.0013	0.115189	10	2.6e-11	9e-10	0.87612	0.76093
Contig10466	35770	35853	0.0013	0.183097	35	5.2e-14	8.6e-10	0.76388	0.58078
Contig1096	216750	216824	0.0013	0.118833	30	2.4e-13	9.2e-10	0.82444	0.70561
Contig1317	52789	52817	0.0013	0.216234	12	1.8e-12	8.6e-10	0.91307	0.69684
Contig1615	70706	70730	0.0013	0.181037	10	7.6e-09	8.6e-10	0.88289	0.70185
Contig2074	78889	78929	0.0013	0.282388	18	1.5e-13	8.6e-10	0.6706	0.38821
Contig2557	58628	58699	0.0013	0.275263	15	1.9e-13	9.1e-10	0.49307	0.21781
Contig267	209331	209425	0.0013	0.111731	41	2.6e-13	9.1e-10	0.8645	0.75276
Contig351	279152	279195	0.0013	0.166616	19	4.6e-14	8.9e-10	0.91559	0.74897
Contig4421	50608	50670	0.0013	0.229459	15	2.4e-11	8.6e-10	0.59455	0.36509
Contig5015	3700	3737	0.0013	0.199898	14	7e-14	8.9e-10	0.90967	0.70977
Contig51314	1858	1896	0.0013	0.204042	12	5.2e-14	8.6e-10	0.93335	0.72931
Contig5219	21764	21820	0.0013	0.129136	12	5.8e-11	8.6e-10	0.97869	0.84955
Contig5326	43407	43490	0.0013	0.114961	29	4.2e-14	8.5e-10	0.94007	0.82511
Contig5541	6209	6290	0.0013	0.147438	23	1.1e-11	8.6e-10	0.89738	0.74995
Contig5902	7432	7511	0.0013	0.202729	28	4.6e-14	8.7e-10	0.75185	0.54912
Contig627	99138	99196	0.0013	0.231197	23	4.4e-14	8.9e-10	0.7603	0.5291
Contig6365	34168	34197	0.0013	0.207137	11	3.9e-11	8.7e-10	0.89942	0.69229
Contig674	50049	50134	0.0013	0.110062	25	4.1e-14	8.8e-10	0.35111	0.24105
Contig68514	1453	1477	0.0013	0.104426	13	6.6e-14	9e-10	0.94405	0.83963
Contig794	23238	23261	0.0013	0.230884	12	8.7e-13	8.8e-10	0.84314	0.61225
Contig10528	51135	51176	0.0014	0.229435	18	5.5e-12	9.4e-10	0.77868	0.54925
Contig1121	72045	72089	0.0014	0.134327	19	6.8e-14	9.4e-10	0.91766	0.78333
Contig1545	23475	23528	0.0014	0.134871	21	2.4e-09	9.5e-10	0.90742	0.77255
Contig1830	76895	76946	0.0014	0.164417	16	4.6e-14	9.6e-10	0.87044	0.70602
Contig213	209212	209296	0.0014	0.212619	30	9.2e-13	9.9e-10	0.68993	0.47731
Contig2291	101302	101327	0.0014	0.242025	13	6.8e-10	9.8e-10	0.50259	0.26056
Contig2750	203128	203195	0.0014	0.144962	30	6.3e-11	9.8e-10	0.93781	0.79285
Contig2855	2624	2688	0.0014	0.18194	26	6.4e-14	9.4e-10	0.82265	0.64071
Contig3407	128290	128342	0.0014	0.297047	15	1.1e-10	9.7e-10	0.47691	0.17986
Contig4027	50800	50823	0.0014	0.235199	13	9.3e-14	9.9e-10	0.81527	0.58007
Contig473	130922	130962	0.0014	0.281322	18	3e-11	9.9e-10	0.68579	0.40447
Contig4817	38762	38852	0.0014	0.180724	19	6.9e-13	9.8e-10	0.33056	0.14984
Contig7524	4240	4320	0.0014	0.178243	22	2.7e-11	9.6e-10	0.70308	0.52484
Contig80190	4289	4349	0.0014	0.186717	18	4.4e-11	9.3e-10	0.71725	0.53053
Contig998	130082	130126	0.0014	0.348788	12	4.9e-14	9.6e-10	0.85466	0.50587
Contig10070	97885	97914	0.0015	0.178804	10	5.1e-14	1e-09	0.47272	0.29391
Contig1597	11632	11677	0.0015	0.158846	10	3e-12	1e-09	0.84731	0.68846
Contig197	210200	210231	0.0015	0.237183	10	4.9e-10	1.1e-09	0.74883	0.51165
Contig248	170885	170934	0.0015	0.149836	21	4.5e-14	1e-09	0.84738	0.69755
Contig2722	101495	101559	0.0015	0.186801	25	4.4e-14	1e-09	0.83081	0.64401
Contig2887	13540	13616	0.0015	0.218284	23	7e-12	1e-09	0.76001	0.54172
Contig338	210923	211009	0.0015	0.132017	20	1.5e-10	1.1e-09	0.88157	0.74955
Contig45185	133	170	0.0015	0.331054	11	1.3e-11	1e-09	0.56183	0.23078
Contig5217	11903	11950	0.0015	0.139703	19	1.1e-09	1e-09	0.88046	0.74075
Contig587	94047	94106	0.0015	0.183555	22	1.4e-06	9.9e-10	0.86119	0.67763
Contig75247	374	420	0.0015	0.286827	16	4.5e-14	1e-09	0.7223	0.43547
Contig82	88884	88934	0.0015	-0.104489	22	7.2e-06	1e-09	0.67885	0.78334
Contig82201	1925	2056	0.0015	0.113871	32	2.9e-09	1e-09	0.78375	0.66988
Contig1303	67724	67839	0.0016	0.255975	20	6.9e-14	1.1e-09	0.81484	0.55887
Contig1647	12814	12859	0.0016	0.227798	17	3e-09	1.1e-09	0.60526	0.37746
Contig3535	65686	65715	0.0016	0.15005	10	4.9e-13	1.1e-09	0.89485	0.7448
Contig371	152422	152443	0.0016	0.355812	11	1e-13	1.1e-09	0.69247	0.33666
Contig3893	75032	75085	0.0016	0.271983	16	2.5e-12	1.1e-09	0.71259	0.4406
Contig39492	1157	1211	0.0016	0.119747	25	2.8e-10	1.1e-09	0.95335	0.83361
Contig6059	59173	59257	0.0016	0.159288	35	3.6e-11	1.1e-09	0.69008	0.53079
Contig7327	132	190	0.0016	0.197121	12	6.6e-10	1.1e-09	0.39665	0.19953
Contig9212	129408	129603	0.0016	0.223963	22	4.4e-14	1.1e-09	0.83409	0.61013
Contig9381	6058	6082	0.0016	0.226145	10	5.3e-08	1.1e-09	0.91828	0.69214
Contig12140	839	881	0.0017	0.177223	14	4.1e-14	1.1e-09	0.93897	0.76175
Contig225	221682	221719	0.0017	0.246317	15	3.8e-12	1.1e-09	0.39802	0.15171
Contig2255	16967	17004	0.0017	0.118446	15	4.3e-10	1.2e-09	0.96154	0.8431
Contig2289	120537	120590	0.0017	0.121235	19	3.6e-13	1.1e-09	0.85418	0.73294
Contig3231	59912	60001	0.0017	0.207044	24	1e-11	1.1e-09	0.70234	0.49529
Contig34	294437	294487	0.0017	0.115269	20	3.9e-12	1.1e-09	0.91909	0.80382
Contig3550	23901	23931	0.0017	-0.193948	12	2.9e-09	1.2e-09	0.60789	0.80183
Contig452	61318	61363	0.0017	0.11916	20	1.3e-13	1.1e-09	0.90182	0.78266
Contig495	160909	160986	0.0017	0.207999	27	0.00014	1.2e-09	0.89545	0.68745
Contig66099	459	521	0.0017	0.172644	23	4.7e-14	1.2e-09	0.99928	0.82663
Contig794	172436	172473	0.0017	0.150635	16	4.9e-11	1.2e-09	0.93767	0.78703
Contig2904	30599	30772	0.0018	0.211098	33	9.7e-13	1.2e-09	0.75593	0.54483
Contig3254	54281	54542	0.0018	0.196957	43	4.5e-14	1.2e-09	0.65625	0.45929
Contig430	152250	152499	0.0018	0.112562	12	1.2e-08	1.2e-09	0.93047	0.81791
Contig49	412519	412604	0.0018	0.140242	25	6e-11	1.3e-09	0.83017	0.68993
Contig515	151233	151311	0.0018	0.145734	22	1.3e-11	1.2e-09	0.73177	0.58604
Contig563	597	648	0.0018	0.150495	18	4.9e-14	1.3e-09	0.93865	0.78815
Contig56426	48	151	0.0018	0.2014	29	4.6e-14	1.2e-09	0.81444	0.61304
Contig78379	621	686	0.0018	0.136876	10	1.1e-10	1.2e-09	0.88386	0.74698
Contig85195	559	596	0.0018	0.197996	16	1.2e-08	1.2e-09	0.43595	0.23795
Contig1965	65894	65925	0.0019	0.215684	14	1.3e-10	1.3e-09	0.90609	0.6904
Contig2406	130450	130583	0.0019	0.216423	40	4.4e-14	1.3e-09	0.57976	0.36333
Contig2408	4496	4629	0.0019	0.114972	22	5.3e-11	1.3e-09	0.25547	0.1405
Contig30120	569	637	0.0019	0.271051	25	6.2e-09	1.3e-09	0.88843	0.61738
Contig66	55211	55249	0.0019	0.166775	12	3.6e-09	1.3e-09	0.91783	0.75106
Contig7939	5712	5746	0.0019	0.11988	16	1.1e-11	1.3e-09	0.87983	0.75995
Contig9243	21649	21706	0.0019	0.217077	19	4e-14	1.3e-09	0.58502	0.36794
Contig1167	6601	6642	0.002	0.115853	14	6.5e-07	1.4e-09	0.79316	0.67731
Contig1685	108825	109004	0.002	0.108619	38	5e-12	1.3e-09	0.95601	0.84739
Contig1685	109042	109090	0.002	0.145634	15	8.5e-11	1.3e-09	0.9593	0.81367
Contig183	340876	340922	0.002	0.194264	15	8.7e-11	1.4e-09	0.97404	0.77978
Contig2308	47352	47442	0.002	0.184372	27	4.3e-14	1.4e-09	0.48316	0.29879
Contig2567	116193	116320	0.002	0.236956	15	2.2e-13	1.4e-09	0.81608	0.57912
Contig2650	155262	155361	0.002	0.149638	31	6.3e-12	1.4e-09	0.55189	0.40225
Contig3111	61645	61680	0.002	0.117217	21	5.5e-11	1.4e-09	0.89719	0.77997
Contig3631	170525	170574	0.002	0.217607	23	8.7e-13	1.4e-09	0.45924	0.24163
Contig3797	2704	2774	0.002	0.196734	22	2.1e-13	1.4e-09	0.37348	0.17675
Contig59737	13355	13471	0.002	0.169597	26	4.2e-14	1.4e-09	0.95476	0.78516
Contig6269	1756	1791	0.002	0.195	14	3.9e-13	1.4e-09	0.89879	0.70379
Contig7	290723	290827	0.002	0.165065	37	1e-13	1.4e-09	0.86599	0.70092
Contig1037	112439	112462	0.0021	0.123707	10	3.7e-10	1.4e-09	0.99762	0.87391
Contig1864	69328	69379	0.0021	0.211035	19	4e-12	1.4e-09	0.42112	0.21009
Contig3073	64127	64163	0.0021	0.115159	13	3.1e-10	1.4e-09	0.84606	0.73091
Contig41386	949	1058	0.0021	0.162607	46	2.3e-13	1.5e-09	0.76815	0.60554
Contig52	62514	62555	0.0021	0.13083	13	1.1e-10	1.4e-09	0.8759	0.74507
Contig5565	36955	36994	0.0021	0.301678	14	2.7e-13	1.5e-09	0.53039	0.22871
Contig612	151864	151911	0.0021	0.184743	20	2.2e-13	1.4e-09	0.97858	0.79384
Contig9039	18405	18532	0.0021	0.161646	24	5.6e-12	1.4e-09	0.92316	0.76151
Contig276	207819	207842	0.0022	0.284369	10	5.1e-13	1.5e-09	0.6491	0.36473
Contig3131	2545	2588	0.0022	0.17045	10	1.5e-11	1.5e-09	0.88965	0.7192
Contig335	140320	140355	0.0022	0.239767	13	2.4e-10	1.5e-09	0.71791	0.47814
Contig395	230964	231017	0.0022	0.129821	25	5.8e-13	1.5e-09	0.93034	0.80052
Contig481	101254	101298	0.0022	0.226498	16	2e-12	1.5e-09	0.42194	0.19544
Contig572	100235	100331	0.0022	0.229742	17	3e-11	1.5e-09	0.61959	0.38985
Contig76704	716	823	0.0022	0.234997	24	4.4e-14	1.5e-09	0.92475	0.68975
Contig192	277952	278022	0.0023	0.214433	20	1.7e-12	1.6e-09	0.74236	0.52793
Contig2413	58710	58744	0.0023	0.23164	14	1e-13	1.6e-09	0.84946	0.61782
Contig295	285358	285423	0.0023	0.233187	25	1.7e-13	1.6e-09	0.63457	0.40138
Contig43570	767	846	0.0023	0.148574	18	4.5e-14	1.6e-09	0.9587	0.81013
Contig625	196965	196996	0.0023	0.179546	10	2.7e-10	1.6e-09	0.47613	0.29659
Contig72	31432	31512	0.0023	0.17629	26	2.4e-12	1.5e-09	0.36497	0.18868
Contig861	12237	12271	0.0023	-0.321148	10	1.2e-11	1.6e-09	0.1526	0.47375
Contig1575	3339	3438	0.0024	0.148471	37	6.1e-13	1.7e-09	0.77034	0.62187
Contig1826	76343	76376	0.0024	0.351214	10	4e-12	1.6e-09	0.49734	0.14612
Contig18719	133	201	0.0024	0.168008	16	2.4e-09	1.6e-09	0.84744	0.67944
Contig246	312578	312635	0.0024	0.161359	18	7.4e-14	1.6e-09	0.85425	0.69289
Contig3341	13094	13186	0.0024	0.175574	36	6e-14	1.6e-09	0.57191	0.39633
Contig34737	421	500	0.0024	0.178623	27	1.8e-11	1.6e-09	0.70838	0.52976
Contig41	283218	283294	0.0024	0.245573	14	2.4e-12	1.7e-09	0.82518	0.57961
Contig5949	479	547	0.0024	0.14562	21	4.2e-10	1.6e-09	0.34296	0.19734
Contig9889	38764	38791	0.0024	0.108932	14	1.7e-13	1.6e-09	0.92044	0.81151
Contig10251	37774	37821	0.0025	0.277187	18	4.4e-14	1.7e-09	0.50457	0.22739
Contig3256	29072	29158	0.0025	0.163392	30	2e-13	1.7e-09	0.76009	0.5967
Contig6186	17146	17177	0.0025	0.270602	11	1.4e-13	1.7e-09	0.83275	0.56215
Contig716	119545	119610	0.0025	0.230214	16	3.5e-12	1.7e-09	0.80146	0.57125
Contig84364	737	798	0.0025	0.187429	20	7.3e-12	1.7e-09	0.84143	0.65401
Contig9355	7627	7658	0.0025	0.140178	10	1.3e-11	1.7e-09	0.97655	0.83637
Contig15375	1202	1385	0.0026	0.153811	42	4.3e-14	1.8e-09	0.83685	0.68304
Contig195	41300	41387	0.0026	0.103979	31	8.3e-08	1.8e-09	0.7337	0.62972
Contig2693	56812	56887	0.0026	0.100731	28	1.3e-08	1.8e-09	0.89447	0.79374
Contig60	166571	166616	0.0026	0.197329	13	7.9e-11	1.8e-09	0.38315	0.18582
Contig6333	20638	20956	0.0026	0.170124	25	2.2e-12	1.8e-09	0.75175	0.58163
Contig676	91341	91388	0.0026	0.235014	18	9.5e-11	1.8e-09	0.67433	0.43931
Contig6851	4652	4683	0.0026	-0.292247	13	9.3e-14	1.8e-09	0.42517	0.71741
Contig8472	57708	57792	0.0026	0.109891	31	3.1e-10	1.8e-09	0.28287	0.17298
Contig110	8481	8513	0.0027	0.103492	16	2.5e-09	1.9e-09	0.91584	0.81235
Contig24	167828	167881	0.0027	0.224803	22	1.2e-13	1.9e-09	0.58746	0.36266
Contig3432	148648	148981	0.0027	0.207742	28	6.2e-14	1.8e-09	0.62411	0.41636
Contig3762	22621	22634	0.0027	-0.127406	10	8.2e-09	1.8e-09	0.67568	0.80309
Contig7959	3234	3267	0.0027	0.253658	13	2.2e-13	1.8e-09	0.81823	0.56457
Contig85142	32024	32291	0.0027	0.101675	21	2.7e-13	1.8e-09	0.93362	0.83195
Contig875	69825	69880	0.0027	0.131237	20	1.3e-07	1.9e-09	0.66141	0.53017
Contig1006	6146	6183	0.0028	0.329718	13	4.3e-14	1.9e-09	0.76345	0.43373
Contig2081	91907	91938	0.0028	0.171425	10	1.5e-13	1.9e-09	0.93628	0.76486
Contig2466	39054	39121	0.0028	0.379059	10	4.6e-14	1.9e-09	0.38973	0.010674
Contig3419	1874	1924	0.0028	0.350582	14	4.9e-14	1.9e-09	0.69094	0.34035
Contig4566	42882	42932	0.0028	-0.427877	10	2e-11	1.9e-09	0.23849	0.66636
Contig69920	407	450	0.0028	0.198291	15	2e-11	1.9e-09	0.66876	0.47047
Contig165	111571	111594	0.0029	0.226561	10	2.3e-12	2e-09	0.79145	0.56489
Contig2537	9536	9577	0.0029	0.144715	14	3.4e-08	2e-09	0.92934	0.78462
Contig2920	27448	27527	0.0029	0.201519	34	4.2e-14	2e-09	0.71062	0.5091
Contig43369	320	391	0.0029	-0.224253	17	1.6e-12	2e-09	0.15891	0.38316
Contig6352	8234	8384	0.0029	0.170691	40	4e-14	2e-09	0.7609	0.59021
Contig854	164667	164689	0.0029	0.213883	11	8.1e-13	2e-09	0.94698	0.7331
Contig101	226581	226630	0.003	0.151976	24	4.7e-14	2e-09	0.90451	0.75253
Contig14	314490	314522	0.003	0.208679	14	6e-13	2.1e-09	0.98068	0.772
Contig222	177751	177775	0.003	0.34954	13	3.2e-11	2e-09	0.65151	0.30197
Contig2454	21906	21932	0.003	0.194974	14	1.8e-11	2.1e-09	0.85145	0.65648
Contig3208	67912	67995	0.003	0.202205	24	9.1e-10	2.1e-09	0.56332	0.36112
Contig5293	86154	86241	0.003	0.140456	22	1.8e-13	2e-09	0.94212	0.80166
Contig72415	65211	65268	0.003	0.136913	21	9.9e-12	2e-09	0.89003	0.75312
Contig98	215069	215154	0.003	0.139647	39	4.7e-14	2e-09	0.82247	0.68283
Contig24	227899	228047	0.0031	0.164214	41	4.4e-14	2.1e-09	0.76437	0.60016
Contig325	67151	67170	0.0031	0.244983	10	1e-12	2.1e-09	0.66793	0.42295
Contig8807	23550	23583	0.0031	0.224222	17	4.7e-14	2.1e-09	0.88005	0.65582
Contig912	271172	271525	0.0031	0.119365	34	6.8e-10	2.1e-09	0.77446	0.6551
Contig1251	138078	138172	0.0032	0.157172	29	4.4e-14	2.2e-09	0.94454	0.78737
Contig14560	280	378	0.0032	0.17189	26	3.2e-11	2.2e-09	0.70364	0.53175
Contig1659	42417	42498	0.0032	0.103705	32	3.3e-11	2.2e-09	0.84221	0.73851
Contig1965	122889	122917	0.0032	0.283104	10	5.8e-11	2.2e-09	0.42159	0.13848
Contig321	31307	31384	0.0032	0.149596	23	6.7e-14	2.2e-09	0.83413	0.68453
Contig487	65971	66019	0.0032	0.156627	21	3.7e-10	2.2e-09	0.88163	0.72501
Contig76103	181	274	0.0032	-0.226941	22	5.3e-14	2.2e-09	0.35621	0.58316
Contig1587	91534	91565	0.0033	0.125542	12	6e-14	2.2e-09	0.85946	0.73392
Contig3407	158569	158630	0.0033	0.188509	23	4.8e-13	2.2e-09	0.68038	0.49187
Contig593	39633	39694	0.0033	0.166811	15	9.5e-14	2.3e-09	0.74731	0.5805
Contig72352	102	187	0.0033	0.248767	23	4.4e-14	2.3e-09	0.83392	0.58516
Contig72730	13677	13749	0.0033	0.197835	21	6.4e-14	2.3e-09	0.83854	0.6407
Contig918	90862	90961	0.0033	-0.215523	24	8.5e-13	2.3e-09	0.26867	0.48419
Contig10528	88205	88247	0.0034	0.135598	14	2e-10	2.3e-09	0.82465	0.68906
Contig2056	113193	113272	0.0034	0.238741	31	6.7e-13	2.3e-09	0.87267	0.63393
Contig2217	56008	56041	0.0034	0.233911	13	4.2e-12	2.3e-09	0.87638	0.64247
Contig328	77898	77937	0.0034	0.310714	12	8.1e-13	2.3e-09	0.57017	0.25945
Contig40425	1189	1242	0.0034	0.155164	18	1.3e-12	2.3e-09	0.84479	0.68962
Contig55	226129	226202	0.0034	0.137129	29	3.3e-13	2.3e-09	0.84133	0.7042
Contig5824	17795	17839	0.0034	0.162221	18	1.1e-13	2.3e-09	0.85194	0.68971
Contig7749	4468	4668	0.0034	-0.333987	20	4.4e-14	2.3e-09	0.25506	0.58905
Contig8814	8431	8465	0.0034	0.202141	13	4.5e-14	2.3e-09	0.38437	0.18223
Contig328	29942	29995	0.0035	0.20823	13	4.5e-09	2.4e-09	0.72467	0.51644
Contig1702	33191	33213	0.0036	0.190113	10	7.2e-12	2.5e-09	0.7984	0.60829
Contig185	95673	95710	0.0036	0.188753	13	1.2e-10	2.4e-09	0.4609	0.27214
Contig64109	781	865	0.0036	0.214805	17	5.8e-09	2.5e-09	0.58885	0.37405
Contig1274	69103	69156	0.0037	0.183637	20	4.6e-12	2.5e-09	0.7709	0.58727
Contig16302	3897	3938	0.0037	0.168517	15	2.4e-10	2.5e-09	0.90182	0.7333
Contig230	187658	187695	0.0037	0.140799	10	0.00036	2.5e-09	0.9279	0.7871
Contig412	56835	56961	0.0037	0.111059	19	5.3e-12	2.5e-09	0.97299	0.86193
Contig48186	15970	16044	0.0037	0.234453	19	4.3e-12	2.6e-09	0.43242	0.19797
Contig668	94751	94792	0.0037	0.165297	16	3.3e-07	2.6e-09	0.324	0.1587
Contig1079	58797	58852	0.0038	0.200352	18	4.3e-14	2.6e-09	0.48819	0.28783
Contig1763	118444	118506	0.0038	0.163528	25	7.7e-14	2.6e-09	0.91781	0.75429
Contig2404	21872	21921	0.0038	0.159844	16	1.2e-12	2.6e-09	0.33623	0.17639
Contig401	101868	101901	0.0038	0.339697	10	8.4e-13	2.6e-09	0.57365	0.23395
Contig4961	101726	101761	0.0038	0.127569	19	1.3e-09	2.6e-09	0.93248	0.80491
Contig924	69674	69825	0.0038	0.146117	46	1.3e-11	2.6e-09	0.78154	0.63542
Contig143	269319	269632	0.0039	0.126791	45	2.3e-06	2.7e-09	0.77718	0.65039
Contig6817	8397	8454	0.0039	0.232886	14	2.9e-12	2.7e-09	0.83141	0.59853
Contig7999	14084	14118	0.0039	0.251805	12	1e-08	2.7e-09	0.62337	0.37156
Contig1164	4175	4267	0.004	0.157513	29	6e-11	2.7e-09	0.64418	0.48666
Contig18264	2536	2989	0.004	-0.249689	18	7.2e-11	2.8e-09	0.23281	0.4825
Contig4909	43484	43517	0.004	0.197101	12	4.6e-14	2.7e-09	0.55369	0.35659
Contig7866	2833	2922	0.004	0.122753	16	6.9e-10	2.7e-09	0.94347	0.82071
Contig1114	19510	19548	0.0042	0.246539	14	5.9e-14	2.9e-09	0.79569	0.54915
Contig157	266046	266437	0.0042	0.127789	45	5.5e-11	2.8e-09	0.77105	0.64326
Contig6422	64429	64463	0.0042	-0.304066	10	8.9e-11	2.8e-09	0.21228	0.51635
Contig312	94666	94718	0.0043	0.216936	21	1.3e-11	2.9e-09	0.69304	0.4761
Contig3341	13517	13577	0.0043	0.152986	23	8.7e-12	2.9e-09	0.84504	0.69206
Contig338	114766	114794	0.0043	0.119503	13	6.9e-13	2.9e-09	0.82124	0.70174
Contig3929	41517	41615	0.0043	0.189691	28	3.2e-12	3e-09	0.74999	0.5603
Contig448	4301	4394	0.0043	0.124936	34	4.6e-14	2.9e-09	0.84242	0.71749
Contig663	89195	89348	0.0043	0.103335	19	1.2e-09	2.9e-09	0.84092	0.73759
Contig355	90979	91055	0.0044	0.206501	16	4e-13	3e-09	0.8198	0.6133
Contig4055	112162	112188	0.0044	0.153291	13	3.2e-11	3e-09	0.95617	0.80288
Contig4408	5356	5378	0.0044	0.171561	10	1.1e-10	3e-09	0.84043	0.66887
Contig49389	137	179	0.0044	0.185548	15	3.3e-11	3e-09	0.86362	0.67807
Contig655	223729	223817	0.0044	0.152842	27	4.6e-14	3e-09	0.91512	0.76227
Contig1120	43256	43354	0.0045	-0.168467	26	8.1e-10	3.1e-09	0.50542	0.67389
Contig2967	73756	73810	0.0045	0.309938	10	3.5e-13	3e-09	0.89053	0.58059
Contig34398	335	379	0.0045	0.105811	17	5.2e-12	3.1e-09	0.90672	0.80091
Contig61576	674	752	0.0045	0.184939	23	6e-11	3e-09	0.35828	0.17334
Contig64037	887	931	0.0045	0.227884	16	5.1e-13	3.1e-09	0.6046	0.37671
Contig1287	141071	141092	0.0046	0.109063	10	1.4e-08	3.1e-09	0.9626	0.85354
Contig3775	42470	42529	0.0046	0.231322	13	3.2e-12	3.2e-09	0.66877	0.43745
Contig5002	33342	33381	0.0046	0.126678	19	1e-10	3.2e-09	0.88683	0.76015
Contig501	161142	161203	0.0046	0.240127	21	5.9e-11	3.1e-09	0.78831	0.54818
Contig1048	62156	62241	0.0047	0.132458	28	6.4e-13	3.2e-09	0.84639	0.71393
Contig126	130932	130986	0.0047	0.129556	21	7.4e-10	3.2e-09	0.76825	0.63869
Contig456	28570	28627	0.0047	0.28964	15	7.3e-14	3.2e-09	0.47931	0.18967
Contig2323	38713	38771	0.0048	0.132949	24	5.1e-14	3.3e-09	0.80498	0.67203
Contig247	254259	254287	0.0048	0.108892	13	7.2e-10	3.3e-09	0.96689	0.858
Contig4837	15700	15835	0.0048	0.163644	45	4.2e-13	3.3e-09	0.75063	0.58699
Contig65880	461	504	0.0048	0.172696	15	7.1e-09	3.3e-09	0.93774	0.76505
Contig2480	589	671	0.0049	0.18836	33	6.6e-12	3.3e-09	0.78526	0.5969
Contig2786	24730	24760	0.0049	0.21554	13	2.4e-11	3.3e-09	0.84249	0.62695
Contig4814	28901	28947	0.0049	0.20303	23	2.4e-11	3.4e-09	0.57818	0.37515
Contig5153	22640	22728	0.0049	0.199412	28	5.4e-14	3.4e-09	0.60675	0.40734
Contig72636	1477	1497	0.0049	-0.229436	12	6.8e-12	3.3e-09	0.53396	0.7634
Contig1325	101648	101707	0.005	0.266747	20	4.6e-14	3.4e-09	0.72318	0.45643
Contig1421	105573	105652	0.005	0.128172	28	5.5e-09	3.4e-09	0.2786	0.15042
Contig1926	51485	51596	0.005	0.179167	28	2.6e-09	3.4e-09	0.52273	0.34356
Contig478	142162	142230	0.005	0.141933	30	2e-13	3.4e-09	0.89975	0.75781
Contig59205	496	570	0.005	0.134792	25	2.4e-12	3.4e-09	0.75522	0.62043
Contig297	158584	158650	0.0051	-0.34822	10	2.6e-12	3.5e-09	0.13163	0.47985
Contig43829	233	271	0.0051	-0.315086	10	7.6e-14	3.4e-09	0.38893	0.70402
Contig71779	29616	29694	0.0051	0.194982	28	4.8e-12	3.4e-09	0.52116	0.32618
Contig75991	520	537	0.0051	0.178706	10	1.8e-11	3.5e-09	0.98507	0.80637
Contig1275	89171	89213	0.0052	0.111885	14	3.4e-08	3.5e-09	0.93646	0.82458
Contig1288	61014	61094	0.0052	0.205939	19	3.7e-11	3.6e-09	0.46749	0.26155
Contig1698	5605	5688	0.0052	0.155054	31	4.5e-14	3.6e-09	0.63034	0.47529
Contig1772	172377	172415	0.0052	0.13941	15	1.6e-08	3.5e-09	0.9817	0.84229
Contig2405	123555	123615	0.0053	0.120228	21	5.5e-10	3.6e-09	0.94536	0.82513
Contig5491	39043	39075	0.0053	0.132448	16	2.9e-09	3.7e-09	0.9422	0.80975
Contig1888	102639	102703	0.0054	0.138994	20	7.5e-11	3.7e-09	0.92223	0.78323
Contig146	186635	186697	0.0055	0.133377	22	2.4e-08	3.8e-09	0.89653	0.76315
Contig2308	52768	52915	0.0055	-0.271819	12	1.1e-10	3.7e-09	0.05593	0.32775
Contig52	298183	298218	0.0055	0.134934	16	1.9e-08	3.8e-09	0.5412	0.40626
Contig66578	482	577	0.0055	0.113943	31	4.4e-14	3.7e-09	0.89901	0.78507
Contig9971	45515	45574	0.0055	0.142518	17	1.4e-10	3.8e-09	0.73878	0.59627
Contig281	57427	57449	0.0056	0.135658	13	3.7e-12	3.8e-09	0.9335	0.79784
Contig2979	69079	69187	0.0056	0.146657	37	1.4e-12	3.8e-09	0.81972	0.67306
Contig730	11617	11679	0.0056	0.156837	23	2.3e-13	3.8e-09	0.82372	0.66688
Contig3779	17412	17446	0.0057	0.276801	12	7.2e-14	3.9e-09	0.71633	0.43952
Contig53508	232	280	0.0057	0.153728	19	8.9e-13	3.9e-09	0.93001	0.77628
Contig80018	48425	48466	0.0057	0.104066	19	3.8e-13	3.9e-09	0.98328	0.87921
Contig8071	63938	63972	0.0057	0.169907	18	1e-12	3.9e-09	0.93328	0.76337
Contig442	63812	63834	0.0058	0.140731	12	4.8e-10	3.9e-09	0.95999	0.81926
Contig854	250128	250153	0.0058	0.229895	10	8.7e-11	4e-09	0.88074	0.65084
Contig1984	23627	23698	0.0059	0.143329	20	5e-12	4e-09	0.93329	0.78996
Contig61714	357	377	0.0059	0.296526	10	6.4e-13	4e-09	0.66567	0.36914
Contig9534	765	847	0.0059	0.116861	32	3.4e-13	4e-09	0.89289	0.77602
Contig25242	13526	13583	0.0061	0.199557	18	5.2e-08	4.1e-09	0.72725	0.52769
Contig5439	3279	3455	0.0061	0.292777	10	4.5e-07	4.1e-09	0.70024	0.40747
Contig214	49259	49315	0.0062	0.32038	23	4.3e-14	4.3e-09	0.64727	0.32689
Contig77847	584	607	0.0062	0.20369	10	8.4e-09	4.2e-09	0.75225	0.54856
Contig1279	105192	105239	0.0063	0.125274	19	1e-13	4.3e-09	0.92086	0.79559
Contig1661	129106	129171	0.0063	0.121561	33	1.2e-08	4.3e-09	0.84309	0.72153
Contig17118	2575	2622	0.0063	0.167957	18	9.9e-13	4.3e-09	0.94553	0.77757
Contig224	91547	91680	0.0063	0.15055	30	4.8e-11	4.3e-09	0.86058	0.71003
Contig39022	538	602	0.0063	0.123748	22	9.4e-12	4.3e-09	0.97823	0.85448
Contig903	115254	115275	0.0064	0.279328	12	1e-07	4.4e-09	0.61174	0.33242
Contig1367	72381	72415	0.0065	0.289911	10	4.3e-14	4.5e-09	0.34404	0.054125
Contig16764	725	753	0.0065	0.288759	12	1.9e-09	4.4e-09	0.82444	0.53568
Contig2511	20860	20933	0.0065	0.123117	26	4.2e-12	4.4e-09	0.86378	0.74066
Contig840	81078	81097	0.0065	0.16929	10	6.7e-10	4.5e-09	0.93191	0.76262
Contig10334	1305	1337	0.0066	0.217605	12	7.8e-13	4.5e-09	0.90939	0.69179
Contig2390	59691	59738	0.0066	0.120281	12	4.1e-08	4.5e-09	0.9544	0.83412
Contig6319	4909	4932	0.0066	0.196618	10	1.2e-09	4.5e-09	0.96255	0.76593
Contig6999	4152	4194	0.0066	0.163	18	3.1e-12	4.5e-09	0.51961	0.35661
Contig875	93691	93716	0.0066	-0.128598	12	5.4e-07	4.5e-09	0.092245	0.22084
Contig8824	17382	17451	0.0066	0.190228	26	1.8e-10	4.5e-09	0.51643	0.3262
Contig126	222329	222350	0.0067	-0.208245	10	8.1e-10	4.6e-09	0.11139	0.31964
Contig464	47048	47075	0.0067	0.115723	10	7.5e-11	4.6e-09	0.98308	0.86736
Contig63060	922	1005	0.0067	0.141619	33	4.5e-08	4.5e-09	0.86366	0.72204
Contig662	18398	18449	0.0068	0.192605	19	5.6e-14	4.7e-09	0.83789	0.64528
Contig79471	84	137	0.0068	0.148937	17	9.8e-14	4.7e-09	0.95873	0.80979
Contig1561	64837	64910	0.007	0.230487	22	4.1e-13	4.8e-09	0.42756	0.19708
Contig67118	212	302	0.007	0.146858	24	1.9e-11	4.8e-09	0.79405	0.64719
Contig1293	36206	36237	0.0071	0.173052	12	6e-07	4.8e-09	0.87982	0.70677
Contig80021	579	650	0.0071	0.106934	29	1.4e-11	4.8e-09	0.90239	0.79546
Contig3499	46393	46458	0.0072	0.20758	16	9.7e-10	4.9e-09	0.5006	0.29302
Contig8744	7859	7986	0.0072	0.157297	22	5e-14	4.9e-09	0.91162	0.75432
Contig1901	23261	23390	0.0073	0.196328	40	5.7e-14	5e-09	0.52406	0.32773
Contig353	291215	291297	0.0073	0.192437	10	3.5e-10	4.9e-09	0.92765	0.73521
Contig5079	28260	28335	0.0073	0.149918	25	4.7e-14	5e-09	0.25313	0.10321
Contig5130	28805	28963	0.0074	0.142578	34	1e-10	5.1e-09	0.91311	0.77054
Contig1884	6350	6427	0.0075	0.145492	30	1.1e-13	5.1e-09	0.85107	0.70557
Contig51891	225	304	0.0075	0.204312	22	5.1e-14	5.1e-09	0.72118	0.51687
Contig813	39126	39162	0.0075	0.122484	12	5.7e-10	5.1e-09	0.99614	0.87366
Contig989	114099	114185	0.0075	0.109731	34	4.2e-11	5.1e-09	0.88582	0.77609
Contig2327	151370	151405	0.0076	0.165936	14	1.3e-08	5.2e-09	0.61225	0.44631
Contig50	282592	282802	0.0076	0.105369	19	2.6e-08	5.2e-09	0.92975	0.82439
Contig706	79204	79258	0.0076	0.106915	27	4.6e-14	5.2e-09	0.91152	0.8046
Contig47750	321	356	0.0077	0.197799	14	6.9e-08	5.3e-09	0.46058	0.26278
Contig55603	393	419	0.0077	0.246336	10	1.3e-07	5.3e-09	0.73902	0.49268
Contig6647	918	969	0.0077	0.243173	14	6.4e-11	5.3e-09	0.66298	0.4198
Contig80902	308	347	0.0077	0.141786	15	3.1e-13	5.2e-09	0.92822	0.78643
Contig1648	35586	35659	0.0078	0.172683	21	1.5e-08	5.3e-09	0.65305	0.48036
Contig2662	57420	57467	0.0078	0.300402	12	2.5e-09	5.3e-09	0.53111	0.23071
Contig501	138291	138419	0.0078	0.166911	31	4.8e-14	5.3e-09	0.84592	0.67901
Contig5200	3351	3387	0.0078	0.286135	12	3.2e-11	5.3e-09	0.54771	0.26158
Contig1697	5278	5349	0.0079	0.185724	32	2.1e-13	5.4e-09	0.57719	0.39147
Contig252	137815	137870	0.0079	0.217233	16	3.3e-10	5.4e-09	0.68755	0.47031
Contig4745	49062	49150	0.008	0.154926	30	6.1e-08	5.5e-09	0.77575	0.62083
Contig666	58627	58722	0.008	0.115187	33	1.5e-10	5.5e-09	0.90245	0.78726
Contig7533	1628	1654	0.0081	0.134375	10	4.1e-07	5.5e-09	0.92174	0.78736
Contig2808	41023	41076	0.0082	0.15375	18	4.4e-14	5.6e-09	0.84	0.68625
Contig1378	150223	150290	0.0083	0.145417	27	1.7e-11	5.7e-09	0.82225	0.67684
Contig1366	91087	91137	0.0084	0.101421	27	1e-10	5.7e-09	0.90802	0.8066
Contig429	277559	277594	0.0084	0.250792	12	1.1e-13	5.7e-09	0.81502	0.56423
Contig486	9227	9266	0.0084	0.235578	17	6.3e-11	5.8e-09	0.82515	0.58957
Contig5415	50314	50367	0.0084	0.109652	19	6.4e-12	5.7e-09	0.98302	0.87337
Contig146	1846	1961	0.0085	0.1867	27	3.7e-11	5.8e-09	0.80686	0.62016
Contig212	43912	43933	0.0085	0.201637	12	1.9e-09	5.8e-09	0.91399	0.71235
Contig2327	120266	120484	0.0085	0.12623	21	9.1e-14	5.8e-09	0.94313	0.8169
Contig50583	520	563	0.0085	0.196389	21	4e-11	5.8e-09	0.74398	0.54759
Contig54	66526	66558	0.0085	0.265681	10	7.7e-14	5.8e-09	0.88188	0.6162
Contig3708	36789	36856	0.0086	0.203707	18	1.1e-13	5.8e-09	0.83842	0.63471
Contig64405	415	449	0.0086	0.160235	14	2e-11	5.9e-09	0.98206	0.82182
Contig72352	670	713	0.0086	0.210448	21	6e-14	5.8e-09	0.64737	0.43692
Contig980	163124	163168	0.0086	0.160437	22	3e-13	5.9e-09	0.66905	0.50861
Contig4533	70171	70199	0.0087	0.323458	10	2.4e-11	5.9e-09	0.72809	0.40464
Contig6431	18933	18952	0.0087	0.252837	10	4.9e-12	6e-09	0.92687	0.67403
Contig52929	109	192	0.0088	0.215551	15	9.7e-14	6e-09	0.32701	0.11146
Contig1073	110608	110734	0.0089	0.114946	41	3.6e-09	6e-09	0.68382	0.56888
Contig2118	70046	70554	0.0089	0.325509	16	4.4e-14	6.1e-09	0.39214	0.066631
Contig2728	72415	72488	0.0089	-0.179033	31	4.6e-14	6.1e-09	0.53781	0.71684
Contig2974	57133	57202	0.0089	0.156515	24	2.1e-11	6.1e-09	0.917	0.76049
Contig47654	162	176	0.0089	0.168404	10	4e-10	6e-09	0.81052	0.64211
Contig7506	1489	1526	0.009	0.139859	15	1.7e-08	6.1e-09	0.92943	0.78957
Contig66	295032	295092	0.0091	0.159333	21	3.7e-12	6.2e-09	0.83045	0.67112
Contig128	177116	177158	0.0092	0.148272	19	2e-08	6.3e-09	0.78214	0.63387
Contig1844	71785	71891	0.0092	0.102837	34	3.9e-05	6.3e-09	0.85229	0.74945
Contig35505	2544	2661	0.0092	0.131005	43	5.2e-13	6.3e-09	0.89131	0.7603
Contig1399	96898	96987	0.0093	0.126829	35	2.8e-12	6.4e-09	0.75267	0.62584
Contig3078	39309	39439	0.0093	0.153638	31	5.6e-14	6.4e-09	0.65773	0.50409
Contig399	134166	134324	0.0093	0.137236	47	1.2e-13	6.3e-09	0.73424	0.597
Contig85532	320	395	0.0093	0.178196	21	1.7e-11	6.4e-09	0.75357	0.57537
Contig1864	76863	76894	0.0094	0.272692	14	6e-14	6.4e-09	0.72936	0.45667
Contig4055	64129	64171	0.0095	0.116282	12	4.4e-09	6.5e-09	0.97107	0.85478
Contig7306	11030	11274	0.0095	0.194539	25	3.1e-12	6.5e-09	0.77017	0.57563
Contig821	61316	61352	0.0095	0.20876	12	1.4e-11	6.5e-09	0.92665	0.71789
Contig1884	195245	195501	0.0098	0.184537	18	3.3e-08	6.7e-09	0.35969	0.17516
Contig1916	103867	104089	0.0098	-0.180225	26	2.7e-12	6.7e-09	0.12002	0.30025
Contig5760	90514	90632	0.0098	0.137615	41	1e-13	6.7e-09	0.88025	0.74263
Contig3353	95076	95129	0.0099	0.199863	18	1.2e-11	6.8e-09	0.50395	0.30409
Contig1045	2261	2318	0.01	0.134844	23	6.8e-12	6.8e-09	0.8516	0.71676
Contig1785	68163	68216	0.01	0.124873	17	1.3e-12	7e-09	0.35873	0.23385
Contig3120	64176	64243	0.01	0.141028	23	6.4e-13	7e-09	0.89565	0.75462
Contig4685	32304	32330	0.01	0.32802	10	1.9e-10	6.8e-09	0.70313	0.37511
Contig473	131030	131149	0.01	0.185049	32	2.1e-12	6.9e-09	0.75936	0.57431
Contig5802	17894	17948	0.01	0.199225	21	4.6e-14	6.9e-09	0.72893	0.5297
Contig5941	70592	70670	0.01	0.143572	33	2e-11	6.8e-09	0.72833	0.58476
Contig824	109464	109521	0.01	0.215138	18	4.2e-09	7.1e-09	0.86811	0.65297
Contig83384	2224	2267	0.01	0.132325	30	8.2e-13	6.9e-09	0.47608	0.34376
Contig1250	129651	129707	0.011	0.183072	23	1.2e-12	7.7e-09	0.84878	0.66571
Contig1361	157869	157920	0.011	0.149624	22	9.7e-05	7.5e-09	0.89718	0.74756
Contig1826	36039	36070	0.011	0.279146	12	3.7e-10	7.7e-09	0.55234	0.27319
Contig1859	2725	2853	0.011	0.168692	28	3.3e-13	7.5e-09	0.52602	0.35733
Contig20167	22	142	0.011	0.234762	24	7.9e-14	7.2e-09	0.75405	0.51929
Contig2556	224975	225159	0.011	0.104784	29	2.6e-11	7.7e-09	0.85226	0.74747
Contig263	117098	117127	0.011	0.264445	13	3.2e-11	7.4e-09	0.53675	0.27231
Contig28627	541	666	0.011	0.131764	16	3.5e-08	7.3e-09	0.85141	0.71965
Contig29196	681	703	0.011	0.252134	13	5.2e-11	7.6e-09	0.90823	0.6561
Contig3256	28829	28895	0.011	0.186123	23	8e-12	7.5e-09	0.39849	0.21236
Contig3485	42627	42712	0.011	0.210753	17	1.3e-10	7.6e-09	0.43056	0.2198
Contig37	151704	151746	0.011	0.302023	10	3.1e-12	7.7e-09	0.67195	0.36993
Contig39662	632	668	0.011	0.302809	10	2e-11	7.6e-09	0.81442	0.51161
Contig41430	294	419	0.011	0.21122	25	8.7e-12	7.3e-09	0.66779	0.45657
Contig44	14601	14641	0.011	0.348465	15	4.6e-14	7.4e-09	0.60151	0.25304
Contig4692	73008	73043	0.011	0.187087	10	1.7e-10	7.6e-09	0.76575	0.57866
Contig5067	64882	64917	0.011	0.17365	13	1e-10	7.7e-09	0.84614	0.67249
Contig5661	20514	20549	0.011	0.108452	13	7.6e-09	7.5e-09	0.91411	0.80566
Contig580	54036	54114	0.011	0.135725	27	1.8e-12	7.6e-09	0.75675	0.62103
Contig5825	28930	28957	0.011	0.188385	11	8.5e-08	7.3e-09	0.63246	0.44408
Contig5942	50764	50792	0.011	0.14665	13	3.5e-09	7.5e-09	0.87353	0.72688
Contig625	132560	132594	0.011	0.125028	15	1.4e-12	7.4e-09	0.96354	0.83852
Contig664	181964	182029	0.011	0.162927	16	6.5e-12	7.6e-09	0.94993	0.787
Contig7204	612	675	0.011	0.209088	17	1.2e-09	7.5e-09	0.47151	0.26242
Contig10300	34170	34210	0.012	0.158187	12	3.1e-10	8.2e-09	0.92646	0.76827
Contig14	314214	314246	0.012	0.167309	19	2e-08	8.4e-09	0.85042	0.68311
Contig142	283663	283778	0.012	0.121358	24	5.3e-14	7.9e-09	0.85808	0.73672
Contig18367	858	977	0.012	0.173593	37	4.5e-14	8.4e-09	0.70422	0.53062
Contig193	197126	197165	0.012	0.245268	10	7.7e-10	7.9e-09	0.72912	0.48385
Contig1964	148862	148928	0.012	0.258095	14	3.8e-11	8.1e-09	0.65581	0.39771
Contig215	361407	361473	0.012	0.148365	18	3.3e-11	8.1e-09	0.93044	0.78208
Contig21834	339	378	0.012	0.141393	16	7.7e-11	8.3e-09	0.92354	0.78215
Contig2379	22319	22609	0.012	-0.193431	12	1.1e-07	8.5e-09	0.65997	0.85341
Contig32247	2264	2300	0.012	0.193491	17	2.3e-10	8.3e-09	0.88465	0.69116
Contig3351	83281	83321	0.012	0.204173	19	4.5e-07	8.5e-09	0.67398	0.46981
Contig38	39326	39423	0.012	0.172338	27	1.7e-10	8.2e-09	0.54461	0.37228
Contig4491	1389	1446	0.012	0.11406	14	9.1e-10	8.3e-09	0.98421	0.87015
Contig57114	234	300	0.012	0.191228	21	3.7e-11	8.5e-09	0.68541	0.49418
Contig7886	39141	39310	0.012	0.102678	21	4e-14	7.9e-09	0.14221	0.039528
Contig813	2954	3109	0.012	0.105986	31	9.7e-11	8e-09	0.84833	0.74234
Contig82255	35240	35312	0.012	0.202078	19	3.8e-12	8.1e-09	0.78743	0.58535
Contig833	105099	105115	0.012	0.168728	12	2.8e-06	8e-09	0.8896	0.72087
Contig90	139208	139262	0.012	0.180758	16	3.1e-12	8.1e-09	0.85725	0.67649
Contig115	330873	330906	0.013	0.148197	13	2.4e-08	8.6e-09	0.90893	0.76074
Contig1185	98421	98467	0.013	0.118309	17	1.1e-11	8.6e-09	0.79904	0.68073
Contig169	211330	211372	0.013	0.172799	16	3.7e-13	8.8e-09	0.88573	0.71293
Contig20	381313	381343	0.013	0.125539	16	1.4e-10	8.6e-09	0.89522	0.76968
Contig2039	36656	36675	0.013	0.17989	10	2.3e-11	9.1e-09	0.94805	0.76816
Contig2210	90870	90896	0.013	0.27643	12	3.8e-13	8.7e-09	0.50829	0.23186
Contig2245	18591	18616	0.013	0.207422	10	2.8e-08	9e-09	0.77385	0.56643
Contig3038	67225	67262	0.013	0.323456	12	1.2e-12	9.1e-09	0.71462	0.39117
Contig3330	74436	74477	0.013	0.218836	15	2e-13	9.1e-09	0.89448	0.67564
Contig595	129076	129232	0.013	0.229669	19	6.3e-14	8.6e-09	0.87561	0.64594
Contig601	81184	81310	0.013	0.184085	34	4.7e-14	9e-09	0.43854	0.25445
Contig7461	17652	17747	0.013	0.189989	19	2.4e-11	8.6e-09	0.63982	0.44984
Contig815	18183	18230	0.013	0.178224	19	5e-09	9.2e-09	0.82024	0.64201
Contig8524	19955	19995	0.013	0.276726	10	1.6e-12	9.1e-09	0.9099	0.63317
Contig8548	10852	10986	0.013	0.162092	26	2e-11	9e-09	0.75064	0.58855
Contig86951	1608	1931	0.013	0.11702	32	4.8e-10	9e-09	0.78745	0.67043
Contig10	191154	191240	0.014	0.182637	21	4.5e-13	9.8e-09	0.87286	0.69022
Contig1685	43798	43825	0.014	0.157865	10	2.2e-10	9.3e-09	0.96057	0.8027
Contig2118	1061	1137	0.014	0.104576	26	7.9e-05	9.6e-09	0.9451	0.84052
Contig33641	2504	2531	0.014	-0.130793	12	2e-07	9.8e-09	0.73355	0.86434
Contig39374	759	782	0.014	0.165032	12	6e-11	9.3e-09	0.93144	0.76641
Contig4191	349	417	0.014	0.144365	14	2e-10	9.3e-09	0.66362	0.51925
Contig42674	9807	9833	0.014	0.185778	12	2.5e-06	9.4e-09	0.42075	0.23497
Contig46364	145	478	0.014	0.154748	36	2.4e-10	9.6e-09	0.73954	0.58479
Contig46947	8140	8161	0.014	0.210088	10	1.3e-13	9.6e-09	0.89863	0.68854
Contig48	79078	79130	0.014	0.128322	20	1.6e-10	9.4e-09	0.97177	0.84344
Contig5574	34512	34569	0.014	0.102362	26	3.1e-11	9.6e-09	0.95338	0.85102
Contig68032	512	738	0.014	0.139072	12	2.9e-06	9.6e-09	0.79979	0.66071
Contig7339	2547	2627	0.014	0.10127	26	1.2e-11	9.7e-09	0.95536	0.85409
Contig1182	37207	37231	0.015	0.148509	10	4.4e-09	1e-08	0.90037	0.75187
Contig156	96419	96477	0.015	0.194167	14	4e-11	1e-08	0.32763	0.13346
Contig1898	89654	89734	0.015	0.363181	10	1.4e-10	1e-08	0.66438	0.3012
Contig2029	1050	1100	0.015	0.176944	13	3.6e-12	1e-08	0.8969	0.71995
Contig277	114505	114565	0.015	0.187791	28	1.7e-13	1e-08	0.62188	0.43409
Contig45291	1466	1534	0.015	-0.179705	17	2e-09	1.1e-08	0.31901	0.49871
Contig49790	518	550	0.015	0.175323	16	1e-11	1e-08	0.36604	0.19072
Contig50519	434	455	0.015	0.220549	10	5.8e-11	1e-08	0.40138	0.18083
Contig57760	280	307	0.015	0.170104	10	1.5e-09	1e-08	0.94833	0.77823
Contig5913	14216	14484	0.015	0.146864	25	4.5e-12	1e-08	0.8726	0.72574
Contig625	174416	174444	0.015	0.210612	13	2.9e-12	1e-08	0.92634	0.71573
Contig69086	62	138	0.015	-0.270664	18	4.9e-13	9.9e-09	0.33734	0.60801
Contig7678	26225	26254	0.015	0.193229	10	2.6e-10	1e-08	0.93473	0.7415
Contig77388	295	370	0.015	0.149565	30	4.4e-14	9.9e-09	0.94927	0.79971
Contig8071	24862	24950	0.015	0.112032	29	4.7e-08	1e-08	0.9442	0.83216
Contig2744	516	584	0.016	0.141762	25	3.7e-10	1.1e-08	0.84663	0.70486
Contig6113	60328	60372	0.016	0.134327	22	0.00012	1.1e-08	0.75096	0.61663
Contig6825	71799	71826	0.016	-0.184215	13	4.1e-08	1.1e-08	0.37849	0.56271
Contig718	141194	141270	0.016	0.178727	29	5.5e-10	1.1e-08	0.64062	0.46189
Contig8553	24017	24041	0.016	0.124674	12	2.5e-13	1.1e-08	0.9469	0.82223
Contig9142	1128	1291	0.016	0.146272	46	7.1e-14	1.1e-08	0.5719	0.42563
Contig162	250190	250287	0.017	0.184454	17	1.4e-09	1.2e-08	0.64613	0.46167
Contig2074	14360	14492	0.017	0.150923	26	3.6e-07	1.2e-08	0.32263	0.17171
Contig4669	30954	30986	0.017	0.118579	17	2.4e-11	1.1e-08	0.90171	0.78313
Contig8164	364	440	0.017	0.140514	23	3.3e-09	1.1e-08	0.48199	0.34148
Contig1454	193336	193374	0.018	0.138593	19	4.5e-11	1.2e-08	0.87529	0.7367
Contig169	211130	211175	0.018	0.109648	16	2.7e-12	1.2e-08	0.97556	0.86591
Contig2039	33107	33166	0.018	0.197255	25	6.7e-12	1.2e-08	0.61167	0.41441
Contig3353	101066	101110	0.018	0.172717	15	1.6e-08	1.2e-08	0.38524	0.21253
Contig4768	54863	54938	0.018	0.25368	13	1.4e-11	1.2e-08	0.66809	0.41441
Contig48	188159	188202	0.018	0.163854	18	2.5e-08	1.3e-08	0.80278	0.63892
Contig49178	793	885	0.018	0.147046	36	1.7e-13	1.3e-08	0.74152	0.59448
[truncated: 16,324 more rows]
