# Supplementary material for: Genome-wide epigenetic variation among ash trees differing in susceptibility to a fungal disease
Source: BMC Genomics. 2018 Jun 28;19:502. doi: 10.1186/s12864-018-4874-8 (PMC6022711; doi:10.1186/s12864-018-4874-8)
Supplement: Supplementary file 7 — DMRs in each cytosine context between high susceptibility samples of F. excelsior, and F. mandshurica samples and low susceptibility samples of F. excelsior. (XLSX 1149 kb) [file 12864_2018_4874_MOESM7_ESM.xlsx]

## Sheet: CG_DMRs_withFmand
chr	start	stop	q-value	mean_meth_diff	number_cytosines	p(MWU)	p(2DKs)	mean_g1	mean_g2
Contig1703	69684	70100	2.4e-25	-0.339787	33	4e-14	8.5e-31	0.0075051	0.34729
Contig3606	28234	28937	2.9e-22	0.292826	22	5.2e-14	1e-27	0.97273	0.6799
Contig324	289790	289959	5.3e-20	0.398204	10	4.4e-14	1.9e-25	0.40123	0.0030296
Contig967	228372	228658	6.4e-18	-0.436762	19	4.5e-14	2.3e-23	0.48438	0.92114
Contig66908	5291	5553	2.1e-13	0.42235	14	4.6e-14	7.5e-19	0.42457	0.0022201
Contig2609	64538	64958	3.9e-13	0.386456	14	3.4e-10	1.4e-18	0.64495	0.25849
Contig6324	7968	8375	4e-13	0.267739	21	4.2e-14	1.4e-18	0.39517	0.12743
Contig2999	147267	147472	1e-12	0.339445	19	3.8e-14	3.6e-18	0.36139	0.021941
Contig0	463534	464282	5.3e-12	-0.297855	21	4.3e-14	1.9e-17	0.54068	0.83853
Contig4823	32759	33426	4.7e-11	-0.315254	28	0.0062	1.7e-16	0.005375	0.32063
Contig77926	7784	7902	1.5e-10	0.357565	11	3.9e-14	5.1e-16	0.35908	0.0015155
Contig2580	17284	17408	1.4e-09	0.433919	10	4.5e-14	4.9e-15	0.43964	0.0057161
Contig1303	80131	80421	6.1e-09	-0.349453	18	4.2e-14	2.2e-14	0.58465	0.93411
Contig2124	52604	53274	8.8e-09	0.240117	25	4.2e-14	3.1e-14	0.91774	0.67762
Contig3629	24895	25184	1.1e-08	-0.51674	13	2.1e-07	3.8e-14	2.5641e-08	0.51674
Contig4857	1696	1980	1.4e-08	0.284285	15	4e-14	4.9e-14	0.37541	0.091126
Contig5796	16959	17552	3.5e-08	0.18122	22	4.3e-14	1.2e-13	0.93311	0.75189
Contig447	21377	21880	7.2e-08	-0.224687	15	4.7e-14	2.5e-13	0.72073	0.94542
Contig5952	25175	25813	2.3e-07	0.288326	14	8.4e-14	8e-13	0.46804	0.17971
Contig1372	47539	47835	3.9e-07	-0.317332	11	4e-14	1.4e-12	0.63046	0.9478
Contig20112	7827	8055	4.4e-07	-0.158881	13	1.2e-10	1.6e-12	0.6068	0.76568
Contig3355	37018	37100	6.1e-07	0.123435	10	1.7e-13	2.1e-12	0.12592	0.0024818
Contig1090	14939	15359	8.4e-07	0.163316	29	3.7e-14	3e-12	0.16598	0.00266
Contig2349	165043	165188	1e-06	-0.344855	13	5.2e-13	3.6e-12	0.61258	0.95743
Contig1516	8406	8970	2e-06	0.399558	13	4.1e-14	6.9e-12	0.8278	0.42825
Contig694	184473	185537	2.1e-06	-0.20649	14	6.9e-14	7.5e-12	0.73604	0.94253
Contig6733	24150	24680	2.1e-06	0.178591	34	4.3e-14	7.4e-12	0.31923	0.14064
Contig362	220832	221238	2.3e-06	0.386877	10	7.9e-14	8.1e-12	0.97193	0.58506
Contig259	194678	194870	3.2e-06	0.356949	10	4e-08	1.1e-11	0.61091	0.25396
Contig730	66912	67247	4.6e-06	0.498695	11	1.3e-08	1.6e-11	0.85793	0.35924
Contig1372	47204	47521	5.9e-06	-0.1847	19	4.5e-14	2.1e-11	0.71701	0.90171
Contig25673	326	404	9.3e-06	0.187633	13	4.7e-14	3.3e-11	0.9625	0.77487
Contig68300	202	376	1.1e-05	-0.515653	10	2.1e-12	3.7e-11	0.10903	0.62469
Contig76528	967	1123	1.6e-05	-0.299901	12	6.3e-08	5.6e-11	0.2494	0.54931
Contig176	148337	148431	1.9e-05	0.357311	10	5.1e-08	6.7e-11	0.6006	0.24329
Contig513	198309	198427	2e-05	-0.378462	10	5.2e-11	7.1e-11	0.53385	0.91231
Contig294	104477	104962	2.1e-05	-0.287185	16	4.9e-13	7.5e-11	0.62259	0.90978
Contig2341	31570	31925	2.4e-05	0.302702	17	4.7e-14	8.4e-11	0.64334	0.34063
Contig17939	45951	47086	2.4e-05	-0.285264	12	4.3e-08	8.6e-11	0.065282	0.35055
Contig341	54683	54897	2.8e-05	-0.317635	13	2.1e-11	9.9e-11	0.23504	0.55267
Contig3561	85850	86658	2.8e-05	0.307234	24	1.1e-10	1e-10	0.75236	0.44513
Contig10	94030	94132	3.5e-05	0.214768	12	1.4e-11	1.2e-10	0.26022	0.045454
Contig604	66913	67196	4.4e-05	0.209339	10	1.6e-13	1.5e-10	0.93366	0.72432
Contig5403	34387	34659	5e-05	-0.582952	10	7e-11	1.7e-10	0.35037	0.93332
Contig704	307145	307374	6.2e-05	-0.295268	10	2.8e-08	2.2e-10	0.20952	0.50479
Contig7587	1425	1588	6.5e-05	0.327142	10	4.3e-14	2.3e-10	0.6179	0.29076
Contig41184	57413	57829	7.2e-05	0.225604	10	1.5e-12	2.5e-10	0.97216	0.74656
Contig2438	10518	11494	0.00016	0.228589	21	5e-10	5.6e-10	0.65778	0.42919
Contig1504	220965	221126	0.00017	0.141106	19	1.1e-13	6e-10	0.81324	0.67214
Contig12739	554	657	0.00021	-0.103712	15	2.1e-12	7.4e-10	0.83495	0.93866
Contig452	238977	239309	0.00023	0.18452	19	1.3e-13	8.2e-10	0.97949	0.79497
Contig1143	1635	1753	0.00031	0.139291	16	9e-10	1.1e-09	0.27943	0.14013
Contig44877	361	773	0.00033	-0.112638	26	1.1e-07	1.2e-09	0.82022	0.93285
Contig1451	34102	34206	0.00038	0.275066	10	3.9e-11	1.3e-09	0.96054	0.68547
Contig1752	83441	83500	0.00041	0.439254	12	5.5e-14	1.5e-09	0.73503	0.29577
Contig10063	5100	5185	0.00059	0.109215	17	4.8e-14	2.1e-09	0.14987	0.040658
Contig1447	167675	167829	0.00067	-0.259554	10	2.8e-11	2.4e-09	0.57131	0.83086
Contig3133	77365	77421	0.00091	-0.144957	13	4.3e-11	3.2e-09	0.78855	0.93351
Contig950	234556	235257	0.0015	0.306505	23	1.2e-11	5.3e-09	0.71756	0.41105
Contig494	114965	115165	0.0017	-0.213383	10	6.7e-10	6.1e-09	0.74205	0.95543
Contig15	361152	361377	0.0021	-0.184449	10	2.4e-10	7.4e-09	0.75843	0.94288
Contig604	163636	163763	0.0024	-0.182526	11	7.4e-08	8.5e-09	0.73747	0.92
Contig4647	60073	60199	0.0028	-0.21456	10	0.026	1e-08	1e-07	0.21456
Contig61271	654	754	0.0028	-0.307606	10	1.1e-07	9.8e-09	0.19846	0.50607
Contig1886	198014	198052	0.0042	-0.140589	18	2.1e-13	1.5e-08	0.8217	0.96229
Contig1121	219340	219804	0.0048	0.184665	24	3.9e-14	1.7e-08	0.18802	0.0033601
Contig3699	10140	10561	0.0059	-0.189198	15	1.1e-11	2.1e-08	0.76558	0.95478
Contig677	1433	1586	0.0066	-0.168844	16	2.1e-09	2.3e-08	0.71436	0.8832
Contig8158	198	818	0.0094	-0.129159	12	9.3e-11	3.3e-08	0.83969	0.96885
Contig2289	122284	122444	0.0098	-0.247833	14	0.0049	3.4e-08	0.037905	0.28574
Contig88524	1513	1691	0.017	-0.193903	10	0.0026	6.1e-08	0.42054	0.61445
Contig3283	106599	106733	0.019	-0.179763	11	7.3e-10	6.5e-08	0.64438	0.82415
Contig5959	13144	13274	0.021	0.216514	12	4.2e-10	7.5e-08	0.72036	0.50385
Contig5578	25747	25904	0.023	-0.333446	10	3e-13	8.2e-08	0.30565	0.63909
Contig2394	74692	75020	0.026	0.123111	16	5.8e-10	9.2e-08	0.95793	0.83482
Contig3385	31473	32083	0.028	-0.134332	14	2.5e-06	1e-07	0.75935	0.89368
Contig3212	58504	58732	0.03	0.106818	21	1.3e-11	1e-07	0.96693	0.86011
Contig3283	105856	106258	0.033	-0.17535	16	2.4e-09	1.2e-07	0.55912	0.73447
Contig5194	108751	109100	0.033	0.154448	15	5.4e-10	1.2e-07	0.96021	0.80576
Contig7939	5344	5447	0.036	-0.107329	10	2.3e-07	1.3e-07	0.7775	0.88483
Contig9419	3250	3419	0.038	-0.216684	12	3.3e-11	1.4e-07	0.69627	0.91296
Contig4832	21805	22343	0.046	0.333434	11	4.6e-10	1.6e-07	0.97285	0.63941
Contig3993	48212	49065	0.05	0.254555	20	5e-13	1.8e-07	0.85127	0.59672
Contig6733	23845	24010	0.058	-0.163053	10	2.6e-08	2e-07	0.0078667	0.17092
Contig2145	35927	36091	0.066	0.192095	10	2e-08	2.3e-07	0.31453	0.12244
Contig2968	56490	56841	0.07	0.213156	18	2.9e-10	2.5e-07	0.95101	0.73785
Contig1884	51026	51395	0.078	0.162766	11	3.4e-09	2.7e-07	0.96105	0.79828
Contig55008	1496	1796	0.079	-0.105207	10	5.9e-05	2.8e-07	0.67472	0.77993
Contig1	294025	294097	0.08	0.252427	10	1.8e-09	2.8e-07	0.57105	0.31862
Contig2344	43953	44230	0.092	-0.146503	10	2.9e-09	3.2e-07	0.79926	0.94576
Contig4037	16528	17084	0.11	0.155158	27	1.6e-08	4e-07	0.48323	0.32807
Contig3702	48917	49160	0.12	-0.169718	16	0.012	4.1e-07	0.040027	0.20974
Contig5758	29451	29714	0.12	-0.14297	19	0.015	4.3e-07	0.0036703	0.14664
Contig1960	16134	16212	0.14	-0.285751	10	3.1e-09	5e-07	0.65164	0.93739
Contig2436	7092	7649	0.15	-0.203106	12	1.6e-07	5.1e-07	0.4517	0.65481
Contig2145	36102	36210	0.18	-0.13017	10	3.8e-07	6.3e-07	0.31317	0.44334
Contig2512	11443	11568	0.18	-0.176799	10	0.0021	6.5e-07	0.07226	0.24906
Contig4102	151814	152954	0.18	0.150095	29	4.5e-14	6.2e-07	0.97935	0.82926
Contig505	152657	153160	0.21	0.365758	10	4.3e-12	7.3e-07	0.80908	0.44333
Contig6430	169	670	0.21	0.223611	11	2.4e-08	7.3e-07	0.9619	0.73829
Contig6170	12553	13062	0.23	0.17659	14	1.3e-13	8.1e-07	0.97803	0.80144
Contig1447	166930	167318	0.24	-0.183162	14	7.3e-11	8.3e-07	0.72378	0.90694
Contig45	199914	200315	0.27	0.100158	17	2.2e-09	9.5e-07	0.94489	0.84473
Contig1041	88344	88474	0.27	0.119729	10	3.6e-09	9.7e-07	0.16068	0.040955
Contig447	49106	49424	0.29	0.142767	10	4e-08	1e-06	0.9857	0.84293
Contig2792	13198	13493	0.44	-0.165113	21	0.016	1.5e-06	0.023664	0.18878
Contig6598	20187	20267	0.47	-0.145613	10	1.7e-06	1.7e-06	0.33787	0.48348
Contig2129	95730	95907	0.5	-0.154912	10	3.9e-05	1.8e-06	0.77356	0.92847
Contig10329	43030	43396	0.5	-0.228004	16	4.7e-11	1.8e-06	0.5843	0.8123
Contig1711	80815	80891	0.52	-0.257978	10	2.9e-07	1.8e-06	0.38417	0.64215
Contig228	197169	197397	0.53	0.25508	12	8.7e-09	1.9e-06	0.98241	0.72733
Contig459	263209	263293	0.59	0.128	10	2.3e-07	2.1e-06	0.1494	0.0214
Contig866	34673	34944	0.59	0.141075	10	2.6e-07	2.1e-06	0.93515	0.79407
Contig61862	104	708	0.69	0.113327	10	1.3e-06	2.4e-06	0.95696	0.84363
Contig275	62464	62977	0.7	0.172032	12	3.7e-09	2.5e-06	0.9806	0.80857
Contig2504	84762	85054	0.71	-0.153872	15	5.9e-07	2.5e-06	0.33018	0.48405
Contig7817	7885	8101	0.71	-0.136354	12	4.9e-09	2.5e-06	0.81558	0.95194
Contig9023	33013	33179	0.72	0.122061	10	7.3e-07	2.5e-06	0.95379	0.83173
Contig808	68268	68734	0.76	0.144718	10	6.7e-06	2.7e-06	0.85957	0.71485
Contig2187	123406	123860	0.77	-0.258359	12	1.1e-05	2.7e-06	0.045181	0.30354
Contig10213	83018	83361	0.8	0.4045	10	9.4e-11	2.8e-06	0.89173	0.48723
Contig815	139007	139168	0.83	-0.179393	12	1e-08	2.9e-06	0.66933	0.84873
Contig8071	12596	12740	0.94	-0.216864	10	0.012	3.3e-06	0.034888	0.25175
Contig1	294275	294396	1	0.130802	10	0.0044	0.027	0.51528	0.38448
Contig6	297564	297720	1	0.173399	10	7.6e-05	0.024	0.41233	0.23893
Contig8	442338	442717	1	0.117615	10	0.056	0.21	0.71553	0.59792
Contig9	10862	11358	1	0.219692	10	0.0086	0.022	0.98163	0.76194
Contig9	351264	351486	1	-0.147906	10	0.051	0.022	0.036719	0.18463
Contig10	173204	173654	1	0.136636	10	0.00017	0.36	0.93735	0.80071
Contig13	243272	243496	1	0.194868	14	4.5e-05	0.00018	0.97286	0.77799
Contig13	288046	288175	1	0.184858	10	0.054	0.003	0.94795	0.76309
Contig14	76355	76894	1	0.110905	13	0.0046	0.081	0.95918	0.84828
Contig16	128730	129494	1	0.194288	10	1.6e-05	0.00064	0.84872	0.65443
Contig16	153882	154304	1	0.114998	12	1.1e-05	0.00037	0.98242	0.86742
Contig17	89721	89790	1	0.152082	11	0.00017	0.0025	0.97759	0.82551
Contig22	158990	159918	1	0.166847	10	0.012	0.037	0.96337	0.79652
Contig24	378798	378869	1	0.164484	12	0.00015	0.0032	0.97919	0.81471
Contig29	140306	140650	1	-0.207552	15	4.5e-06	3e-05	0.31434	0.52189
Contig31	255109	255201	1	-0.105102	13	0.00068	0.0031	0.73711	0.84222
Contig31	315952	316033	1	0.134271	10	0.0011	0.0098	0.95569	0.82142
Contig32	180934	181240	1	0.102525	10	0.00017	0.00033	0.20533	0.10281
Contig37	50277	50819	1	0.108031	19	4.2e-05	0.0012	0.98569	0.87766
Contig37	55036	55120	1	0.124257	11	0.0048	0.02	0.9116	0.78735
Contig41	82655	82795	1	0.157839	11	0.00033	0.0038	0.95514	0.7973
Contig42	174082	174359	1	0.128391	11	1e-05	0.00037	0.90774	0.77935
Contig42	174906	175520	1	0.108334	14	0.00065	0.014	0.93326	0.82492
Contig44	21524	21668	1	0.145827	10	0.71	0.021	0.7875	0.64167
Contig48	294911	295098	1	0.119602	10	2.5e-05	0.0059	0.9434	0.8238
Contig49	15617	16140	1	-0.106245	10	0.00047	0.0065	0.78223	0.88848
Contig57	230850	231045	1	0.118436	10	0.024	0.072	0.94295	0.82451
Contig63	99723	100314	1	0.245526	15	0.00016	0.0052	0.94398	0.69845
Contig63	175987	176993	1	-0.101212	10	0.00021	0.011	0.82321	0.92442
Contig65	329008	329703	1	-0.295305	12	0.42	0.0027	0.0034722	0.29878
Contig68	290567	290837	1	0.145849	12	5.3e-06	0.00046	0.93245	0.7866
Contig72	107014	107166	1	-0.136954	10	4.5e-05	0.0031	0.61881	0.75576
Contig79	136506	136907	1	-0.177221	10	0.00076	0.026	0.3056	0.48282
Contig85	323770	324299	1	0.131084	35	2.9e-09	7e-05	0.90105	0.76997
Contig91	53534	54634	1	0.133679	13	1.5e-07	1.1e-05	0.94111	0.80743
Contig92	168370	168652	1	0.112961	10	0.011	0.16	0.92902	0.81606
Contig97	199577	199652	1	0.123484	10	2.5e-06	1.3e-05	0.97394	0.85046
Contig100	231096	231309	1	-0.145451	10	0.047	0.086	0.62571	0.77116
Contig103	221520	221878	1	0.212773	10	1.5e-06	0.0001	0.95747	0.74469
Contig103	241168	241287	1	0.116914	10	0.099	0.26	0.90673	0.78982
Contig104	92807	92920	1	0.10577	12	0.0002	0.0017	0.89406	0.78829
Contig105	66359	66563	1	0.117044	10	0.00015	0.0053	0.96789	0.85085
Contig105	81867	82501	1	0.10746	12	0.0013	0.0044	0.96073	0.85327
Contig105	296126	296488	1	0.103138	10	0.00014	0.27	0.97425	0.87111
Contig106	110608	110795	1	0.101817	10	0.052	0.16	0.93696	0.83515
Contig106	151774	151971	1	-0.133216	10	0.00013	0.027	5e-08	0.13322
Contig106	295920	296308	1	0.162435	11	0.011	0.11	0.9755	0.81307
Contig116	118455	118575	1	0.124481	10	0.067	0.23	0.91938	0.7949
Contig120	313349	313553	1	-0.152715	10	0.04	0.057	0.74598	0.89869
Contig121	45071	45242	1	0.113041	10	0.04	0.11	0.83018	0.71714
Contig121	173437	173610	1	0.12868	11	4.5e-08	0.0055	0.97911	0.85043
Contig125	358685	358798	1	0.119987	10	0.00011	0.0018	0.95823	0.83825
Contig129	69920	70466	1	-0.15529	16	3.4e-10	4.5e-05	0.56051	0.7158
Contig130	317717	318028	1	0.115366	10	0.0016	0.0037	0.95342	0.83805
Contig150	315808	316313	1	0.122932	10	0.0026	0.082	0.98672	0.86378
Contig158	112482	112824	1	0.141836	10	0.018	0.06	0.73404	0.59221
Contig161	238635	238797	1	0.104306	10	0.094	0.39	0.8329	0.72859
Contig168	89001	89403	1	0.112805	12	0.0096	0.087	0.96403	0.85123
Contig184	291496	292089	1	0.128774	10	0.0014	0.024	0.84852	0.71974
Contig190	9679	10174	1	0.158946	10	0.0002	0.0012	0.88844	0.72949
Contig195	103373	103531	1	0.117525	13	2.7e-06	8.2e-05	0.96184	0.84431
Contig196	229471	229717	1	-0.119183	10	0.0017	0.0009	0.69483	0.81401
Contig215	164189	164357	1	0.150143	10	4.9e-07	7.9e-06	0.99	0.83986
Contig217	557047	557324	1	0.107339	10	0.028	0.25	0.92968	0.82234
Contig222	203981	204098	1	-0.280197	12	0.0015	0.0039	0.68161	0.96181
Contig222	204665	204861	1	-0.269983	10	0.00024	0.011	0.68152	0.9515
Contig224	33674	34203	1	0.139892	10	0.0066	0.11	0.97131	0.83142
Contig225	225507	226074	1	-0.199114	18	3.9e-07	0.00082	0.62888	0.82799
Contig235	65021	65145	1	-0.136036	10	0.0029	0.021	5e-08	0.13604
Contig243	4707	4957	1	0.216142	10	0.00057	0.016	0.9597	0.74356
Contig243	204201	204694	1	0.106638	15	9e-05	0.0011	0.94702	0.84038
Contig246	197747	197956	1	0.103904	12	0.074	0.076	0.67385	0.56994
Contig259	216565	216652	1	0.13793	12	0.0031	0.0079	0.97086	0.83293
Contig267	145366	145592	1	0.125215	10	0.00026	0.014	0.91807	0.79285
Contig276	246163	246344	1	0.103126	17	3.6e-08	7.8e-05	0.90357	0.80044
Contig279	353596	353688	1	-0.224398	12	1e-06	0.00013	0.577	0.8014
Contig279	365313	366350	1	0.109914	11	0.0041	0.047	0.97777	0.86786
Contig283	73502	73592	1	0.179149	10	1.8e-06	6e-05	0.89922	0.72007
Contig284	36282	36851	1	0.112598	17	0.0022	0.017	0.90053	0.78794
Contig286	8323	8816	1	0.107079	10	0.012	0.077	0.89954	0.79246
Contig288	8099	8409	1	0.104737	14	0.00024	0.0046	0.93551	0.83078
Contig291	234223	234564	1	0.160672	15	1.6e-05	0.014	0.94242	0.78175
Contig294	105130	105322	1	-0.1341	10	4.8e-07	4.7e-06	0.81476	0.94886
Contig296	58940	59300	1	-0.231232	10	0.13	0.00023	1e-07	0.23123
Contig297	160855	161126	1	-0.11434	10	0.00027	0.0029	0.85657	0.97091
Contig297	247824	248332	1	-0.162108	13	0.0084	0.037	0.087799	0.24991
Contig301	221759	222084	1	0.114088	10	0.019	0.11	0.95409	0.84
Contig305	192144	192489	1	0.211171	13	9e-06	0.023	0.98156	0.77039
Contig328	243796	244602	1	0.116266	39	8.4e-07	0.00046	0.86355	0.74729
Contig329	48490	49050	1	-0.116513	10	0.0067	0.027	0.70483	0.82134
Contig331	43809	44089	1	0.10728	10	0.028	0.022	0.96454	0.85726
Contig332	11149	11327	1	-0.112817	10	0.6	0.00011	0.015526	0.12834
Contig336	117911	118152	1	0.121555	10	0.00048	0.0018	0.9136	0.79204
Contig341	3351	3624	1	0.112887	10	0.0092	0.034	0.9237	0.81081
Contig342	190479	190576	1	0.188815	10	6e-09	1.1e-05	0.34681	0.15799
Contig350	93609	93727	1	-0.152097	10	9.2e-06	4.3e-06	0.58827	0.74036
Contig354	78998	79419	1	0.139619	13	0.016	0.11	0.68992	0.5503
Contig365	20488	20982	1	0.209575	12	1.4e-05	0.0022	0.65773	0.44816
Contig366	121005	121186	1	0.11723	10	0.041	0.13	0.97028	0.85305
Contig369	24537	24912	1	0.170728	21	1.2e-05	0.0014	0.8952	0.72447
Contig370	138912	139584	1	-0.13587	20	7.1e-06	2.9e-05	0.83792	0.97379
Contig372	627	761	1	0.114239	16	1.5e-05	0.00024	0.66969	0.55545
Contig376	122890	123161	1	0.134622	12	0.0019	0.019	0.98908	0.85446
Contig381	276853	277054	1	-0.111057	10	0.22	0.43	0.81252	0.92358
Contig389	217743	217927	1	0.110732	10	0.00014	0.0052	0.95457	0.84383
Contig391	2449	2590	1	0.111061	10	0.005	0.083	0.68403	0.57297
Contig399	236609	236813	1	0.18478	14	7.4e-08	0.0029	0.98471	0.79993
Contig412	13929	14052	1	-0.110715	10	0.0036	0.0044	0.68082	0.79153
Contig412	58346	58884	1	0.105662	10	0.07	0.0066	0.94758	0.84191
Contig412	61213	61491	1	0.142578	10	0.00048	0.0056	0.90037	0.75779
Contig429	170975	171064	1	0.107955	10	0.0011	0.033	0.949	0.84105
Contig432	223849	224096	1	-0.111295	10	0.0048	0.055	0.69495	0.80625
Contig435	87460	87796	1	0.118621	10	0.067	0.15	0.89118	0.77256
Contig435	147512	147847	1	0.116501	10	5.2e-05	0.0011	0.98435	0.86784
Contig443	195965	196166	1	0.107997	10	0.08	0.24	0.97564	0.86764
Contig444	9189	9249	1	-0.101553	10	0.003	0.05	0.43999	0.54154
Contig447	61012	61186	1	0.112074	10	0.0021	0.037	0.91924	0.80716
Contig451	100462	100658	1	-0.123358	10	0.034	0.084	0.81847	0.94183
Contig457	57610	57754	1	0.175408	10	7.4e-05	0.0031	0.9586	0.7832
Contig459	165855	166233	1	0.132756	12	0.00015	0.38	0.9372	0.80445
Contig461	87355	87510	1	0.11735	16	0.00066	0.0058	0.95881	0.84146
Contig472	8562	8876	1	0.253055	15	7.5e-08	0.00012	0.96367	0.71062
Contig475	64248	64434	1	0.115184	15	5.6e-05	0.0036	0.96419	0.84901
Contig476	81266	81731	1	-0.191034	12	0.00011	0.0085	0.7192	0.91023
Contig476	82988	83687	1	-0.219734	32	1.5e-06	6.3e-06	0.71632	0.93605
Contig480	102003	102097	1	0.112363	10	0.00048	0.016	0.9473	0.83494
Contig480	111438	111679	1	0.110215	10	0.0074	0.026	0.81095	0.70073
Contig481	321515	322123	1	0.177279	10	0.011	0.0025	0.97523	0.79795
Contig487	167714	168004	1	0.138363	10	0.00047	0.004	0.96532	0.82695
Contig493	264835	264948	1	-0.14946	12	3e-08	1	0	0.14946
Contig494	48612	48879	1	0.275178	10	4.5e-06	2.2e-05	0.89761	0.62243
Contig497	203691	204124	1	0.109756	16	0.054	0.02	0.90577	0.79602
Contig506	148042	148216	1	-0.122545	16	1.9e-06	0.00026	0.78361	0.90615
Contig506	184913	185030	1	0.163199	10	0.16	0.026	0.91021	0.74701
Contig513	197897	198221	1	-0.152878	11	3.8e-05	0.00066	0.7913	0.94418
Contig523	243845	243921	1	0.16944	10	1.5e-05	5.1e-05	0.93533	0.76589
Contig524	161132	161392	1	-0.12654	10	0.0039	0.02	0.1952	0.32174
Contig538	25603	26109	1	0.122601	10	0.31	0.38	0.88048	0.75787
Contig542	202868	203483	1	-0.134944	10	0.19	0.05	0.16647	0.30142
Contig552	134375	134598	1	0.245605	11	0.00012	0.013	0.98976	0.74415
Contig559	8390	8558	1	0.106339	10	0.00072	0.001	0.87801	0.77167
Contig561	213301	213640	1	0.236618	12	6.4e-06	0.00043	0.78918	0.55256
Contig567	68104	68744	1	0.113661	12	0.00034	0.0063	0.92035	0.80669
Contig569	108098	108158	1	-0.102192	10	0.0012	0.0052	0.62475	0.72694
Contig573	111106	111467	1	0.203645	10	0.00096	0.024	0.97366	0.77002
Contig578	33236	33846	1	0.117864	10	0.028	0.21	0.96012	0.84225
Contig578	142174	142600	1	0.117839	10	0.021	0.076	0.89724	0.7794
Contig590	84302	84467	1	0.122656	10	0.00057	0.0035	0.69291	0.57025
Contig593	144459	144583	1	0.134383	10	0.001	0.016	0.97704	0.84265
Contig595	128719	128989	1	-0.134525	17	1.2e-05	0.00013	0.71873	0.85325
Contig595	170243	170344	1	-0.114838	12	0.00056	0.0037	0.65376	0.7686
Contig612	198473	198680	1	0.145661	10	0.00012	0.0037	0.98153	0.83587
Contig618	22005	22313	1	0.117107	12	5.9e-09	0.0087	0.98074	0.86363
Contig626	62280	62494	1	0.100322	11	0.0086	0.041	0.95458	0.85425
Contig630	28936	29410	1	0.141409	10	0.00021	0.0073	0.94912	0.80771
Contig636	147443	147521	1	-0.123235	12	1.5e-08	1.8e-05	0.77799	0.90122
Contig637	30393	31012	1	0.110022	10	0.01	0.0099	0.9333	0.82328
Contig642	91436	92058	1	0.196083	11	0.00088	0.041	0.95461	0.75852
Contig663	106776	107115	1	0.102003	10	3.1e-05	0.00018	0.98137	0.87936
Contig668	2826	3151	1	0.139999	10	0.00053	0.014	0.92502	0.78502
Contig670	123587	123823	1	-0.290725	10	0.017	0.0061	0.69595	0.98667
Contig671	153376	153714	1	0.203058	10	0.0037	0.052	0.98467	0.78161
Contig674	238754	239023	1	0.100799	12	0.0013	0.04	0.8935	0.7927
Contig683	244119	244283	1	-0.154686	12	0.00032	0.0006	0.61986	0.77455
Contig691	66698	67052	1	0.107801	11	1.5e-05	0.0022	0.9467	0.8389
Contig693	142268	142749	1	0.102104	10	0.0088	0.068	0.88067	0.77857
Contig697	98659	99114	1	0.131591	10	0.021	0.058	0.92214	0.79055
Contig709	62697	63275	1	0.110125	12	0.0043	0.032	0.94058	0.83046
Contig709	63281	63442	1	0.200075	10	4e-05	0.0076	0.96652	0.76644
Contig709	135038	135243	1	-0.22532	10	0.011	0.023	0.049178	0.2745
Contig712	69386	69836	1	0.125582	15	2.6e-06	0.00013	0.93674	0.81116
Contig712	70064	70383	1	0.106717	10	0.002	0.0093	0.96798	0.86126
Contig712	99291	99985	1	0.103476	10	0.00032	0.0014	0.94323	0.83976
Contig717	43769	44191	1	0.111045	10	5.5e-06	0.00028	0.91194	0.8009
Contig736	153226	153296	1	-0.112943	12	0.011	0.086	0.58384	0.69678
Contig738	122412	122687	1	0.154118	13	0.00022	3.8e-05	0.92075	0.76663
Contig750	26447	26851	1	-0.211023	10	2.9e-06	4.3e-05	0.74253	0.95356
Contig757	60504	60726	1	0.111549	10	0.0022	0.06	0.85814	0.7466
Contig758	96076	96360	1	-0.134901	10	0.0006	0.018	0.31424	0.44914
Contig760	110284	110360	1	0.1836	10	0.00013	0.00056	0.43457	0.25097
Contig765	97717	97810	1	0.115176	10	0.00017	0.014	0.9709	0.85572
Contig771	2771	2862	1	0.101492	10	4.8e-05	0.0081	0.83948	0.73799
Contig773	22461	22874	1	0.28255	10	0.00062	0.011	0.98317	0.70062
Contig776	55159	55270	1	0.11932	15	0.0012	0.0099	0.79641	0.67709
Contig776	104009	104449	1	0.129481	10	0.0004	0.2	0.96874	0.83926
Contig784	138498	138583	1	-0.142936	16	2.2e-05	0.0011	0.76798	0.91092
Contig788	78648	79153	1	0.11153	10	0.022	0.11	0.84578	0.73425
Contig789	102267	102494	1	0.104675	10	0.032	0.19	0.88889	0.78421
Contig792	24684	24983	1	0.153566	10	3.2e-05	0.00086	0.98343	0.82987
Contig792	68016	68284	1	0.180195	15	3.8e-12	2e-05	0.98582	0.80562
Contig795	146645	146878	1	0.135526	10	0.0041	0.094	0.91222	0.77669
Contig813	80591	80713	1	0.112892	10	0.033	0.21	0.86618	0.75328
Contig817	72430	72647	1	0.100269	10	0.0017	0.17	0.97493	0.87466
Contig822	96015	96306	1	-0.151835	10	0.0035	0.022	0.2739	0.42574
Contig822	118102	118667	1	0.147715	16	0.0011	0.0045	0.95094	0.80322
Contig824	55957	56416	1	0.149326	18	2.5e-06	6.8e-05	0.96158	0.81225
Contig829	128124	128324	1	0.101256	10	0.0041	0.019	0.96898	0.86773
Contig834	82222	82625	1	0.153901	10	3e-05	0.0012	0.9257	0.7718
Contig835	72187	72275	1	-0.11568	10	0.0022	0.00036	0.089513	0.20519
Contig837	179076	179300	1	0.124798	10	0.16	0.22	0.91253	0.78774
Contig846	44398	44703	1	0.108092	16	0.001	0.055	0.73052	0.62242
Contig880	34785	35469	1	0.106261	10	2.8e-06	0.00052	0.98318	0.87692
Contig884	224001	224375	1	0.207797	10	1.4e-06	4.8e-05	0.9736	0.7658
Contig887	140115	140597	1	0.118672	10	0.082	0.24	0.89655	0.77788
Contig890	66251	66991	1	0.270743	14	1.7e-08	0.00042	0.66347	0.39273
Contig892	29554	30083	1	0.123144	10	0.0064	0.087	0.78335	0.66021
Contig897	72002	72393	1	0.239413	12	1.2e-07	3.8e-05	0.94387	0.70446
Contig899	4040	4293	1	0.143143	10	3.3e-05	0.00086	0.84048	0.69734
Contig902	136218	136371	1	0.180755	10	5.1e-05	0.00026	0.91438	0.73363
Contig915	264037	264710	1	0.103813	11	0.034	0.11	0.95766	0.85385
Contig916	204179	204249	1	0.119612	10	0.00029	0.018	0.9004	0.78079
Contig921	49918	50741	1	0.10034	10	1.1e-05	0.021	0.963	0.86266
Contig927	101899	102253	1	-0.172387	11	0.00024	0.0011	0.72045	0.89284
Contig927	185580	185967	1	0.123243	10	0.026	0.12	0.61905	0.49581
Contig937	136281	136745	1	0.100477	10	0.023	0.11	0.97771	0.87723
Contig940	84786	85032	1	0.156909	10	0.00035	0.0021	0.91207	0.75516
Contig957	109193	109340	1	0.138716	12	1.8e-05	0.00021	0.88405	0.74533
Contig962	112569	112753	1	0.196117	11	2.1e-06	0.0018	0.63055	0.43443
Contig967	105188	105301	1	0.149022	10	6.3e-07	1.1e-05	0.97817	0.82914
Contig990	4039	4175	1	0.11928	10	4.8e-06	0.002	0.95588	0.8366
Contig1015	101127	101640	1	-0.156466	12	3.1e-07	8.9e-05	0.74102	0.89749
Contig1019	80721	81338	1	0.181768	10	1.1e-06	2e-05	0.97173	0.78997
Contig1027	83192	83532	1	0.11361	10	0.00052	0.0093	0.87371	0.7601
Contig1028	12770	12879	1	0.106158	10	0.013	0.06	0.93172	0.82556
Contig1043	187808	188272	1	0.138728	14	0.027	0.019	0.9203	0.78157
Contig1051	63709	64048	1	-0.19408	10	2.2e-09	6e-05	0.13201	0.32609
Contig1085	30463	30764	1	0.118727	14	0.0059	0.053	0.97188	0.85315
Contig1093	136055	136594	1	0.221372	35	1.5e-07	4.7e-05	0.96804	0.74667
Contig1100	242431	242531	1	0.100425	15	0.014	0.13	0.86984	0.76942
Contig1101	31549	31616	1	-0.23482	10	0.081	0.004	0.72949	0.96431
Contig1101	36762	36881	1	-0.178856	10	0.0015	0.0022	0.78817	0.96702
Contig1138	112791	113047	1	0.150173	10	0.0013	0.026	0.95926	0.80909
Contig1139	122839	122858	1	-0.149172	10	7.9e-05	0.0023	0.80309	0.95226
Contig1158	88277	88518	1	-0.155235	10	0.62	0.073	0.72047	0.87571
Contig1163	160620	160948	1	0.14134	10	6.3e-06	6.9e-05	0.92822	0.78688
Contig1168	65663	65770	1	-0.127735	12	7.3e-06	3.2e-05	0.73578	0.86351
Contig1170	13086	13163	1	-0.122155	10	0.028	0.019	0.7973	0.91945
Contig1187	116180	116384	1	-0.257979	10	0.0058	0.005	0.013455	0.27143
Contig1191	18185	18610	1	0.212979	15	1.3e-05	0.005	0.91122	0.69824
Contig1200	101279	101671	1	0.10443	12	0.19	0.35	0.95244	0.84801
Contig1200	146530	146636	1	0.258374	10	0.00046	0.0021	0.88293	0.62456
Contig1201	7283	7341	1	0.112793	10	0.012	0.0093	0.97065	0.85786
Contig1206	85815	86214	1	0.100989	10	0.013	0.078	0.88263	0.78164
Contig1208	35672	36058	1	0.159583	10	0.00024	0.0066	0.95439	0.7948
Contig1220	13343	13659	1	0.123525	10	0.076	0.11	0.91869	0.79516
Contig1229	134991	135088	1	0.103719	10	0.00017	0.0014	0.95523	0.85151
Contig1243	118173	118895	1	0.12862	12	6e-05	0.0013	0.97127	0.84265
Contig1246	35898	35950	1	0.210271	10	2.5e-08	1.4e-05	0.88635	0.67608
Contig1254	101559	102049	1	0.182393	12	0.0012	0.037	0.96525	0.78286
Contig1258	107748	107964	1	-0.246247	10	0.0002	0.016	0.6768	0.92305
Contig1259	103249	103304	1	0.141139	10	0.99	0.073	0.78907	0.64793
Contig1277	102078	102560	1	0.102479	10	0.015	0.13	0.92524	0.82276
Contig1281	155082	155259	1	0.12628	13	1.1e-05	0.0004	0.94797	0.82169
Contig1309	83431	83864	1	0.1553	10	0.0016	0.0092	0.75316	0.59786
Contig1321	21648	21953	1	0.107237	11	0.1	0.29	0.96253	0.8553
Contig1321	272717	273461	1	0.103489	10	0.00017	0.0021	0.94381	0.84032
Contig1338	200835	201404	1	0.100524	13	8.7e-07	0.0022	0.19348	0.092954
Contig1354	157023	157376	1	0.119032	12	0.002	0.025	0.95901	0.83998
Contig1356	182703	182830	1	0.105652	10	0.034	0.14	0.90962	0.80397
Contig1361	114870	115904	1	0.235993	16	7.5e-05	0.0024	0.9344	0.6984
Contig1379	80999	81486	1	0.132338	11	0.00022	0.24	0.95871	0.82638
Contig1395	95609	96243	1	-0.155662	14	5.2e-06	0.00087	0.7756	0.93126
Contig1397	113561	113839	1	0.105634	11	0.13	0.26	0.93139	0.82576
Contig1409	94923	95599	1	0.159529	10	0.00017	0.013	0.9169	0.75737
Contig1418	2314	2883	1	0.111554	10	0.0019	0.026	0.9808	0.86925
Contig1420	71209	71808	1	0.148546	14	0.00022	0.0034	0.9407	0.79215
Contig1422	27074	27192	1	-0.177137	13	4.8e-06	0.0001	0.14621	0.32335
Contig1434	87388	87732	1	0.129216	15	5.2e-06	0.0016	0.39519	0.26597
Contig1439	7649	7898	1	-0.251048	10	0.049	0.0012	0.015767	0.26682
Contig1442	87264	87512	1	-0.162865	10	0.64	0.38	0.0503	0.21316
Contig1462	134273	134501	1	0.104788	10	0.0062	0.071	0.97838	0.87359
Contig1462	181804	182048	1	0.112498	10	0.009	0.0088	0.95507	0.84257
Contig1472	3961	4148	1	0.141225	10	0.00042	0.0026	0.97604	0.83482
Contig1495	126137	126246	1	-0.131477	10	0.00061	0.00068	0.20641	0.33788
Contig1497	112908	113219	1	0.102811	10	2.1e-06	0.11	0.97325	0.87043
Contig1511	81515	81585	1	0.150119	10	0.012	0.016	0.97666	0.82654
Contig1516	9158	9629	1	0.168386	11	0.00073	0.019	0.75497	0.58658
Contig1517	79429	79729	1	0.105299	16	2.1e-05	0.0012	0.97043	0.86513
Contig1525	58807	59309	1	-0.162495	16	0.47	0.039	0.14714	0.30963
Contig1530	96696	96872	1	0.130652	10	0.00044	0.014	0.97099	0.84034
Contig1546	48532	48855	1	0.181088	10	9.1e-08	3.8e-06	0.98005	0.79896
Contig1546	137917	138173	1	0.148358	10	1.5e-06	0.01	0.98463	0.83627
Contig1550	36451	36999	1	-0.11882	12	0.00023	0.00029	0.66838	0.7872
Contig1563	91410	91684	1	0.149917	11	6.9e-14	6.3e-06	0.18425	0.034331
Contig1564	358	633	1	0.105519	10	0.011	0.032	0.96344	0.85792
Contig1565	76561	76640	1	-0.103879	10	3.2e-07	7e-06	0.83962	0.9435
Contig1568	57202	57355	1	0.109876	10	0.0083	0.023	0.89294	0.78306
Contig1584	12969	13591	1	0.138277	12	0.0035	0.045	0.96598	0.82771
Contig1586	118483	118734	1	0.146966	10	0.35	0.091	0.89749	0.75052
Contig1589	115488	115707	1	0.11869	11	0.00017	0.0006	0.87149	0.7528
Contig1593	102039	102231	1	0.277761	10	1.9e-09	0.00023	0.2876	0.0098376
Contig1595	78704	78805	1	0.107582	10	0.0014	0.012	0.87293	0.76535
Contig1611	102128	102366	1	-0.100821	10	8.7e-06	4.5e-06	0.85795	0.95877
Contig1621	243227	243364	1	0.187867	10	0.00099	0.036	0.88918	0.70132
Contig1627	120698	121251	1	0.102614	10	0.0075	0.058	0.95462	0.852
Contig1638	115223	115713	1	0.101957	10	0.0079	0.047	0.88315	0.78119
Contig1645	93964	94552	1	0.128277	10	0.00081	0.014	0.9875	0.85922
Contig1651	89956	90396	1	0.130954	10	0.028	0.073	0.86342	0.73247
Contig1657	91228	91646	1	0.126714	10	0.14	0.45	0.90399	0.77728
Contig1667	177234	177602	1	0.215598	10	1.8e-07	3.8e-05	0.44862	0.23303
Contig1675	108128	108415	1	0.129086	10	0.12	0.094	0.96117	0.83208
Contig1729	69987	70368	1	0.102691	14	0.00069	0.0086	0.94724	0.84455
Contig1760	103385	103823	1	0.119128	11	0.0024	0.042	0.97212	0.85299
Contig1781	59944	60420	1	0.111687	10	0.00031	0.006	0.95192	0.84023
Contig1792	101638	101980	1	0.118234	10	2.7e-06	0.099	0.34557	0.22734
Contig1794	56611	56918	1	0.135584	13	0.29	0.024	0.97579	0.84021
Contig1795	58567	59548	1	0.105647	11	0.0088	0.022	0.95378	0.84814
Contig1808	19922	20193	1	0.149481	10	2.4e-06	0.00033	0.94308	0.7936
Contig1827	52952	53185	1	0.238583	14	2.4e-06	0.00016	0.98008	0.7415
Contig1839	37142	37375	1	0.109627	10	0.014	0.061	0.93192	0.82229
Contig1854	41049	41511	1	-0.105375	15	1.7e-05	5.5e-05	0.84164	0.94702
Contig1884	51617	51857	1	0.12057	10	1.9e-05	0.0016	0.97585	0.85528
Contig1887	27618	28048	1	0.190352	12	2.1e-06	0.11	0.92533	0.73498
Contig1894	36129	36511	1	0.104036	10	0.44	0.58	0.96715	0.86311
Contig1895	43092	43685	1	0.113714	11	5.1e-07	2.4e-05	0.92855	0.81483
Contig1900	77685	77756	1	-0.150553	12	0.0025	0.12	0.025458	0.17601
Contig1909	115877	116021	1	-0.291615	12	0.0017	0.0029	0.0034722	0.29509
Contig1946	2295	2696	1	0.113236	10	0.005	0.053	0.96126	0.84802
Contig1948	34858	35092	1	0.128551	10	6.5e-05	0.0016	0.86465	0.7361
Contig1954	50770	51079	1	-0.17438	14	1.2e-05	0.0003	0.14708	0.32146
Contig1959	89362	89603	1	0.24154	12	0.0068	0.013	0.94578	0.70424
Contig1960	55402	55580	1	0.106847	10	0.074	0.067	0.88343	0.77658
Contig1962	247773	248413	1	0.125122	13	4.2e-06	0.00016	0.95986	0.83474
Contig1965	46593	47553	1	0.113202	10	2.5e-06	3.4e-05	0.9645	0.8513
Contig1981	24304	25041	1	0.127337	11	0.012	0.13	0.96986	0.84253
Contig1992	50515	50970	1	0.126855	12	0.0011	0.016	0.99301	0.86615
Contig1996	40041	40856	1	-0.273906	17	0.89	0.00071	0.002804	0.27671
Contig2000	71505	71583	1	-0.138916	10	0.0036	0.029	0.0533	0.19222
Contig2001	15933	16553	1	0.104702	10	0.0022	0.008	0.92016	0.81546
Contig2004	34387	34622	1	0.100747	10	0.0022	0.1	0.76355	0.66281
Contig2008	114519	114752	1	0.108168	10	0.0024	0.088	0.97748	0.86932
Contig2012	13094	13384	1	0.104221	12	0.023	0.095	0.97883	0.87461
Contig2014	90267	90444	1	0.184031	10	0.22	0.029	0.9504	0.76637
Contig2018	54052	54537	1	0.10953	10	8.3e-06	0.00016	0.98519	0.87566
Contig2029	31906	32039	1	-0.10808	10	5.6e-05	0.00042	0.72857	0.83665
Contig2042	21097	21453	1	0.102519	10	0.0007	0.011	0.96806	0.86554
Contig2044	29637	30087	1	0.100994	20	3.3e-06	0.0029	0.98034	0.87934
Contig2047	50209	50596	1	0.149336	10	3.8e-06	7.1e-05	0.98446	0.83512
Contig2063	61788	62012	1	0.115273	10	0.013	0.1	0.9705	0.85523
Contig2066	69583	69982	1	0.106493	11	0.024	0.23	0.94706	0.84057
Contig2069	125	188	1	0.102567	10	0.0039	0.015	0.83462	0.73205
Contig2072	56564	56916	1	0.133209	13	6.8e-05	0.13	0.86885	0.73564
Contig2091	23409	23860	1	0.172163	14	0.022	0.04	0.92227	0.75011
Contig2108	9886	10104	1	0.108792	14	0.0064	0.097	0.88582	0.77703
Contig2111	101613	102205	1	0.10363	10	0.0013	0.016	0.94138	0.83775
Contig2120	14748	15169	1	0.109997	10	0.0021	0.024	0.90345	0.79345
Contig2124	125227	126091	1	0.166075	10	1.7e-06	2.1e-05	0.9338	0.76772
Contig2128	465	692	1	-0.243527	10	0.00083	0.015	0.034033	0.27756
Contig2129	105281	105371	1	0.124128	10	0.062	0.054	0.9007	0.77657
Contig2146	108482	108700	1	-0.189702	10	0.0001	0.0048	0.3081	0.4978
Contig2153	48953	49421	1	0.142298	10	0.0026	0.012	0.98142	0.83912
Contig2163	59032	59244	1	-0.232145	10	8.6e-07	4e-06	0.70343	0.93558
Contig2166	67957	68405	1	0.183665	12	9.8e-08	8.7e-06	0.96013	0.77647
Contig2180	131617	131939	1	0.111489	10	1.4e-05	3.4e-05	0.94877	0.83729
Contig2181	78287	78749	1	0.115985	11	0.066	0.32	0.96013	0.84415
Contig2187	62878	63281	1	0.108312	10	0.00082	0.012	0.93643	0.82812
Contig2210	19444	19700	1	0.114052	10	0.012	0.052	0.9258	0.81175
Contig2217	17877	17990	1	0.136905	10	2.8e-08	2.5e-05	0.61495	0.47805
Contig2217	17993	18187	1	0.107102	20	2.5e-06	0.00019	0.71741	0.61031
Contig2217	20204	20295	1	0.101799	10	0.013	0.11	0.56234	0.46055
Contig2217	25996	26100	1	0.137355	10	0.00031	0.047	0.53015	0.39279
Contig2217	28044	28148	1	0.110493	10	0.0028	0.065	0.54968	0.43919
Contig2217	30108	30218	1	0.101258	10	0.0053	0.0089	0.58	0.47874
Contig2217	32561	32666	1	-0.108099	10	0.00055	0.0031	0.56021	0.66831
Contig2217	34234	34350	1	-0.137507	10	0.00048	0.0064	0.55812	0.69562
Contig2223	31422	31638	1	-0.101734	11	0.092	0.083	0.87565	0.97739
Contig2226	57097	57717	1	-0.111453	10	0.94	0.29	0.097	0.20845
Contig2226	57871	58126	1	-0.136637	10	0.33	0.082	0.12495	0.26159
Contig2237	151094	151312	1	-0.109801	12	0.00021	0.011	0.78654	0.89634
Contig2240	52101	52259	1	0.134168	10	0.00097	0.033	0.88182	0.74765
Contig2245	78530	79076	1	-0.120441	10	0.0062	0.0078	0.78603	0.90647
Contig2280	58552	58816	1	0.123407	12	1.4e-05	0.00067	0.96537	0.84197
Contig2289	119230	119311	1	0.101438	10	0.0074	0.052	0.9556	0.85416
Contig2291	45920	46486	1	0.12717	12	0.035	0.089	0.90598	0.77881
Contig2293	15300	15406	1	0.126685	10	8.5e-05	0.0017	0.97232	0.84563
Contig2299	5220	5424	1	-0.121858	10	0.00015	0.003	0.69234	0.8142
Contig2309	71935	72207	1	-0.120557	12	8.4e-06	0.00087	0.59781	0.71837
Contig2316	13645	13898	1	0.148898	10	0.011	0.19	0.9288	0.77991
Contig2320	54406	54550	1	0.111673	10	0.014	0.096	0.58025	0.46857
Contig2342	45051	45766	1	0.10768	10	0.011	0.094	0.97921	0.87153
Contig2347	46942	47456	1	0.103756	10	0.019	0.44	0.8978	0.79404
Contig2354	5588	5931	1	0.157821	12	7.5e-06	0.0022	0.90381	0.74599
Contig2375	6734	6907	1	-0.109916	10	0.0096	0.072	0.53565	0.64556
Contig2376	48511	49216	1	0.274677	20	1.2e-07	6.3e-05	0.96545	0.69077
Contig2387	42702	43054	1	0.225197	10	6.2e-06	0.022	0.9836	0.7584
Contig2421	47210	48038	1	0.166974	15	2e-05	0.0011	0.90202	0.73504
Contig2432	84112	84204	1	0.178908	13	6e-05	0.0036	0.97233	0.79342
Contig2455	38233	38533	1	0.101316	10	0.011	0.035	0.9464	0.84508
Contig2461	6413	6880	1	0.142531	12	0.00016	0.0033	0.98698	0.84444
Contig2503	14357	14449	1	0.247899	19	3.4e-06	0.00085	0.9438	0.6959
Contig2503	15042	15331	1	0.207445	15	0.0035	0.0079	0.94974	0.74229
Contig2513	105782	106371	1	0.162291	10	0.21	0.15	0.9407	0.77841
Contig2531	145967	146158	1	0.181856	12	0.02	0.025	0.85574	0.67388
Contig2537	10408	10928	1	0.147722	10	0.00016	0.0032	0.95152	0.80379
Contig2540	85511	85929	1	-0.122692	10	0.38	0.35	0.02695	0.14964
Contig2540	95191	95934	1	-0.152435	33	4.1e-05	0.00046	0.097035	0.24947
Contig2541	71726	72072	1	0.119038	10	0.0038	0.18	0.98418	0.86515
Contig2556	67565	67798	1	0.103876	10	3.5e-06	0.00054	0.97529	0.87142
Contig2563	35454	35591	1	0.169336	10	2.9e-06	0.031	0.98127	0.81193
Contig2568	3141	3321	1	0.104692	10	0.01	0.032	0.42515	0.32046
Contig2583	18210	18662	1	-0.321674	11	6.6e-11	1	0	0.32167
Contig2602	16811	16999	1	0.112712	11	0.016	0.066	0.78472	0.67201
Contig2608	103086	103286	1	0.101501	12	0.0039	0.015	0.95824	0.85674
Contig2614	25130	25230	1	0.111969	17	2.4e-05	0.0012	0.69007	0.5781
Contig2626	60366	60459	1	0.147693	10	0.00017	0.0032	0.90048	0.75279
Contig2642	19160	19680	1	0.164227	10	0.011	0.048	0.90403	0.73981
Contig2647	6809	6847	1	0.117832	10	1.1e-06	0.00023	0.87447	0.75663
Contig2648	61565	61693	1	0.270849	10	0.0015	0.0015	0.98745	0.7166
Contig2683	32865	33444	1	0.129129	10	3.4e-08	7.2e-05	0.93087	0.80174
Contig2690	120935	121524	1	-0.137273	10	0.12	0.16	0.74043	0.8777
Contig2705	39167	39485	1	0.105601	10	0.0048	0.022	0.93005	0.82445
Contig2714	60123	60645	1	0.116918	10	0.00012	0.00071	0.92053	0.80362
Contig2717	90	508	1	-0.211901	15	3.7e-05	3.5e-05	0.57669	0.78859
Contig2718	33804	34000	1	0.131642	10	9.4e-06	0.00073	0.8779	0.74626
Contig2724	14455	14763	1	0.113564	14	6.7e-05	0.0023	0.94951	0.83594
Contig2740	12948	13119	1	-0.200336	12	1.2e-07	3.7e-06	0.54687	0.7472
Contig2751	96184	96390	1	0.203347	14	0.00031	0.0073	0.96954	0.76619
Contig2778	35356	36032	1	0.129773	15	0.0011	0.0096	0.94905	0.81927
Contig2818	6139	6993	1	0.13091	22	4.3e-11	0.0009	0.91314	0.78223
Contig2820	60987	61143	1	0.111843	10	0.00035	0.004	0.93538	0.82354
Contig2821	178066	178542	1	0.110615	10	1.9e-05	0.00076	0.93566	0.82504
Contig2829	90086	90336	1	0.13124	10	0.013	0.00035	0.73824	0.607
Contig2834	52783	52835	1	0.165335	10	4.2e-14	7.3e-06	0.1677	0.0023701
Contig2857	151975	152109	1	0.12692	12	2.9e-05	0.053	0.97675	0.84983
Contig2864	23298	23402	1	0.120534	10	2.9e-06	0.022	0.93674	0.8162
Contig2878	29437	29554	1	0.120204	10	0.0002	0.016	0.95902	0.83882
Contig2891	48674	49036	1	-0.191414	14	0.81	0.00046	0.056923	0.24834
Contig2900	98851	99051	1	0.104513	10	0.0041	0.025	0.97098	0.86646
Contig2909	53621	54083	1	0.113716	10	0.00026	0.016	0.95582	0.8421
Contig2916	67400	67693	1	0.101805	10	0.64	0.22	0.93483	0.83303
Contig2927	28941	29115	1	0.193693	14	0.012	0.0034	0.98235	0.78865
Contig2930	70225	70550	1	-0.124397	11	0.002	0.11	0.15664	0.28103
Contig3015	11775	11989	1	0.103156	13	0.00013	0.0081	0.97302	0.86986
Contig3015	31353	31543	1	-0.154359	14	0.00012	0.0084	0.48708	0.64144
Contig3032	35902	36023	1	0.181996	10	0.14	0.0049	0.8968	0.7148
Contig3038	14327	14509	1	0.124888	10	0.0085	0.015	0.85826	0.73337
Contig3042	8165	8260	1	0.101975	12	0.03	0.15	0.93861	0.83664
Contig3062	83100	84037	1	0.117127	10	2.4e-06	2.5e-05	0.95461	0.83748
Contig3069	111789	112051	1	0.117383	11	3.4e-12	0.023	0.95989	0.84251
Contig3075	20208	20573	1	0.104248	10	0.0028	0.026	0.98197	0.87772
Contig3087	83574	83739	1	-0.171321	10	0.0068	1	0	0.17132
Contig3099	122990	123595	1	0.128345	10	0.0014	0.01	0.88704	0.7587
Contig3116	57031	57246	1	0.135987	13	3.9e-05	0.00074	0.8004	0.66442
Contig3116	58048	58139	1	0.155398	13	2.1e-06	0.0004	0.73364	0.57824
Contig3132	79793	80192	1	0.167829	10	0.025	0.021	0.7979	0.63007
Contig3141	333	2331	1	0.100093	30	9.3e-08	0.0027	0.96607	0.86597
Contig3144	59793	59912	1	0.11647	10	0.0025	0.009	0.9194	0.80293
Contig3147	23698	24051	1	0.107843	10	0.0012	0.0048	0.94252	0.83467
Contig3153	4758	5853	1	0.121342	18	0.0066	0.028	0.93408	0.81274
Contig3156	16686	16862	1	0.136543	12	5.6e-06	0.00029	0.9899	0.85336
Contig3157	40017	40226	1	0.224856	10	2.7e-06	0.0013	0.68177	0.45692
Contig3163	67373	67531	1	0.212017	10	0.00014	0.00097	0.95818	0.74617
Contig3168	18067	18303	1	0.113508	10	0.0043	0.047	0.69233	0.57882
Contig3179	9389	9559	1	-0.137257	10	0.0079	0.00085	0.34039	0.47765
Contig3186	80876	81188	1	-0.149622	10	0.017	0.041	0.67827	0.8279
Contig3186	81205	81338	1	0.126626	10	0.0043	0.058	0.93298	0.80636
Contig3194	172381	173619	1	0.108034	13	5.2e-05	0.0017	0.92681	0.81877
Contig3195	7404	7467	1	-0.274517	12	5.4e-08	0.0051	0.68354	0.95806
Contig3195	16666	16977	1	0.110335	10	0.0013	0.11	0.89043	0.78009
Contig3208	59766	60172	1	0.168144	10	0.12	0.24	0.95408	0.78594
Contig3211	60558	60848	1	0.124346	10	0.0012	0.043	0.71525	0.5909
Contig3212	124305	124489	1	0.101879	10	0.015	0.071	0.95932	0.85744
Contig3213	1695	2296	1	-0.107541	10	1.4e-05	0.0027	0.83785	0.94539
Contig3213	67905	68099	1	0.202342	10	0.00065	0.00052	0.841	0.63865
Contig3225	1609	1983	1	0.212496	10	7.8e-07	0.0032	0.93954	0.72704
Contig3259	36759	37184	1	-0.25415	10	0.02	0.00054	3.3333e-08	0.25415
Contig3283	207093	207464	1	0.19208	10	0.17	0.047	0.95439	0.76231
Contig3321	76174	76783	1	0.190901	16	5e-06	0.0034	0.77397	0.58307
Contig3343	381	498	1	0.113087	12	0.0047	0.03	0.52159	0.4085
Contig3369	94307	94659	1	0.122578	10	0.051	0.11	0.95852	0.83595
Contig3369	110499	110706	1	-0.275098	12	4e-06	2.8e-05	0.30708	0.58218
Contig3370	66632	66989	1	0.226316	10	0.00018	0.0019	0.87929	0.65297
Contig3389	117710	118223	1	0.247047	13	5e-06	1.6e-05	0.76964	0.52259
Contig3407	185757	186153	1	0.136868	14	2.6e-07	7e-06	0.98999	0.85313
Contig3424	69262	69656	1	-0.238852	12	0.059	0.00015	8.3333e-08	0.23885
Contig3428	45828	46083	1	-0.142759	10	0.19	0.042	0.028833	0.17159
Contig3446	80318	80559	1	-0.155913	12	1.8e-05	0.00049	0.67951	0.83543
Contig3491	32323	32416	1	-0.130925	10	0.00016	0.015	0.76685	0.89778
Contig3495	177685	178428	1	0.189901	12	0.00016	0.04	0.62401	0.43411
Contig3496	2180	2868	1	0.135642	10	0.014	0.043	0.91624	0.7806
Contig3547	9195	9319	1	0.112911	10	0.025	0.023	0.92052	0.80761
Contig3556	63653	64123	1	0.111006	10	0.0062	0.051	0.94334	0.83233
Contig3617	27228	27619	1	-0.102355	14	0.009	0.021	0.84532	0.94768
Contig3630	94984	95404	1	0.100049	11	0.0064	0.025	0.96343	0.86339
Contig3658	77319	77561	1	0.18518	10	1.7e-06	0.014	0.40947	0.22429
Contig3669	15916	16092	1	0.114669	10	0.00034	0.0098	0.93466	0.81999
Contig3678	26989	27312	1	-0.144246	10	0.00086	0.011	0.02275	0.167
Contig3678	28494	29063	1	-0.150187	14	3.1e-07	0.34	0.0030699	0.15326
Contig3678	30013	30135	1	0.102658	10	3.8e-12	0.0087	0.11445	0.011796
Contig3685	51547	52023	1	0.206738	10	1.9e-05	2.7e-05	0.93403	0.72729
Contig3708	21011	21374	1	0.109421	10	0.058	0.22	0.98004	0.87061
Contig3816	31820	32032	1	-0.11179	10	0.021	0.051	0.84451	0.9563
Contig3819	50255	50549	1	0.115727	10	0.069	0.47	0.79723	0.68151
Contig3824	62460	62565	1	-0.151498	10	0.00054	0.0054	0.73676	0.88825
Contig3834	57969	58348	1	0.114852	10	0.0023	0.0027	0.89671	0.78186
Contig3839	21638	21708	1	-0.271312	10	1e-05	3e-05	0.13166	0.40297
Contig3848	68649	69094	1	0.132841	10	0.1	0.39	0.92867	0.79583
Contig3849	44412	44611	1	0.143205	13	0.4	0.0037	0.76914	0.62593
Contig3861	2608	2730	1	0.116704	10	0.0039	0.01	0.92122	0.80451
Contig3861	48957	49262	1	0.1008	10	0.0017	0.051	0.98568	0.88488
Contig3873	124026	124473	1	0.107548	10	4.8e-06	0.00024	0.98405	0.8765
Contig3904	95666	96093	1	0.100833	11	0.0021	0.046	0.93636	0.83553
Contig3920	16747	16812	1	0.127439	10	0.004	0.068	0.71166	0.58422
Contig3965	38561	38992	1	0.102459	10	0.012	0.11	0.96515	0.86269
Contig3999	74945	75283	1	-0.157615	10	0.00069	0.0062	0.77501	0.93262
Contig4020	55545	55607	1	0.10277	10	0.0089	0.023	0.96753	0.86476
Contig4063	51573	52221	1	0.126009	10	0.0096	0.21	0.8782	0.75219
Contig4080	12076	12497	1	0.120231	17	1.5e-06	3.5e-05	0.96137	0.84114
Contig4081	30581	31135	1	-0.226468	10	0.00081	0.0011	0.30695	0.53341
Contig4093	6277	6398	1	0.125063	10	0.15	0.18	0.94874	0.82367
Contig4101	42784	43992	1	0.112122	17	0.0028	0.047	0.94381	0.83168
Contig4102	32098	32251	1	0.138766	10	2.1e-09	0.089	0.98552	0.84675
Contig4106	82851	83120	1	0.107609	13	0.0066	0.041	0.97286	0.86525
Contig4109	39198	39990	1	0.130601	12	0.00057	0.0058	0.92909	0.79849
Contig4114	35307	36116	1	0.102231	10	1.5e-07	0.0078	0.98653	0.8843
Contig4118	27685	27898	1	0.114851	10	0.029	0.12	0.82219	0.70734
Contig4133	77613	77959	1	0.108975	12	0.012	0.066	0.97493	0.86595
Contig4146	88055	88325	1	0.138962	10	2.3e-05	0.00088	0.94536	0.8064
Contig4146	104765	105007	1	0.107538	10	1.5e-05	0.00034	0.95715	0.84961
Contig4146	106599	106776	1	0.114657	10	0.00083	0.026	0.98175	0.86709
Contig4165	67607	67779	1	0.254125	10	0.0087	0.024	0.8993	0.64517
Contig4214	14665	14900	1	0.143888	10	5.3e-07	0.061	0.97489	0.831
Contig4230	49219	49700	1	-0.108325	15	0.0075	0.0085	0.85558	0.9639
Contig4235	43495	43923	1	0.10417	10	0.015	0.1	0.95442	0.85025
Contig4244	62018	62381	1	0.102306	10	0.00029	0.0031	0.97097	0.86867
Contig4283	31871	32160	1	-0.132133	14	0.0074	0.026	0.13939	0.27153
Contig4284	102606	102773	1	0.107768	16	6.6e-06	0.003	0.83431	0.72655
Contig4285	28630	28747	1	0.10215	10	4.6e-05	5.3e-05	0.92525	0.8231
Contig4328	29129	29404	1	0.111902	10	1.3e-06	2.2e-05	0.98978	0.87788
Contig4337	46559	47062	1	-0.200328	13	2e-07	1.5e-05	0.73774	0.93806
Contig4372	12346	12428	1	-0.106242	12	0.011	0.033	0.63951	0.74576
Contig4414	20368	20649	1	-0.13054	12	0.012	0.16	0.43833	0.56887
Contig4475	87913	88087	1	0.131201	12	0.0015	0.027	0.90359	0.77239
Contig4484	38104	38530	1	0.160119	10	0.00013	0.002	0.89403	0.73391
Contig4521	13879	14102	1	0.261388	13	0.00081	0.01	0.97522	0.71383
Contig4533	99716	100035	1	0.176733	10	6.3e-05	0.0001	0.93132	0.75458
Contig4533	100551	100662	1	0.157881	11	4.6e-10	0.11	0.98062	0.82274
Contig4540	18734	19262	1	0.217829	12	0.00017	0.0078	0.96492	0.74709
Contig4565	1343	1503	1	0.12476	10	0.00031	0.011	0.88982	0.76506
Contig4566	25950	26517	1	-0.135683	11	0.00076	0.015	0.67652	0.8122
Contig4566	33582	34497	1	0.12872	23	0.0078	0.021	0.7898	0.66108
Contig4574	57664	57993	1	0.135218	10	0.031	0.1	0.945	0.80978
Contig4590	28592	28700	1	0.116721	10	0.0011	0.011	0.97665	0.85993
Contig4614	38477	38867	1	-0.184416	10	5.7e-06	3e-05	0.53472	0.71914
Contig4623	22086	22174	1	0.106548	11	0.0001	0.008	0.79005	0.6835
Contig4647	8923	9020	1	0.12067	10	0.011	0.035	0.89747	0.7768
Contig4705	19227	19849	1	0.111766	10	0.00013	0.0034	0.88748	0.77572
Contig4721	6296	6629	1	0.112301	10	0.0056	0.054	0.95198	0.83968
Contig4778	9271	9473	1	-0.167433	10	0.11	0.00077	1e-07	0.16743
Contig4870	42612	43111	1	-0.110833	10	0.00039	0.0032	0.79667	0.90751
Contig4876	22251	22682	1	0.136177	10	6e-07	3.6e-05	0.98285	0.84667
Contig4878	15107	16185	1	0.127846	10	5.2e-05	0.0067	0.96054	0.8327
Contig4881	26430	26683	1	0.160513	11	0.00064	0.012	0.97242	0.81191
Contig4901	8648	9126	1	0.125538	10	0.0063	0.015	0.94747	0.82193
Contig4953	77657	78099	1	0.224839	11	0.025	0.12	0.96879	0.74395
Contig4981	27835	27962	1	0.120638	10	0.0088	0.042	0.9513	0.83066
Contig4981	30650	31137	1	0.22376	10	0.00022	0.0016	0.94165	0.71789
Contig4994	57186	57752	1	0.103877	13	0.00026	0.0034	0.88301	0.77914
Contig5003	13048	13208	1	0.187543	12	4.4e-05	0.00058	0.42157	0.23403
Contig5090	11041	11247	1	0.11157	12	0.0022	0.02	0.95457	0.843
Contig5103	890	1310	1	0.126885	12	0.00012	0.0035	0.96579	0.83891
Contig5103	5421	6052	1	0.106872	17	1.2e-05	0.00034	0.90904	0.80217
Contig5128	54188	54303	1	0.116163	12	0.021	0.015	0.87049	0.75432
Contig5181	719	943	1	0.100699	10	0.25	0.014	0.92842	0.82772
Contig5218	29721	29791	1	0.121233	10	0.00083	0.013	0.95709	0.83586
Contig5232	61043	61307	1	-0.139003	10	0.00092	0.017	0.63227	0.77127
Contig5307	33088	33590	1	0.174882	12	0.00025	0.0002	0.96538	0.7905
Contig5317	81620	82341	1	0.143528	11	0.014	0.032	0.96745	0.82392
Contig5398	60629	61088	1	0.111653	10	0.0033	0.017	0.91526	0.8036
Contig5465	44436	44892	1	0.127212	15	0.00033	0.014	0.92412	0.7969
Contig5491	39207	39424	1	0.124891	10	0.00078	0.14	0.95807	0.83318
Contig5499	39204	39551	1	0.187158	12	0.00086	0.033	0.62789	0.44073
Contig5500	23082	23456	1	-0.141037	15	0.00016	0.00055	0.68049	0.82153
Contig5512	9098	9203	1	-0.183037	15	0.0038	0.00019	1e-07	0.18304
Contig5518	1820	1933	1	-0.175914	10	6.1e-05	0.00089	0.35322	0.52914
Contig5527	33179	33287	1	0.269131	10	4e-10	0.00019	0.42871	0.15957
Contig5530	11824	11918	1	0.118473	10	0.0085	0.14	0.6262	0.50773
Contig5596	17367	17642	1	-0.138254	11	0.0048	0.00099	1.2121e-07	0.13825
Contig5620	18910	19139	1	0.109883	10	8.8e-07	5.3e-05	0.98093	0.87105
Contig5669	37625	38015	1	0.215757	10	0.0009	0.0067	0.78746	0.57171
Contig5680	144	289	1	0.201925	14	0.047	0.0017	0.87033	0.66841
Contig5690	7660	8020	1	0.118837	12	5.6e-05	0.00015	0.96309	0.84425
Contig5781	43654	43902	1	0.120008	10	0.0027	0.045	0.94141	0.8214
Contig5791	11012	11412	1	0.100496	10	0.0072	0.029	0.94347	0.84297
Contig5844	14862	15294	1	0.110659	10	0.0024	0.055	0.95905	0.84839
Contig5921	47795	49025	1	0.112889	14	0.033	0.16	0.85885	0.74596
Contig5942	13512	13949	1	0.191484	17	0.0014	0.00095	0.9591	0.76762
Contig5991	72010	72092	1	0.130154	10	1.1e-05	0.00036	0.9526	0.82245
Contig6004	44844	44972	1	0.13813	10	0.005	0.024	0.31544	0.17731
Contig6034	40744	40994	1	0.203231	10	0.027	0.027	0.86771	0.66448
Contig6044	18745	19191	1	0.143187	10	9.8e-06	0.00087	0.9779	0.83472
Contig6048	92092	92382	1	0.133713	10	0.0069	0.044	0.97967	0.84595
Contig6091	1575	2042	1	-0.146211	15	2.7e-07	3.2e-05	0.73663	0.88284
Contig6186	13228	13452	1	-0.103633	10	0.013	0.073	0.58492	0.68856
Contig6186	79534	79616	1	-0.170521	10	0.00097	0.00024	0.39496	0.56548
Contig6368	42184	42289	1	-0.150336	10	0.005	0.018	0.40596	0.5563
Contig6377	978	1583	1	-0.108226	14	0.027	0.023	0.67583	0.78406
Contig6521	24758	25126	1	0.108945	10	0.0077	0.063	0.96774	0.8588
Contig6531	35643	35964	1	0.121975	12	0.00011	0.15	0.97661	0.85464
Contig6564	39442	39581	1	0.187969	10	3.6e-06	9.9e-06	0.97505	0.78708
Contig6626	16852	17360	1	0.246084	11	3.2e-05	9.3e-06	0.76397	0.51789
Contig6758	7605	7719	1	0.102321	10	0.79	0.063	0.7776	0.67528
Contig6773	25928	26448	1	0.129479	12	0.00014	0.0023	0.97624	0.84677
Contig6825	63622	64294	1	0.103174	10	0.0053	0.029	0.95746	0.85428
Contig6846	8214	8609	1	0.106843	11	4.3e-05	0.34	0.9362	0.82936
Contig6850	3562	4141	1	0.101576	13	0.0032	0.035	0.90857	0.80699
Contig6918	5561	5737	1	-0.22451	10	6.7e-05	0.0042	0.1472	0.37171
Contig6950	3881	4004	1	-0.126106	10	0.0062	0.029	0.11365	0.23976
Contig7129	5959	6445	1	0.126082	10	6.1e-06	0.0003	0.95777	0.83168
Contig7129	17110	17591	1	0.106544	10	0.047	0.078	0.92403	0.81749
Contig7210	2913	3421	1	0.103974	10	0.011	0.024	0.80449	0.70051
Contig7215	1746	1922	1	-0.199359	12	0.028	0.00012	1.3889e-07	0.19936
Contig7264	42675	43121	1	-0.147636	10	0.075	0.06	0.28361	0.43124
Contig7297	41589	42126	1	0.209228	19	4.8e-05	0.002	0.92087	0.71165
Contig7535	36126	36368	1	0.101339	10	0.017	0.12	0.94287	0.84153
Contig7549	10095	10465	1	-0.133936	14	2e-05	0.00032	0.44929	0.58323
Contig7556	20985	21445	1	0.101969	21	1.4e-09	0.00077	0.90927	0.80731
Contig7581	13193	13500	1	-0.106346	12	2.9e-05	0.0051	0.726	0.83234
Contig7705	18257	18459	1	0.138888	12	0.0002	0.0084	0.94853	0.80964
Contig7705	28481	28986	1	0.113677	10	0.0016	0.0098	0.94102	0.82735
Contig7705	34948	35564	1	0.110642	23	0.00045	0.0094	0.94696	0.83632
Contig7746	642	959	1	0.120014	10	0.019	0.047	0.94975	0.82974
Contig7861	1860	2360	1	0.130205	12	0.0082	0.076	0.93099	0.80078
Contig7868	10082	10451	1	0.101551	10	0.00016	0.00055	0.97153	0.86998
Contig7987	14724	14859	1	-0.12467	10	0.0057	0.0048	1.6667e-08	0.12467
Contig8159	64143	64762	1	0.253369	12	7.4e-07	8.8e-05	0.839	0.58563
Contig8173	16231	16416	1	0.17395	10	5.4e-05	0.0021	0.97452	0.80057
Contig8193	74926	75167	1	0.129461	13	0.00078	0.015	0.95547	0.826
Contig8238	2115	2338	1	0.100729	10	0.012	0.028	0.91938	0.81865
Contig8276	40574	41057	1	0.158368	12	0.00039	0.0073	0.95016	0.79179
Contig8309	66196	66515	1	0.105239	10	5.5e-05	0.0023	0.95295	0.84771
Contig8309	70895	71127	1	0.112434	10	0.025	0.15	0.86673	0.75429
Contig8456	17039	17250	1	0.169167	11	0.00077	0.00066	0.61408	0.44491
Contig8471	51252	51832	1	-0.131803	12	8.9e-07	9.6e-05	0.83177	0.96357
Contig8472	39396	39548	1	0.154788	10	1.9e-05	0.0011	0.97458	0.8198
Contig8541	16670	16985	1	0.114637	11	0.005	0.26	0.81914	0.70451
Contig8583	24139	24248	1	0.122095	10	0.00045	0.0059	0.90161	0.77952
Contig8583	63093	63300	1	0.106033	10	0.24	0.33	0.9431	0.83707
Contig8682	15114	15380	1	0.130358	10	0.016	0.059	0.88053	0.75017
Contig8783	1465	1652	1	-0.144414	10	0.0015	0.02	0.60804	0.75245
Contig8974	6254	6618	1	0.111981	12	0.29	0.23	0.87925	0.76727
Contig9070	1377	1651	1	-0.114318	10	0.26	0.0043	0.0949	0.20922
Contig9160	19302	19809	1	0.119018	14	1.7e-05	0.0014	0.96551	0.84649
Contig9248	49266	50027	1	0.192104	18	8.2e-05	0.025	0.93252	0.74042
Contig9273	7414	7655	1	-0.283818	10	1.9e-06	1e-05	0.4836	0.76742
Contig9469	729	871	1	-0.100995	10	0.0032	0.092	0.73042	0.83141
Contig9563	742	1083	1	0.164504	13	0.0008	0.013	0.81376	0.64925
Contig9631	34358	34684	1	0.105186	12	8.5e-07	0.17	0.97403	0.86884
Contig9704	4247	4594	1	0.225546	10	1.9e-07	7.9e-05	0.97469	0.74914
Contig9736	17881	18334	1	0.184328	10	2.1e-07	8.9e-05	0.97685	0.79252
Contig9765	1791	2444	1	0.106385	12	0.0059	0.04	0.92387	0.81749
Contig9769	10725	10867	1	0.160561	10	3.7e-07	9.3e-05	0.95912	0.79856
Contig9827	3752	4011	1	0.144185	10	0.00011	0.11	0.94171	0.79752
Contig9838	9073	9170	1	-0.136356	10	0.62	0.028	0.0047667	0.14112
Contig9847	17860	18200	1	-0.115674	10	0.0012	0.00028	0.75384	0.86951
Contig9907	25264	25494	1	0.117882	10	0.00013	0.012	0.93255	0.81467
Contig10063	744	1304	1	0.104781	12	0.0075	0.0053	0.4616	0.35682
Contig10070	92440	92605	1	0.114432	10	0.036	0.16	0.92753	0.8131
Contig10094	10308	10542	1	0.100428	10	0.029	0.084	0.95842	0.85799
Contig10163	26389	26556	1	0.151765	11	0.62	0.62	0.9615	0.80974
Contig10271	18303	18441	1	0.213407	10	0.00025	0.00057	0.61411	0.40071
Contig10338	4564	4869	1	0.106364	10	0.00092	0.0074	0.95113	0.84477
Contig10431	4774	5235	1	0.117224	10	0.00075	0.0035	0.9561	0.83888
Contig10476	31620	32112	1	0.113487	10	0.005	0.16	0.84124	0.72775
Contig10498	12375	12812	1	0.173914	13	0.00011	0.00013	0.39121	0.21729
Contig10512	6780	7167	1	0.161291	10	0.011	0.027	0.9844	0.82311
Contig12616	17213	17311	1	0.104028	12	0.041	0.24	0.61318	0.50915
Contig13311	1012	1541	1	-0.189951	10	0.1	0.0063	0.6699	0.85985
Contig14304	3354	3617	1	0.232039	13	3.5e-05	0.00056	0.62748	0.39544
Contig14969	455	1168	1	0.13341	30	7.9e-14	8.2e-06	0.96346	0.83005
Contig15656	2573	2972	1	0.227803	10	5.6e-06	0.00018	0.84549	0.61769
Contig15826	6258	6604	1	0.137498	10	2.3e-05	0.0017	0.94356	0.80606
Contig16051	524	824	1	0.110621	10	0.00046	0.0038	0.93177	0.82115
Contig16619	4231	4332	1	-0.115124	11	0.2	0.023	0.13386	0.24899
Contig18264	2507	2986	1	-0.192012	10	7.3e-05	5.3e-05	0.33541	0.52742
Contig19388	844	1792	1	0.105074	10	0.00099	0.013	0.94833	0.84326
Contig20319	456	674	1	-0.265565	15	0.0037	0.0027	3.3333e-08	0.26556
Contig21088	864	1142	1	0.109854	10	0.0013	0.011	0.9543	0.84444
Contig21687	917	1410	1	0.215191	26	1.6e-05	0.00069	0.94725	0.73206
Contig22058	83	260	1	0.106841	10	0.028	0.043	0.95685	0.85
Contig22962	130	375	1	0.174164	11	4.2e-06	0.00019	0.98756	0.8134
Contig25475	648	1021	1	0.130434	13	0.005	0.029	0.95582	0.82539
Contig25846	423	584	1	0.126594	11	0.0017	0.0087	0.6486	0.522
Contig26621	7883	8151	1	-0.160459	11	0.00084	0.015	0.23797	0.39843
Contig26830	1137	1851	1	0.131361	10	0.0001	0.0023	0.96759	0.83623
Contig29623	869	1325	1	0.140567	10	0.087	0.097	0.81937	0.6788
Contig29981	10207	10726	1	-0.120877	12	2e-05	7.1e-06	0.6669	0.78778
Contig30183	3863	3959	1	0.125125	10	0.0039	0.039	0.94343	0.81831
Contig33291	457	524	1	-0.235923	10	6e-08	4.3e-05	0.26201	0.49793
Contig33299	327	378	1	0.102833	10	0.02	0.027	0.95498	0.85215
Contig33678	916	1174	1	0.128665	15	1.2e-05	0.045	0.96804	0.83938
Contig34928	2688	2898	1	-0.151616	14	6.5e-05	5.5e-05	0.19564	0.34726
Contig35554	121	426	1	0.221459	10	0.00035	0.00098	0.95976	0.7383
Contig35822	3315	3709	1	-0.184169	10	8.1e-07	3.4e-05	0.77313	0.9573
Contig35866	6454	6829	1	0.189103	10	8.4e-06	6.2e-05	0.69358	0.50448
Contig37141	1601	1759	1	0.171808	12	0.00033	0.07	0.92985	0.75804
Contig37661	746	1211	1	-0.150195	18	4.6e-07	9.2e-06	0.7512	0.90139
Contig38386	353	439	1	-0.157844	10	2.1e-05	0.0013	0.50595	0.66379
Contig38593	35036	35277	1	0.116618	10	7.9e-08	8.9e-06	0.94923	0.83262
Contig39770	5073	5293	1	-0.115227	10	0.00025	0.074	8.3333e-08	0.11523
Contig40368	1014	1570	1	0.132139	21	0.2	0.019	0.94443	0.81229
Contig40643	290	495	1	0.193475	21	1.3e-06	4.1e-05	0.89203	0.69856
Contig41075	1450	1833	1	0.128725	10	0.0088	0.079	0.95377	0.82504
Contig41430	302	399	1	0.12292	12	3e-09	0.00019	0.99422	0.8713
Contig42163	3220	3611	1	0.110287	10	0.13	0.52	0.79031	0.68002
Contig42376	3098	3854	1	0.118717	10	0.0025	0.028	0.90742	0.78871
Contig42683	291	395	1	0.113369	10	0.00019	0.00056	0.95668	0.84331
Contig43537	2058	2208	1	-0.141727	10	0.58	0.098	0.15846	0.30019
Contig45104	52824	52894	1	-0.107649	10	0.0051	0.013	0.84615	0.9538
Contig46927	82	225	1	0.152926	10	3e-06	0.0016	0.94074	0.78781
Contig47040	54872	55167	1	0.122218	10	0.024	0.1	0.58524	0.46302
Contig47969	65391	65480	1	0.102599	10	0.003	0.02	0.9496	0.847
Contig50262	435	1041	1	0.105039	10	0.0022	0.017	0.94625	0.84121
Contig51689	79	379	1	-0.115542	14	6.6e-05	0.00045	0.76514	0.88068
Contig52061	17861	18135	1	0.17698	10	9.9e-06	8.7e-06	0.89898	0.722
Contig53300	416	521	1	-0.138948	10	1.1e-06	0.00012	0.81604	0.95499
Contig53301	176	229	1	0.133646	10	7.7e-07	4.6e-05	0.9746	0.84095
Contig53342	722	842	1	-0.15778	10	7.2e-05	0.00073	0.76744	0.92522
Contig54658	368	546	1	0.113255	12	0.034	0.14	0.8719	0.75865
Contig56720	2255	2797	1	0.115036	12	1.4e-06	7.5e-06	0.8878	0.77276
Contig58336	1790	1962	1	0.195252	10	2.4e-06	0.0005	0.827	0.63174
Contig59719	268	409	1	0.10925	10	0.00082	0.0014	0.97117	0.86192
Contig60415	72	317	1	-0.175047	10	2e-06	1.4e-05	0.77734	0.95239
Contig60761	994	1418	1	0.12702	12	7.1e-06	0.00031	0.95965	0.83263
Contig61736	1028	1297	1	0.10509	10	5e-05	0.00071	0.96654	0.86145
Contig62132	567	824	1	0.10576	10	0.0059	0.04	0.88468	0.77892
Contig62975	1372	1651	1	0.104801	16	4.1e-07	0.0025	0.95369	0.84888
Contig63060	796	1251	1	0.127385	10	0.0036	0.016	0.88294	0.75555
Contig63641	220	295	1	0.106556	15	0.00043	0.0034	0.69699	0.59043
Contig63681	1158	1379	1	0.111908	10	0.017	0.11	0.71768	0.60577
Contig64153	227	313	1	0.116455	10	0.0033	0.02	0.97815	0.8617
Contig64719	1240	1279	1	0.110726	10	0.00021	0.0042	0.98311	0.87238
Contig66006	286	729	1	-0.142433	11	0.00022	0.00099	0.60143	0.74387
Contig66382	24056	24180	1	0.164002	10	0.005	0.0044	0.75817	0.59416
Contig67009	1382	1457	1	0.244082	12	2.7e-10	7.3e-05	0.98727	0.74318
Contig67294	44	468	1	0.16376	10	8.9e-05	0.0058	0.86158	0.69782
Contig69668	124	299	1	0.109928	10	0.0029	0.061	0.86559	0.75566
Contig69934	662	841	1	-0.16732	12	2e-08	9.1e-06	0.79565	0.96297
Contig69940	2416	2577	1	-0.195793	10	0.0021	0.0033	0.5023	0.69809
Contig70900	425	517	1	0.105562	10	0.00096	0.013	0.89713	0.79157
Contig71310	543	617	1	0.112567	10	0.00026	0.0048	0.94671	0.83414
Contig72687	9545	10334	1	0.170308	16	1e-09	8.3e-06	0.90109	0.73078
Contig72687	11589	11851	1	0.137333	10	4.6e-05	0.00021	0.98083	0.8435
Contig72687	25402	26072	1	0.140662	14	0.0002	0.0092	0.45391	0.31325
Contig74114	1365	1629	1	0.118311	10	0.00018	0.003	0.97317	0.85486
Contig75039	584	1033	1	0.158102	14	4.5e-14	0.00052	0.99379	0.83568
Contig75627	409	837	1	-0.102809	12	0.00093	0.0044	0.85618	0.95899
Contig76676	2591	3272	1	-0.103715	10	0.0045	0.025	0.68759	0.7913
Contig77543	688	1091	1	0.109672	10	0.00096	0.031	0.90557	0.7959
Contig78496	20549	21242	1	0.148691	10	5.6e-05	0.0017	0.89979	0.7511
Contig79039	29170	29739	1	0.144517	10	0.0087	0.017	0.9029	0.75838
Contig79039	30926	31196	1	0.109002	10	0.0022	0.024	0.97806	0.86906
Contig79327	148	632	1	0.110184	11	0.00025	0.001	0.95779	0.8476
Contig79712	396	535	1	0.124149	10	3.1e-05	0.00029	0.9596	0.83545
Contig79899	14478	14661	1	-0.242015	10	1.2e-06	8.9e-06	0.28082	0.52284
Contig80617	25993	26232	1	0.103126	12	2.6e-05	0.00064	0.98975	0.88662
Contig81883	190	1122	1	0.1025	10	0.0018	0.0057	0.97841	0.87591
Contig81890	6058	6179	1	-0.167602	10	0.074	0.00043	1.6667e-07	0.1676
Contig83518	1117	1372	1	0.117924	10	0.37	0.29	0.82936	0.71144
Contig83901	1349	1853	1	0.101578	10	0.0017	0.033	0.95459	0.85301
Contig84132	487	1321	1	0.100889	20	4.5e-08	1.9e-05	0.96699	0.8661
Contig84586	565	944	1	0.165192	14	9.9e-13	0.0053	0.97902	0.81383
Contig85677	3020	3437	1	0.122116	14	0.0086	0.11	0.96598	0.84386
Contig86301	222	733	1	0.174349	10	8.8e-06	1.6e-05	0.95513	0.78078
Contig86569	1046	1128	1	-0.122571	10	9.8e-05	0.00032	0.22378	0.34635
Contig86856	252	457	1	0.10018	10	0.87	0.008	0.6448	0.54462
Contig86940	2607	3134	1	0.128763	21	6.6e-11	1.1e-05	0.9664	0.83763
Contig86940	4242	5640	1	0.160685	23	1.4e-09	0.0057	0.96885	0.80816
Contig86940	6003	6663	1	0.107168	16	0.0018	0.081	0.95756	0.85039
Contig88571	598	719	1	0.177324	10	0.00035	0.0084	0.75033	0.57301
Contig89009	73	476	1	0.108466	10	0.13	0.17	0.70981	0.60134
Contig89296	543	1095	1	-0.102778	12	0.0019	0.024	0.70538	0.80816

## Sheet: CHG_DMRs_withFmand
chr	start	stop	q-value	mean_meth_diff	number_cytosines	p(MWU)	p(2DKs)	mean_g1	mean_g2
Contig1417	73482	73861	3.8e-20	0.41796	13	4.6e-14	1.3e-25	0.42085	0.0028869
Contig80617	25843	26514	1.2e-16	0.316869	36	4.1e-14	4.2e-22	0.59923	0.28236
Contig3763	18605	19045	8.2e-14	0.622008	10	4e-14	2.8e-19	0.7381	0.1161
Contig4857	1693	2245	3.3e-13	0.257334	24	4.3e-14	1.1e-18	0.33545	0.078113
Contig505	152586	153823	1.6e-12	0.344699	25	4.3e-14	5.5e-18	0.54698	0.20228
Contig10221	11372	11638	1.4e-09	-0.344389	11	6.1e-14	4.8e-15	0.47283	0.81722
Contig710	99778	100556	2.1e-09	0.31543	29	4.5e-14	7.3e-15	0.8561	0.54067
Contig2114	26439	27355	2.6e-09	-0.39511	13	4.7e-14	8.8e-15	0.36704	0.76215
Contig78496	20485	21288	4.5e-09	0.252574	13	4.1e-14	1.5e-14	0.35422	0.10165
Contig5994	32565	32692	1.4e-08	0.390358	10	4.1e-14	4.8e-14	0.46852	0.078159
Contig13194	2281	2503	2.5e-07	0.294832	15	4.4e-14	8.6e-13	0.39928	0.10445
Contig2124	52597	53432	3.7e-07	0.242471	22	4.6e-14	1.3e-12	0.88409	0.64162
Contig1703	69697	70142	4.1e-07	-0.182197	24	0.69	1.4e-12	0.0060198	0.18822
Contig4823	32745	33503	5.7e-07	-0.309217	22	0.85	1.9e-12	0.0021667	0.31138
Contig3035	79892	80375	6.2e-07	-0.468808	10	4.2e-14	2.1e-12	0.23558	0.70439
Contig3656	23926	24240	1e-06	-0.134897	39	4e-14	3.5e-12	0.73412	0.86902
Contig72687	6546	6847	1.2e-06	0.474102	10	4.3e-14	3.9e-12	0.61273	0.13863
Contig72687	31254	31713	1.2e-06	0.329227	15	4.2e-14	4.2e-12	0.64805	0.31882
Contig2279	41517	41721	3.1e-06	0.308808	10	2.2e-06	1.1e-11	0.57707	0.26826
Contig892	23115	24499	4.8e-06	0.210577	38	4.5e-14	1.7e-11	0.55051	0.33994
Contig3677	24269	24631	7.7e-06	0.398864	12	1.7e-13	2.6e-11	0.65367	0.25481
Contig31564	5003	5405	8.8e-06	0.273616	10	4.2e-14	3e-11	0.28849	0.014869
Contig2187	123467	123722	1.1e-05	-0.164426	22	0.006	3.8e-11	0.001894	0.16632
Contig1991	59224	59682	1.3e-05	-0.481663	14	4.2e-14	4.3e-11	0.19301	0.67468
Contig2904	105190	105854	1.3e-05	0.225696	19	4e-14	4.5e-11	0.89487	0.66918
Contig31142	4550	5240	1.3e-05	0.211442	13	2e-12	4.4e-11	0.9155	0.70406
Contig71553	14687	15560	1.3e-05	-0.198338	21	0.28	4.3e-11	9.5238e-08	0.19834
Contig80617	25577	25839	1.4e-05	0.480988	12	6.4e-13	4.6e-11	0.62247	0.14148
Contig4566	24050	26423	1.8e-05	-0.224319	60	9.6e-13	6e-11	0.017902	0.24222
Contig6776	1966	2172	2e-05	0.294256	12	1.9e-11	7e-11	0.50313	0.20887
Contig63681	167	558	2.7e-05	0.157428	11	4e-14	9.4e-11	0.15743	4.9587e-08
Contig56283	38271	38681	3.1e-05	-0.290231	11	4.4e-14	1e-10	0.62103	0.91126
Contig9023	28037	29357	3.2e-05	-0.150965	30	4.2e-13	1.1e-10	0.64703	0.798
Contig3629	24896	25193	3.8e-05	-0.432425	10	3.4e-05	1.3e-10	5e-08	0.43242
Contig2118	69791	70217	7.1e-05	0.451872	10	1.6e-13	2.4e-10	0.85452	0.40265
Contig24	378629	379045	9e-05	0.273278	22	4.3e-14	3.1e-10	0.84474	0.57146
Contig5991	69492	69924	9.3e-05	0.481196	10	9.3e-12	3.2e-10	0.91421	0.43302
Contig10498	12364	12731	0.00012	0.200279	18	4.4e-14	4.3e-10	0.23336	0.033076
Contig2478	520	799	0.00025	-0.237889	10	2.6e-10	8.5e-10	0.57782	0.81571
Contig13780	422	690	0.00031	0.345989	15	7.2e-14	1.1e-09	0.79209	0.4461
Contig6324	8133	8379	0.00037	0.231842	12	4.5e-14	1.3e-09	0.3213	0.089456
Contig1284	19134	19552	0.00041	-0.260568	12	2.4e-10	1.4e-09	0.56001	0.82058
Contig5565	35390	35641	0.00054	-0.185201	17	8.1e-11	1.9e-09	0.64239	0.82759
Contig86940	4290	5659	0.00065	0.215099	27	1.1e-13	2.2e-09	0.85944	0.64434
Contig66870	1578	2039	0.00069	0.364102	12	7.2e-14	2.3e-09	0.49121	0.12711
Contig135	167905	168058	0.00087	0.305045	11	6.3e-11	3e-09	0.8643	0.55926
Contig2118	80151	80689	0.00089	-0.423211	10	1.6e-09	3e-09	0.29812	0.72134
Contig1731	156115	156357	0.001	0.160802	18	2.9e-12	3.5e-09	0.93341	0.77261
Contig4855	23252	23773	0.0012	0.306991	14	1.6e-08	4.1e-09	0.63367	0.32668
Contig25673	288	413	0.0012	0.198261	12	3.1e-12	4e-09	0.89343	0.69517
Contig2196	41514	42083	0.0013	0.258134	16	6.7e-14	4.3e-09	0.74521	0.48708
Contig4981	30572	31182	0.0013	0.28909	20	4.4e-14	4.6e-09	0.81097	0.52188
Contig2971	103767	104080	0.0018	0.350176	10	5.9e-12	6.1e-09	0.7027	0.35253
Contig2537	10440	10925	0.0021	0.243232	12	7.7e-11	7.2e-09	0.94681	0.70357
Contig1090	2487	2608	0.0023	0.158596	12	1.7e-05	7.8e-09	0.41115	0.25255
Contig2196	74362	74716	0.0023	0.135261	10	2.3e-10	7.8e-09	0.96705	0.83179
Contig6391	20794	21956	0.0028	0.121311	34	5e-10	9.6e-09	0.92303	0.80172
Contig1138	113487	114044	0.0029	0.325527	20	4.5e-13	9.8e-09	0.80363	0.47811
Contig721	139533	140852	0.0034	0.217922	53	7.3e-12	1.2e-08	0.87091	0.65299
Contig1431	274864	274973	0.0039	0.384322	10	5.6e-12	1.3e-08	0.5136	0.12928
Contig96	123171	123339	0.004	-0.214737	15	0.67	1.4e-08	4.4444e-08	0.21474
Contig362	220854	221222	0.0047	0.449656	10	5.9e-14	1.6e-08	0.89244	0.44278
Contig9526	11648	12432	0.0047	-0.16382	15	3.2e-10	1.6e-08	0.70189	0.86571
Contig341	186472	187127	0.0052	0.252854	10	1.4e-10	1.8e-08	0.9406	0.68775
Contig3971	24654	25494	0.0054	-0.135685	21	5.1e-12	1.8e-08	0.69668	0.83236
Contig3160	116887	117126	0.0055	-0.461952	10	7.8e-14	1.9e-08	0.30656	0.76851
Contig6773	83931	84313	0.0066	-0.156218	10	7e-11	2.2e-08	0.77403	0.93025
Contig415	154217	154680	0.0067	0.177301	12	4.2e-14	2.3e-08	0.18245	0.0051533
Contig6411	42457	42957	0.0067	0.305822	10	7.5e-06	2.3e-08	0.67361	0.36779
Contig80617	26552	27043	0.011	0.240302	21	7.3e-10	3.9e-08	0.66527	0.42497
Contig514	36054	36647	0.012	0.302716	11	1.3e-09	4.1e-08	0.58332	0.2806
Contig1496	48277	48386	0.012	0.185074	10	4.3e-14	4e-08	0.20222	0.017142
Contig2869	17342	17410	0.015	0.210144	10	8.3e-10	5.3e-08	0.93437	0.72422
Contig176	148228	148441	0.016	0.213143	14	3.1e-08	5.6e-08	0.41323	0.20008
Contig6918	5584	5717	0.018	-0.228528	13	0.00023	6.2e-08	0.040308	0.26884
Contig220	95007	95130	0.019	0.141318	18	2.6e-10	6.3e-08	0.88861	0.74729
Contig55060	437	658	0.02	0.46566	10	1e-13	6.7e-08	0.76708	0.30142
Contig14	216368	216949	0.024	0.273893	17	1.9e-12	8.2e-08	0.75921	0.48532
Contig10122	1882	3213	0.024	-0.220271	27	0.18	8.2e-08	0.056451	0.27672
Contig1192	212157	212995	0.025	-0.221009	18	1.2e-10	8.7e-08	0.1925	0.41351
Contig750	26513	26771	0.028	-0.338904	10	7e-09	9.4e-08	0.44481	0.78371
Contig687	21080	21600	0.031	0.22412	23	1.1e-08	1.1e-07	0.66648	0.44236
Contig2804	47837	48327	0.031	0.103592	18	3.3e-09	1.1e-07	0.88672	0.78312
Contig295	62063	62655	0.033	0.25233	10	6.9e-10	1.1e-07	0.89389	0.64156
Contig642	48054	48119	0.033	0.152196	12	6.6e-12	1.1e-07	0.94506	0.79286
Contig2309	78623	79164	0.038	-0.237301	13	0.16	1.3e-07	0.0039861	0.24129
Contig61180	453	824	0.04	0.308361	10	1.3e-08	1.4e-07	0.91272	0.60436
Contig5943	33889	34425	0.043	-0.340012	10	1.5e-07	1.5e-07	0.2332	0.57321
Contig25797	3695	4051	0.043	0.16833	10	8.3e-08	1.5e-07	0.95265	0.78432
Contig3446	51412	51800	0.06	0.369341	10	3.5e-11	2.1e-07	0.8393	0.46996
Contig1496	53061	53870	0.062	-0.206644	34	0.012	2.1e-07	0.092942	0.29959
Contig590	84324	84405	0.067	0.194198	12	4.5e-10	2.3e-07	0.74269	0.54849
Contig83948	51111	51908	0.071	0.250643	14	4.6e-11	2.4e-07	0.83748	0.58684
Contig2602	54219	54585	0.073	0.322329	10	3.2e-08	2.5e-07	0.72992	0.40759
Contig3383	34612	34796	0.073	-0.174837	21	9e-12	2.5e-07	0.56992	0.74476
Contig3993	48232	49061	0.075	0.263404	12	1.6e-09	2.6e-07	0.89656	0.63315
Contig4533	99752	99924	0.095	0.316933	10	3.8e-10	3.2e-07	0.81853	0.5016
Contig38593	34504	34914	0.1	0.247839	10	1.9e-09	3.5e-07	0.81301	0.56518
Contig67009	1335	2175	0.11	0.201975	27	1.1e-12	3.7e-07	0.90436	0.70239
Contig377	244067	244776	0.12	-0.279583	14	7e-10	4.2e-07	0.2642	0.54378
Contig1436	51173	51824	0.12	0.39572	10	2.7e-09	4.2e-07	0.70052	0.3048
Contig1965	40564	41006	0.12	-0.107463	22	4.9e-09	4.2e-07	0.70494	0.81241
Contig2779	166368	167216	0.12	0.180044	39	4.8e-14	4.1e-07	0.21154	0.031499
Contig37	14332	14864	0.15	0.112279	13	1.3e-07	5.2e-07	0.92925	0.81697
Contig1447	166908	167227	0.15	-0.236367	11	1.9e-09	5e-07	0.62657	0.86294
Contig1563	91431	91666	0.16	0.106183	11	5.6e-14	5.4e-07	0.16926	0.063074
Contig165	220597	221070	0.19	0.128706	20	2e-09	6.5e-07	0.90296	0.77425
Contig5500	22924	23273	0.19	-0.202585	13	4.1e-07	6.4e-07	0.64481	0.84739
Contig3424	122404	122611	0.2	0.158343	10	4.5e-09	6.9e-07	0.9592	0.80086
Contig7472	34369	34987	0.2	0.160493	26	9.3e-09	6.8e-07	0.76081	0.60032
Contig1243	115675	117170	0.23	0.173211	28	1.1e-09	7.9e-07	0.85234	0.67913
Contig71411	120	804	0.23	-0.271878	14	0.0032	8e-07	0.02769	0.29957
Contig2733	29273	30471	0.24	-0.240188	36	4e-09	8.2e-07	0.0060319	0.24622
Contig674	21925	22247	0.25	0.21355	15	1.6e-08	8.5e-07	0.78162	0.56807
Contig10218	1183	1786	0.25	-0.301817	14	9.5e-09	8.5e-07	0.48697	0.78878
Contig3904	124018	124088	0.26	0.194643	10	2e-10	8.9e-07	0.85482	0.66017
Contig1143	1642	1758	0.28	0.141553	13	7.2e-09	9.7e-07	0.24372	0.10217
Contig3141	1505	2107	0.28	0.263291	17	1.3e-12	9.7e-07	0.90783	0.64454
Contig56476	1142	2491	0.28	0.209401	30	4.4e-10	9.6e-07	0.84359	0.63419
Contig6969	9194	9619	0.3	0.154149	15	2.8e-09	1e-06	0.92028	0.76613
Contig1960	15608	16134	0.31	-0.390128	10	1.1e-08	1.1e-06	0.54131	0.93144
Contig820	56777	56984	0.33	0.161174	17	3.5e-09	1.1e-06	0.85961	0.69843
Contig199	245694	245769	0.36	0.143524	10	1.4e-10	1.2e-06	0.20973	0.066209
Contig452	238757	239303	0.38	0.131184	27	1e-09	1.3e-06	0.93764	0.80645
Contig47799	1952	2299	0.38	0.197627	17	3.6e-09	1.3e-06	0.89637	0.69875
Contig1476	28817	29123	0.43	-0.125102	19	0.0026	1.5e-06	0.0017545	0.12686
Contig88524	1554	1692	0.43	-0.170479	10	0.0012	1.5e-06	0.3994	0.56988
Contig2196	39051	39497	0.44	0.267459	18	4.6e-11	1.5e-06	0.6039	0.33644
Contig5911	87606	87693	0.45	-0.170522	10	1.5e-07	1.5e-06	0.66688	0.83741
Contig1090	14841	15362	0.47	0.125427	17	4.6e-14	1.6e-06	0.12543	8.0214e-08
Contig2733	30818	31135	0.48	-0.311115	21	0.00014	1.6e-06	1.0317e-07	0.31112
Contig10409	5896	6109	0.48	-0.34395	10	5.1e-12	1.6e-06	0.36128	0.70523
Contig5764	3964	4149	0.51	-0.305885	10	0.21	1.7e-06	0.0077632	0.31365
Contig70376	2991	3306	0.53	0.249965	10	5.6e-07	1.8e-06	0.91603	0.66606
Contig1884	235842	236168	0.63	-0.282241	14	3.5e-13	2.1e-06	0.28147	0.56372
Contig2652	112125	112377	0.64	0.287096	13	1.3e-10	2.2e-06	0.79811	0.51101
Contig3195	7390	7493	0.68	-0.281706	22	1.2e-06	2.3e-06	0.62906	0.91077
Contig110	261073	261367	0.7	0.102553	14	8.4e-07	2.4e-06	0.87736	0.77481
Contig1345	2471	2848	0.76	0.164266	12	1.8e-08	2.6e-06	0.96828	0.80401
Contig658	162841	163562	0.85	0.183477	20	1.1e-08	2.9e-06	0.79264	0.60916
Contig6034	40737	41015	0.85	-0.328885	11	7.9e-08	2.9e-06	0.10593	0.43482
Contig3034	62114	62428	0.86	0.226888	18	2.4e-10	2.9e-06	0.91035	0.68346
Contig1034	18739	19087	0.9	0.26443	10	2.3e-08	3.1e-06	0.47219	0.20776
Contig1516	9428	10567	0.91	-0.212606	14	2.9e-08	3.1e-06	0.17434	0.38694
Contig3561	85886	86672	0.91	0.316989	15	1.3e-08	3.1e-06	0.75617	0.43918
Contig80617	27481	27975	0.94	0.352392	12	8.5e-12	3.2e-06	0.69369	0.34129
Contig0	37328	37496	1	0.147851	10	1.4e-05	0.0003	0.91901	0.77116
Contig0	598003	598250	1	0.104113	16	0.062	0.19	0.82723	0.72312
Contig1	294316	294423	1	0.162575	10	0.00024	0.0016	0.41861	0.25604
Contig4	92035	92169	1	0.111856	10	0.026	0.21	0.69775	0.5859
Contig4	413122	413440	1	0.121637	10	3.7e-06	0.0019	0.96237	0.84073
Contig5	365768	366344	1	0.121603	13	9.7e-05	0.0019	0.91418	0.79258
Contig8	2085	2181	1	0.115163	10	0.0035	0.14	0.91342	0.79825
Contig8	442371	442697	1	0.158804	10	0.00022	0.003	0.5226	0.36379
Contig9	10791	11516	1	0.232809	28	0.0017	5.9e-05	0.9441	0.71129
Contig9	403765	403812	1	0.117047	10	0.0013	0.011	0.91322	0.79617
Contig11	103889	104131	1	0.109968	16	0.0002	0.013	0.91494	0.80497
Contig12	46862	47907	1	0.142975	13	0.00039	0.0049	0.93696	0.79398
Contig14	278577	278883	1	0.11227	10	0.00036	0.0014	0.92903	0.81676
Contig15	270739	270907	1	0.122333	10	0.0003	0.015	0.8945	0.77217
Contig15	348221	348734	1	0.154738	10	0.0099	0.059	0.79571	0.64097
Contig16	364875	365467	1	0.106377	13	2.2e-06	0.00028	0.94146	0.83508
Contig17	87113	87393	1	0.116117	14	0.00074	0.0055	0.9018	0.78568
Contig19	218722	218809	1	-0.157047	10	1.3e-06	0.0023	0.67532	0.83236
Contig19	299556	299719	1	0.139636	10	1.7e-05	0.00022	0.6444	0.50476
Contig20	184071	184318	1	0.106567	10	0.072	0.19	0.90031	0.79374
Contig20	437181	437313	1	0.107234	12	6.2e-05	0.0015	0.88058	0.77335
Contig21	91474	91632	1	0.108227	10	0.0088	0.091	0.80139	0.69316
Contig22	43259	43507	1	0.108033	10	0.0044	0.025	0.9234	0.81537
Contig22	105769	105812	1	0.221391	10	6.2e-05	0.024	0.94311	0.72171
Contig22	164598	165027	1	0.11213	12	0.00085	0.01	0.94476	0.83263
Contig22	371625	371931	1	0.102093	12	0.00084	0.0013	0.87677	0.77468
Contig23	112345	113409	1	0.271315	10	1.9e-05	0.0021	0.84207	0.57076
Contig23	185334	185958	1	0.104028	12	0.00011	0.0092	0.86453	0.7605
Contig24	73050	73335	1	0.147801	14	4e-05	0.0047	0.6101	0.4623
Contig25	215931	216717	1	0.100208	12	0.021	0.47	0.896	0.79579
Contig25	243028	243500	1	0.106221	19	0.00011	0.0017	0.88059	0.77436
Contig25	247158	247253	1	0.101725	10	0.013	0.016	0.80905	0.70733
Contig25	341798	342402	1	-0.249675	11	0.024	0.0014	0.014383	0.26406
Contig25	440759	441266	1	0.157561	10	0.0011	0.01	0.89947	0.74191
Contig25	441297	442433	1	0.10306	19	5.4e-05	0.0042	0.91453	0.81147
Contig27	263198	263471	1	0.143101	10	0.00011	0.015	0.87375	0.73065
Contig27	295104	295629	1	0.146755	16	2.5e-06	0.00025	0.88994	0.74318
Contig29	280820	281497	1	0.106515	12	0.00066	0.0077	0.94126	0.83475
Contig31	129921	130418	1	0.123317	14	0.0006	0.0088	0.94786	0.82454
Contig31	254984	255178	1	-0.105781	10	0.015	0.068	0.69857	0.80435
Contig31	315475	315754	1	0.126249	10	0.00044	0.013	0.96388	0.83763
Contig32	259716	260139	1	0.13866	10	2.5e-05	4.1e-06	0.41797	0.27931
Contig32	289870	290501	1	0.108885	10	0.013	0.079	0.38326	0.27437
Contig34	415714	415774	1	0.113695	10	0.12	0.018	0.92422	0.81053
Contig37	76472	76614	1	0.247552	11	8.8e-05	0.0014	0.89894	0.65139
Contig37	136270	136808	1	0.119073	16	0.00016	0.011	0.89767	0.7786
Contig37	358059	358583	1	0.28565	14	3.6e-09	1.3e-05	0.90308	0.61743
Contig38	58113	58306	1	0.112822	10	0.0024	0.0077	0.87404	0.76121
Contig38	138922	139136	1	0.10798	10	3.6e-05	0.0078	0.90677	0.79879
Contig39	280751	281287	1	0.118264	10	0.00031	0.023	0.93267	0.8144
Contig41	37469	37725	1	0.148222	10	0.004	0.12	0.65302	0.5048
Contig44	21530	21819	1	0.126998	10	0.13	0.22	0.82468	0.69768
Contig45	177990	178145	1	0.106331	19	1.6e-06	6.8e-05	0.82211	0.71578
Contig47	247810	248580	1	0.10453	10	0.073	0.39	0.81453	0.71
Contig48	294915	295151	1	0.100967	10	0.015	0.11	0.78531	0.68435
Contig49	264413	264614	1	0.131983	12	0.0034	0.0092	0.82501	0.69302
Contig52	264375	264767	1	0.101118	12	0.02	0.069	0.86141	0.7603
Contig54	3694	3843	1	0.105465	10	0.0032	0.055	0.86042	0.75496
Contig55	241535	242048	1	0.119793	10	0.034	0.086	0.84659	0.7268
Contig59	112220	112418	1	0.126813	10	0.0081	0.069	0.71694	0.59013
Contig60	140825	141841	1	0.147173	10	0.0046	0.029	0.7527	0.60553
Contig61	265423	265729	1	0.111052	10	0.016	0.18	0.9456	0.83454
Contig63	99856	100455	1	0.231826	10	0.002	0.016	0.89909	0.66727
Contig65	329306	329729	1	-0.254888	17	1.7e-05	0.00044	2.9412e-08	0.25489
Contig68	105072	105748	1	0.100045	10	0.0017	0.028	0.96824	0.86819
Contig68	147598	148123	1	0.112419	13	0.0022	0.0057	0.8257	0.71328
Contig68	148699	149003	1	0.108574	10	0.00043	0.00026	0.83409	0.72552
Contig69	86653	87491	1	0.24855	11	0.0017	0.0032	0.80602	0.55747
Contig69	252945	253235	1	0.111331	10	0.1	0.32	0.90213	0.7908
Contig72	106926	107005	1	0.100449	10	0.034	0.051	0.55564	0.45519
Contig74	107935	108352	1	0.104402	12	0.0016	0.0093	0.89209	0.78768
Contig74	139119	139600	1	0.104174	12	0.0054	0.088	0.91088	0.8067
Contig75	154949	155046	1	-0.133293	15	1.1e-08	0.00012	0.6873	0.8206
Contig76	112975	113176	1	0.109985	10	0.01	0.065	0.86478	0.7548
Contig85	267049	267180	1	0.12504	10	0.051	0.13	0.707	0.58196
Contig85	324091	324219	1	0.158565	10	7.4e-05	0.002	0.90104	0.74248
Contig86	224934	225722	1	0.197596	11	0.014	0.12	0.91553	0.71793
Contig88	245982	246687	1	0.151299	10	0.011	0.11	0.88294	0.73165
Contig90	2308	2464	1	0.157106	11	0.00028	0.11	0.9032	0.74609
Contig91	171526	172069	1	0.154235	10	0.0054	0.071	0.76407	0.60983
Contig95	133883	134248	1	0.100259	12	0.038	0.36	0.89342	0.79316
Contig99	14695	15031	1	0.108733	10	0.012	0.081	0.8793	0.77057
Contig101	31222	31645	1	-0.122719	10	0.0035	0.0081	0.61245	0.73517
Contig101	218280	218845	1	0.125578	10	0.0043	0.07	0.70885	0.58327
Contig101	221340	221790	1	0.107744	10	0.039	0.18	0.67372	0.56598
Contig101	227018	227552	1	0.117743	10	0.0017	0.035	0.77668	0.65894
Contig103	72943	73655	1	0.135369	11	6.5e-05	0.0021	0.86148	0.72611
Contig103	280042	281058	1	0.121086	12	0.005	0.048	0.70246	0.58137
Contig104	92804	92984	1	0.135255	10	0.013	0.23	0.5558	0.42054
Contig105	58418	58815	1	0.114667	10	0.0021	0.015	0.82613	0.71146
Contig105	58960	59313	1	0.110474	10	0.00021	0.0033	0.94316	0.83269
Contig105	59600	60089	1	0.147252	14	2.5e-05	0.00056	0.82805	0.68079
Contig106	192020	192402	1	0.112905	11	0.0033	0.06	0.90144	0.78854
Contig106	208618	209225	1	0.113508	10	0.0012	0.051	0.78116	0.66765
Contig107	297693	297754	1	0.111534	10	0.0062	0.058	0.92628	0.81475
Contig109	43133	43379	1	-0.10648	10	0.038	0.071	0.45872	0.5652
Contig112	29358	29487	1	0.131897	10	3.6e-05	1.9e-05	0.83357	0.70167
Contig115	114575	114862	1	0.108489	10	6.3e-06	0.13	0.35067	0.24218
Contig116	118446	118667	1	0.143023	10	0.00049	0.011	0.80352	0.66049
Contig116	189357	189728	1	-0.125294	11	0.19	0.012	0.0043334	0.12963
Contig119	145756	146300	1	0.114793	10	1e-07	0.011	0.96388	0.84909
Contig120	245138	245389	1	0.105567	16	0.026	0.18	0.60676	0.50119
Contig120	313413	313591	1	-0.153025	10	0.012	0.05	0.60541	0.75843
Contig121	173452	173709	1	0.151954	10	0.0073	0.034	0.92307	0.77111
Contig124	55924	56139	1	0.196113	10	2.4e-05	0.00036	0.8781	0.68198
Contig129	70256	70507	1	-0.186315	10	2.9e-08	5.4e-06	0.47035	0.65666
Contig130	126554	127060	1	0.101133	10	0.00033	0.0041	0.85277	0.75163
Contig131	424041	424231	1	0.135972	10	0.1	0.045	0.86154	0.72557
Contig131	424644	424998	1	0.113182	11	0.00027	0.0049	0.91355	0.80037
Contig135	39120	39434	1	0.103445	10	0.16	0.21	0.82861	0.72517
Contig135	40119	40799	1	0.104854	12	0.002	0.032	0.90253	0.79768
Contig135	155876	156259	1	0.249581	10	2.9e-07	0.00018	0.8251	0.57552
Contig135	157377	157504	1	0.164017	10	6.4e-05	0.01	0.88067	0.71665
Contig135	165802	166232	1	0.193272	14	1.7e-06	5.7e-06	0.85606	0.66279
Contig136	157168	157728	1	0.108464	13	6.2e-06	0.00086	0.89469	0.78623
Contig137	131520	131666	1	-0.151957	10	1.2e-07	2.9e-05	0.71193	0.86389
Contig138	197315	197545	1	0.109668	10	0.00023	0.0051	0.92092	0.81125
Contig140	67735	68399	1	0.111443	10	0.0052	0.052	0.87297	0.76153
Contig140	97945	98630	1	0.119242	10	0.0028	0.031	0.90876	0.78952
Contig150	135361	135645	1	-0.166683	12	0.00046	0.0092	0.0030834	0.16977
Contig151	48221	48770	1	0.106069	17	0.0016	0.095	0.84118	0.73511
Contig156	232677	233087	1	0.104948	10	0.039	0.057	0.80653	0.70158
Contig158	32203	32653	1	0.1676	10	0.0017	0.028	0.68002	0.51242
Contig158	37166	37457	1	0.126061	12	6.6e-05	0.0024	0.96282	0.83676
Contig158	63279	63425	1	-0.135562	10	2.1e-05	0.0027	0.62917	0.76474
Contig164	228062	228335	1	0.12286	14	0.0014	0.025	0.91351	0.79065
Contig165	221330	221788	1	0.122158	13	4.8e-05	0.00045	0.88401	0.76185
Contig167	175817	175900	1	0.136134	10	0.14	0.19	0.7962	0.66007
Contig168	213459	213819	1	0.130703	13	0.18	0.16	0.92865	0.79795
Contig168	310377	311170	1	0.218527	15	0.00028	0.02	0.85709	0.63856
Contig174	68427	68734	1	0.106211	10	9.1e-05	0.0017	0.96095	0.85474
Contig183	340629	341128	1	0.143792	13	0.00052	0.002	0.93454	0.79075
Contig183	354591	354772	1	0.117414	10	0.0065	0.15	0.8252	0.70779
Contig183	452930	453404	1	0.202302	12	7.4e-05	0.0051	0.8692	0.66689
Contig183	477916	478250	1	0.115545	12	0.00081	0.0023	0.8215	0.70596
Contig187	53588	53899	1	0.108531	10	0.13	0.36	0.78423	0.6757
Contig187	78946	79165	1	0.189389	14	0.00026	0.007	0.66138	0.47199
Contig188	233282	233559	1	0.107464	10	0.016	0.17	0.75328	0.64581
Contig188	236946	237309	1	0.157249	10	9.4e-07	0.00042	0.9501	0.79285
Contig190	10043	10275	1	0.11835	10	0.011	0.17	0.79777	0.67942
Contig190	143142	143274	1	0.128864	10	0.012	0.11	0.87348	0.74461
Contig191	163331	163732	1	0.117037	10	0.054	0.086	0.86848	0.75144
Contig194	40193	40284	1	0.167796	10	7.3e-07	4.8e-05	0.8749	0.7071
Contig194	40343	40946	1	0.104461	10	0.0014	0.27	0.90144	0.79698
Contig195	104220	104422	1	0.117057	10	0.00015	0.0064	0.90366	0.78661
Contig198	55083	55296	1	0.131189	10	0.0022	0.018	0.83595	0.70476
Contig199	126057	126487	1	0.152642	12	2.7e-06	0.0004	0.94378	0.79114
Contig200	238125	238593	1	0.136292	12	4.1e-05	0.0017	0.94034	0.80404
Contig201	1562	2077	1	0.106331	12	0.0028	0.015	0.87279	0.76646
Contig202	173894	174214	1	0.107027	10	0.077	0.22	0.71077	0.60374
Contig206	161443	161516	1	0.102961	10	0.00094	0.015	0.93055	0.82759
Contig213	207350	207590	1	0.175575	10	0.0037	0.017	0.92959	0.75402
Contig213	221074	221325	1	0.118027	10	0.0016	0.027	0.91632	0.79829
Contig217	187913	188083	1	0.117221	10	0.0077	0.1	0.85929	0.74207
Contig217	391688	391804	1	0.106238	10	0.0013	0.015	0.88907	0.78283
Contig217	548766	549517	1	0.232775	14	1.2e-06	0.00014	0.65585	0.42308
Contig217	550427	551066	1	0.181828	15	7.4e-07	0.00015	0.59361	0.41179
Contig217	577114	577424	1	0.118086	10	0.044	0.16	0.90233	0.78424
Contig218	166613	166917	1	0.137062	10	0.00037	0.0052	0.82125	0.68419
Contig218	175471	175826	1	0.150106	13	0.00098	0.0044	0.90959	0.75948
Contig219	39162	39799	1	0.112945	10	2.2e-05	0.00046	0.96321	0.85027
Contig222	204519	204866	1	-0.196048	11	0.00067	0.036	0.70608	0.90213
Contig224	84083	84121	1	0.107186	10	8.1e-07	0.00013	0.92935	0.82216
Contig224	190629	191631	1	0.152434	13	0.00068	0.047	0.83933	0.6869
Contig225	67340	67611	1	0.143147	10	1.1e-05	0.00032	0.91621	0.77306
Contig227	154657	155092	1	0.107533	11	0.0018	0.029	0.91385	0.80631
Contig235	102099	102643	1	0.117518	10	0.0019	0.047	0.89612	0.77861
Contig235	165358	166064	1	0.17621	13	1.2e-06	0.0052	0.87332	0.69711
Contig242	85415	85857	1	0.117365	10	0.024	0.061	0.86395	0.74658
Contig243	4696	5129	1	0.134071	12	0.0027	0.08	0.75453	0.62046
Contig243	167129	167718	1	0.114592	10	0.0041	0.01	0.80258	0.68799
Contig243	204153	204904	1	0.106304	10	0.035	0.15	0.83887	0.73257
Contig244	168779	168891	1	0.114613	10	0.022	0.11	0.90204	0.78743
Contig246	197785	197946	1	0.214886	10	3.9e-05	0.0048	0.7061	0.49121
Contig247	86758	87150	1	0.15687	15	7.3e-05	0.0091	0.52661	0.36974
Contig252	107639	107935	1	0.107524	10	0.00044	0.0093	0.86717	0.75965
Contig256	153710	154243	1	0.180278	10	0.00018	0.0024	0.91943	0.73915
Contig265	88287	88845	1	0.102531	12	0.0039	0.094	0.79172	0.68919
Contig271	25327	25442	1	0.106884	10	0.0059	0.053	0.82057	0.71368
Contig271	40001	40266	1	-0.157173	12	0.23	0.021	0.0034723	0.16064
Contig273	56523	56878	1	0.151772	10	0.00013	0.0052	0.72643	0.57466
Contig275	62454	62716	1	0.204867	10	4e-07	0.00017	0.87477	0.6699
Contig275	94927	95394	1	0.147274	12	3.6e-05	0.00029	0.93359	0.78632
Contig276	28706	29017	1	0.117263	10	0.00047	0.007	0.86632	0.74905
Contig276	246164	246364	1	0.114412	13	0.0015	0.0093	0.56698	0.45257
Contig277	121359	121553	1	0.108873	10	0.099	0.2	0.8482	0.73932
Contig278	75401	75817	1	0.102931	10	0.075	0.29	0.92115	0.81822
Contig279	364343	364716	1	0.123644	10	0.00051	0.018	0.95284	0.82919
Contig279	370840	371160	1	0.118364	11	0.022	0.11	0.86512	0.74676
Contig281	71630	72385	1	0.109337	12	3.6e-06	0.003	0.94481	0.83547
Contig283	26699	26748	1	0.110368	10	0.00017	0.0079	0.95895	0.84858
Contig283	153027	153254	1	0.10315	10	0.0062	0.021	0.75731	0.65416
Contig284	36304	36908	1	0.166858	18	4.8e-07	8.8e-05	0.80945	0.64259
Contig286	48959	49101	1	0.115529	10	0.011	0.12	0.90148	0.78595
Contig286	221311	221644	1	0.113203	10	0.0014	0.034	0.94196	0.82875
Contig291	102401	102783	1	0.256163	10	7.6e-07	8.7e-05	0.87782	0.62165
Contig291	103548	104170	1	0.13885	12	1.2e-05	0.00016	0.84654	0.70769
Contig295	138765	138959	1	0.13771	10	2e-05	0.00012	0.89978	0.76207
Contig295	250632	250754	1	0.10498	10	0.054	0.16	0.94059	0.83561
Contig297	150674	150789	1	0.123105	10	0.0044	0.031	0.89685	0.77374
Contig303	175201	175715	1	0.128091	10	0.00071	0.032	0.92158	0.79349
Contig304	123208	123441	1	0.112619	10	0.013	0.16	0.83125	0.71863
Contig308	101324	102388	1	0.113378	10	0.00059	0.0015	0.89841	0.78503
Contig308	129125	129416	1	0.119775	12	0.0054	0.041	0.78823	0.66845
Contig308	182109	183247	1	0.116384	16	0.0017	0.022	0.90625	0.78986
Contig310	64818	65417	1	0.182447	10	4.5e-05	0.00023	0.93368	0.75124
Contig315	67122	67391	1	0.129411	10	0.0062	0.015	0.94403	0.81462
Contig317	103650	103918	1	0.141654	10	0.001	0.0023	0.96236	0.82071
Contig320	52657	52819	1	0.117813	10	0.0064	0.049	0.88147	0.76366
Contig323	238870	239106	1	0.159218	10	0.0038	0.016	0.84988	0.69067
Contig323	247526	247793	1	0.163744	10	0.0015	0.012	0.98204	0.8183
Contig324	7575	8205	1	0.105816	11	0.011	0.052	0.95638	0.85056
Contig327	124344	124486	1	0.244529	10	1e-06	0.00047	0.89265	0.64812
Contig328	243795	244582	1	0.148771	25	1e-05	0.0012	0.82119	0.67241
Contig335	46549	46874	1	0.138008	10	0.0024	0.014	0.94426	0.80625
Contig335	69853	70008	1	-0.118824	10	0.0002	9e-05	0.82941	0.94823
Contig338	50248	50419	1	0.162986	10	0.063	0.14	0.84888	0.68589
Contig339	12005	12231	1	0.106354	12	0.00053	0.017	0.91846	0.81211
Contig341	182814	183139	1	0.134604	10	0.0028	0.017	0.87001	0.73541
Contig343	49517	49778	1	0.241539	12	2.4e-07	0.00083	0.83415	0.59261
Contig344	19757	20134	1	0.122628	10	0.00025	0.0049	0.91036	0.78773
Contig345	62069	62837	1	0.116533	12	0.0023	0.13	0.92902	0.81249
Contig345	83966	84300	1	0.11046	10	0.032	0.26	0.7852	0.67474
Contig350	30502	30824	1	0.115422	10	0.051	0.39	0.8761	0.76068
Contig350	87784	88181	1	-0.1123	16	0.0045	0.0063	0.78371	0.89601
Contig350	129669	130977	1	0.127293	18	0.015	0.088	0.92002	0.79273
Contig352	285459	285967	1	0.12935	12	0.0004	0.022	0.88556	0.75621
Contig353	6318	6452	1	0.117341	12	1.6e-05	0.0018	0.96182	0.84448
Contig353	184616	184880	1	-0.150007	10	0.0025	0.0082	0.58595	0.73595
Contig354	29967	30899	1	0.11779	10	0.03	0.12	0.86521	0.74742
Contig354	74608	74981	1	0.218348	14	0.0036	0.023	0.92975	0.7114
Contig354	75368	76271	1	0.222012	29	2.2e-10	0.0001	0.88412	0.66211
Contig354	76652	77636	1	0.206632	24	5.7e-08	0.00046	0.8725	0.66586
Contig364	256042	256572	1	0.10199	10	0.05	0.29	0.93813	0.83614
Contig366	120996	121273	1	0.133228	16	0.0096	0.076	0.90775	0.77453
Contig366	131196	131444	1	0.142925	12	0.00049	0.065	0.86076	0.71783
Contig369	24408	24897	1	0.180178	15	9.1e-05	0.00093	0.67496	0.49478
Contig369	196757	196918	1	0.142198	10	0.21	0.23	0.90328	0.76108
Contig370	138932	139567	1	-0.114899	11	0.0025	0.035	0.7886	0.9035
Contig373	177601	177771	1	0.171819	10	0.44	0.2	0.96849	0.79667
Contig381	265387	265735	1	0.290408	10	1.1e-07	2.8e-05	0.82742	0.53701
Contig382	8299	8699	1	0.10166	10	0.04	0.16	0.83022	0.72856
Contig382	20228	21091	1	0.138415	12	0.00018	0.038	0.8803	0.74189
Contig382	57267	57616	1	0.137954	10	0.02	0.1	0.85201	0.71406
Contig382	105819	105998	1	0.100512	10	0.0014	0.0077	0.93507	0.83456
Contig389	150106	150324	1	0.10914	12	2.2e-06	0.00035	0.89304	0.7839
Contig397	144761	144923	1	-0.121906	10	9.9e-05	0.0004	0.79983	0.92173
Contig399	56697	57259	1	0.106634	12	0.02	0.22	0.79246	0.68582
Contig399	73412	73864	1	0.113979	10	0.02	0.13	0.8024	0.68842
Contig399	236538	236816	1	0.172291	10	0.0012	0.026	0.87052	0.69823
Contig400	207229	207493	1	0.11023	10	0.01	0.058	0.89088	0.78065
Contig401	98771	99545	1	0.196416	12	0.0023	0.0071	0.93759	0.74117
Contig403	21036	21333	1	0.119233	10	0.0022	0.018	0.85341	0.73418
Contig403	22063	22738	1	0.153834	22	0.00023	0.00023	0.86171	0.70787
Contig403	154377	155017	1	0.234044	16	9.1e-06	5.7e-05	0.76277	0.52873
Contig410	121546	121928	1	0.128673	10	0.0031	0.023	0.78039	0.65172
Contig410	125033	125625	1	0.125327	12	0.00084	0.03	0.93502	0.8097
Contig410	138224	138388	1	0.123811	12	0.0022	0.063	0.60946	0.48565
Contig417	36299	36509	1	0.109297	12	0.002	0.028	0.89627	0.78698
Contig423	1547	1707	1	0.100299	10	0.0002	0.0098	0.9007	0.8004
Contig429	324389	324735	1	0.107853	10	0.0037	0.039	0.8754	0.76755
Contig432	72875	72938	1	0.121476	10	0.012	0.057	0.85367	0.73219
Contig434	143727	143900	1	0.120673	14	1.7e-05	0.00098	0.88869	0.76802
Contig436	153448	153829	1	0.102578	10	0.0015	0.007	0.87488	0.77231
Contig438	217444	217648	1	0.122958	10	0.00021	0.075	0.8992	0.77624
Contig438	222493	222719	1	0.328453	10	3.9e-08	4.7e-05	0.88775	0.5593
Contig438	223268	224674	1	0.173252	21	3.1e-06	0.00082	0.84107	0.66782
Contig439	13303	13515	1	0.147854	10	0.00028	0.0023	0.77657	0.62872
Contig447	21319	21753	1	-0.153849	12	1e-06	0.00017	0.71578	0.86963
Contig448	25594	25973	1	0.119422	12	0.0087	0.075	0.80139	0.68197
Contig451	163946	164024	1	0.10197	10	0.0054	0.038	0.85433	0.75236
Contig452	247999	248227	1	0.101496	10	0.0082	0.058	0.8464	0.74491
Contig453	11634	12015	1	0.112872	11	0.033	0.16	0.74779	0.63492
Contig454	133147	133709	1	0.107691	12	0.015	0.0043	0.85071	0.74302
Contig454	136689	137625	1	0.135836	10	0.00055	0.013	0.87703	0.74119
Contig457	57488	57749	1	0.158403	10	0.2	0.26	0.96617	0.80776
Contig469	83658	84163	1	0.145839	10	0.0029	0.028	0.8136	0.66776
Contig472	8565	9192	1	0.197436	18	1.4e-08	0.0012	0.90848	0.71104
Contig475	64223	64599	1	0.133424	15	0.00068	0.024	0.87187	0.73844
Contig476	80776	81545	1	-0.162416	24	0.00014	0.00072	0.64596	0.80838
Contig476	82019	82142	1	-0.143997	10	0.00013	0.0074	0.42487	0.56886
Contig476	82929	83793	1	-0.20233	14	1.3e-05	0.01	0.64314	0.84547
Contig480	486	886	1	-0.12155	10	0.0028	0.07	0.64079	0.76234
Contig480	102144	102240	1	0.106901	10	1.9e-11	2.8e-05	0.11998	0.013082
Contig481	228598	228723	1	0.126468	10	0.0038	0.024	0.84124	0.71477
Contig482	122127	122411	1	0.112425	10	0.014	0.17	0.73751	0.62508
Contig484	24908	25240	1	0.103992	16	0.0012	0.02	0.83129	0.7273
Contig487	47673	48504	1	0.123305	10	0.00029	0.01	0.86649	0.74318
Contig492	87803	88495	1	0.105484	10	0.0095	0.065	0.89511	0.78962
Contig493	255407	255724	1	0.15451	10	0.00057	0.00095	0.43025	0.27574
Contig494	48545	48886	1	0.118745	13	0.0026	0.028	0.75029	0.63154
Contig494	114978	115177	1	-0.139642	11	0.0027	0.055	0.57185	0.71149
Contig495	210934	211039	1	0.100783	10	0.013	0.27	0.68247	0.58169
Contig496	105224	105378	1	-0.119256	10	0.00048	0.001	0.64188	0.76113
Contig497	203574	204131	1	0.139425	20	0.01	0.0013	0.81609	0.67667
Contig501	11743	11853	1	0.144362	10	0.012	0.16	0.86245	0.71809
Contig502	104515	105142	1	0.164045	10	0.00096	0.0098	0.83128	0.66724
Contig503	206390	206712	1	0.10108	13	0.00024	0.002	0.83248	0.7314
Contig504	164830	165115	1	-0.225738	10	2.9e-09	1e-05	0.59463	0.82037
Contig506	46427	47012	1	0.114657	14	0.036	0.1	0.86188	0.74722
Contig511	230900	231523	1	0.144346	10	0.00011	0.012	0.92835	0.78401
Contig512	62837	63374	1	0.10387	13	0.00012	0.0027	0.93144	0.82757
Contig518	66258	66532	1	0.114652	10	9.2e-05	0.00068	0.96453	0.84988
Contig520	247878	248101	1	0.111028	10	8.6e-05	0.081	0.9429	0.83187
Contig524	16343	16650	1	-0.134423	10	0.0051	0.069	0.67498	0.80941
Contig524	153242	153478	1	-0.106274	10	0.011	0.063	0.18818	0.29446
Contig530	43739	44178	1	0.131926	10	0.0035	0.051	0.95809	0.82617
Contig534	130030	130492	1	0.105845	10	0.032	0.16	0.88335	0.77751
Contig537	345839	346210	1	0.116383	13	0.0012	0.042	0.86082	0.74444
Contig541	55077	55343	1	0.139359	10	2e-05	0.0019	0.8561	0.71674
Contig542	97436	98265	1	0.100608	10	0.017	0.19	0.92207	0.82146
Contig546	109863	110180	1	0.130265	10	0.16	0.18	0.80976	0.67949
Contig547	40407	40757	1	0.120622	13	0.0015	0.0046	0.80475	0.68413
Contig547	49649	49761	1	0.103052	10	0.023	0.071	0.71922	0.61616
Contig550	162492	162829	1	0.106674	10	0.0071	0.0073	0.88708	0.78041
Contig552	77330	77723	1	0.12327	10	0.0075	0.0028	0.48532	0.36205
Contig552	84286	84582	1	0.117684	10	0.0078	0.034	0.83407	0.71638
Contig554	196864	197591	1	0.158375	10	0.00025	0.0028	0.89531	0.73693
Contig557	23856	25243	1	0.160881	19	0.00033	0.015	0.89399	0.73311
Contig557	94186	94515	1	0.116972	10	0.0077	0.09	0.77913	0.66216
Contig566	11009	11237	1	0.115712	25	2.6e-07	0.00071	0.89443	0.77871
Contig567	129567	129970	1	-0.100232	10	0.14	0.28	0.64481	0.74504
Contig574	94669	94856	1	-0.17203	10	0.00024	0.0049	0.55527	0.7273
Contig575	116575	117358	1	0.115451	10	0.013	0.21	0.69427	0.57882
Contig575	241629	242181	1	-0.11313	10	0.0019	0.0063	0.71684	0.82998
Contig578	72202	72250	1	0.140077	10	0.036	0.17	0.9263	0.78622
Contig578	142267	142424	1	0.172127	10	0.0032	0.03	0.72855	0.55642
Contig578	160547	161073	1	0.16698	12	0.00029	0.0075	0.92401	0.75703
Contig578	161870	162426	1	0.159206	12	0.026	0.09	0.90489	0.74568
Contig586	19026	19231	1	0.114398	10	0.00017	0.0035	0.88624	0.77184
Contig593	17831	18451	1	0.289325	10	4.5e-07	0.001	0.75138	0.46205
Contig593	330645	330813	1	0.114329	10	0.0021	0.023	0.8482	0.73387
Contig596	159171	159405	1	0.137282	10	0.0056	0.068	0.47533	0.33805
Contig599	116861	116970	1	0.131366	10	0.012	0.034	0.7903	0.65894
Contig604	8769	9159	1	-0.169745	13	0.086	0.01	0.10349	0.27323
Contig604	17707	18377	1	0.134104	11	0.0032	0.016	0.8721	0.738
Contig604	51182	51288	1	0.184099	10	9.8e-06	0.00033	0.813	0.6289
Contig604	66885	67170	1	0.299522	10	9.9e-10	1.3e-05	0.70136	0.40184
Contig612	198367	198806	1	0.112486	14	0.019	0.13	0.91763	0.80514
Contig614	99784	100187	1	0.127631	10	0.022	0.1	0.87701	0.74938
Contig619	122779	123239	1	0.105134	12	0.00087	0.03	0.83218	0.72705
Contig622	96865	97489	1	0.110072	21	2e-05	0.00053	0.86757	0.75749
Contig627	99073	99178	1	0.115515	12	7.7e-05	0.01	0.92013	0.80461
Contig629	124724	125140	1	0.114096	10	0.0041	0.036	0.89621	0.78211
Contig641	131300	131463	1	0.169883	10	0.0013	0.016	0.63455	0.46467
Contig650	218647	219183	1	0.11614	12	0.00076	0.026	0.84431	0.72817
Contig651	56290	56464	1	0.173056	10	0.0045	0.069	0.90345	0.73039
Contig657	81817	82415	1	0.154448	12	0.008	0.026	0.62123	0.46679
Contig659	3167	3224	1	-0.120318	10	0.0083	0.083	0.66005	0.78037
Contig663	96066	96317	1	0.125713	10	0.03	0.051	0.86336	0.73765
Contig665	8105	8340	1	0.106361	10	0.003	0.025	0.82353	0.71717
Contig667	18110	18390	1	0.122574	11	0.0025	0.029	0.8893	0.76673
Contig667	18754	19246	1	0.11799	11	0.0071	0.12	0.84288	0.72489
Contig671	83362	83711	1	-0.146425	10	0.0001	0.0026	0.7585	0.90492
Contig671	153363	153730	1	0.16007	10	0.085	0.18	0.83848	0.67841
Contig672	173027	173458	1	0.153027	10	0.00033	0.0089	0.74772	0.59469
Contig673	24437	24807	1	0.112685	10	0.002	0.0032	0.80937	0.69668
Contig674	258259	258452	1	-0.157396	10	1.7e-05	0.0022	0.56658	0.72397
Contig675	109169	109622	1	-0.207823	12	0.008	0.023	0.012611	0.22043
Contig676	71039	71552	1	0.125978	10	0.0038	0.052	0.88265	0.75667
Contig683	70319	71008	1	0.115465	10	0.05	0.35	0.87987	0.7644
Contig683	244107	244213	1	-0.14951	10	0.002	0.0023	0.57111	0.72062
Contig683	279955	280351	1	-0.16002	10	0.023	0.058	0.014826	0.17485
Contig686	45264	45664	1	-0.111507	10	0.97	0.013	0.0054167	0.11692
Contig687	73257	73423	1	0.115905	12	0.0014	0.0083	0.89269	0.77679
Contig688	128077	128419	1	0.148574	16	0.087	0.02	0.7702	0.62163
Contig693	130536	131071	1	0.238859	18	1.5e-06	0.00063	0.80517	0.56631
Contig694	184579	185313	1	-0.207524	11	9.3e-08	4.2e-06	0.71846	0.92598
Contig695	79932	80273	1	0.100891	10	0.19	0.18	0.8528	0.75191
Contig704	122102	122221	1	0.131147	10	1.7e-05	0.0016	0.88802	0.75687
Contig705	168178	168393	1	0.122088	10	0.00015	0.0057	0.94937	0.82728
Contig706	75401	75536	1	0.134088	11	0.0026	0.041	0.85348	0.71939
Contig710	120543	121388	1	0.109428	11	0.00014	0.0024	0.89723	0.7878
Contig712	100235	100504	1	0.185891	10	9.7e-06	0.00027	0.86077	0.67488
Contig716	80221	80824	1	0.127178	10	0.0039	0.066	0.8045	0.67732
Contig716	81362	81551	1	0.136451	11	0.02	0.021	0.81098	0.67453
Contig717	12500	12881	1	0.17055	12	0.00024	0.0083	0.72298	0.55243
Contig718	145586	145667	1	0.10453	13	0.16	0.2	0.88868	0.78415
Contig720	2093	2226	1	0.15078	10	8.3e-05	0.0046	0.85097	0.70019
Contig730	59232	59549	1	0.116501	13	0.00088	0.013	0.93549	0.81899
Contig730	62613	63045	1	0.146939	12	0.021	0.02	0.82518	0.67824
Contig736	153203	153397	1	-0.117536	14	0.004	0.036	0.63181	0.74935
Contig738	110802	111159	1	0.118837	17	0.0003	0.0086	0.83702	0.71819
Contig738	270803	271738	1	0.14266	19	0.0012	0.044	0.79688	0.65422
Contig738	272564	273098	1	0.169209	10	0.01	0.017	0.64742	0.47821
Contig744	33530	33874	1	-0.118817	10	0.1	0.24	0.72114	0.83996
Contig747	132552	132719	1	0.106612	13	0.00014	0.011	0.89674	0.79013
Contig749	55338	55771	1	0.117274	15	1.2e-05	0.00072	0.86049	0.74322
Contig750	253	352	1	0.166569	10	0.0018	0.02	0.93397	0.7674
Contig755	46345	46495	1	-0.252851	14	2e-08	2e-05	0.19989	0.45274
Contig755	55018	55492	1	0.109342	10	0.014	0.14	0.8904	0.78106
Contig757	195564	195723	1	0.151251	10	0.00022	0.0015	0.8866	0.73535
Contig765	5246	5431	1	-0.131168	10	0.004	0.0099	0.26735	0.39852
Contig770	40038	40665	1	0.10174	15	0.00015	0.00098	0.87511	0.77337
Contig770	44406	44518	1	0.111966	10	0.014	0.023	0.72405	0.61208
Contig776	104036	104592	1	0.152495	10	0.0016	0.01	0.85937	0.70687
Contig782	133164	133556	1	0.107102	10	0.001	0.034	0.9543	0.8472
Contig785	198614	198900	1	0.227633	10	1.2e-05	0.00092	0.89295	0.66532
Contig790	19819	19977	1	-0.153604	10	0.085	0.00037	0.079067	0.23267
Contig792	68666	69429	1	0.114109	12	0.0034	0.055	0.88196	0.76785
Contig799	73102	73469	1	0.113354	14	0.00064	0.0036	0.86189	0.74854
Contig809	863	1210	1	0.130577	15	0.012	0.024	0.73511	0.60454
Contig813	25089	26007	1	-0.243795	21	5e-05	3.7e-05	0.0040316	0.24783
Contig813	66101	66240	1	0.105074	10	0.018	0.15	0.87743	0.77235
Contig815	23101	24291	1	0.124309	15	0.0079	0.011	0.90303	0.77872
Contig816	183505	183677	1	0.106602	12	0.0013	0.0012	0.64229	0.53569
Contig817	70668	71113	1	0.107083	10	0.0088	0.067	0.93629	0.82921
Contig822	118183	118666	1	0.1903	15	0.00016	0.0024	0.90979	0.71949
Contig834	82249	82615	1	0.137865	11	0.004	0.04	0.7818	0.64393
Contig840	49914	50164	1	-0.112984	10	0.00032	0.0013	0.73244	0.84542
Contig847	62409	62598	1	-0.173699	10	0.0011	0.01	0.6761	0.84979
Contig848	84710	85247	1	0.119934	10	0.0046	0.022	0.90278	0.78285
Contig850	44186	44314	1	-0.120763	10	0.00042	0.018	0.55359	0.67436
Contig853	91971	92290	1	0.178755	10	0.012	0.02	0.78901	0.61025
Contig856	44040	44097	1	0.122226	10	0.00092	0.035	0.87898	0.75676
Contig858	89702	89872	1	0.105926	32	4.6e-07	0.00065	0.83826	0.73234
Contig863	64468	65197	1	0.110256	10	0.018	0.056	0.85	0.73974
Contig867	83829	84161	1	0.121508	10	0.0022	0.009	0.78752	0.66601
Contig872	32875	33043	1	0.11145	10	0.14	0.18	0.76115	0.6497
Contig872	75526	76000	1	0.116386	12	0.00096	0.011	0.90791	0.79152
Contig875	65550	66108	1	-0.108675	10	0.00071	0.0023	0.81026	0.91893
Contig875	89303	89420	1	0.14345	10	0.0018	0.048	0.76282	0.61937
Contig882	103863	104323	1	0.19339	10	0.0001	0.0036	0.85372	0.66033
Contig886	157269	157615	1	0.107006	10	0.00078	0.016	0.89778	0.79078
Contig887	63698	63944	1	0.222281	10	3.8e-07	4.2e-05	0.54056	0.31828
Contig887	141425	141715	1	0.129438	10	0.00076	0.012	0.89735	0.76791
Contig890	66250	67000	1	0.310297	14	1.8e-09	1.5e-05	0.60631	0.29601
Contig890	86767	87007	1	0.155051	11	3.2e-05	0.0045	0.89738	0.74233
Contig891	138208	138726	1	0.134586	13	0.00086	0.0071	0.90262	0.76804
Contig892	26030	26481	1	0.129489	16	6.9e-06	0.0013	0.79814	0.66865
Contig896	41801	42038	1	-0.17431	10	0.00091	0.043	0.43367	0.60798
Contig899	125339	125559	1	-0.115733	10	0.0015	0.0011	0.67625	0.79199
Contig902	125352	125993	1	0.139192	10	0.0034	0.093	0.828	0.68881
Contig902	136146	136299	1	0.138524	14	0.0034	0.087	0.69027	0.55174
Contig903	127702	127867	1	-0.18127	12	3.1e-06	7e-05	0.62487	0.80614
Contig904	172467	172790	1	0.120023	10	0.00019	0.0039	0.96273	0.84271
Contig908	211584	212009	1	0.110436	10	0.013	0.13	0.77081	0.66037
Contig909	151924	152412	1	0.163696	10	4.3e-05	0.0041	0.92102	0.75733
Contig912	36611	36960	1	0.120594	10	0.062	0.12	0.94732	0.82673
Contig912	257065	257664	1	0.102442	10	0.002	0.027	0.85713	0.75468
Contig913	2349	2698	1	0.116756	13	0.021	0.14	0.88199	0.76523
Contig914	198043	198459	1	0.101253	12	0.012	0.078	0.82429	0.72304
Contig919	57484	58183	1	0.100997	17	0.00028	0.017	0.79953	0.69853
Contig921	147759	147962	1	-0.134563	10	0.046	0.006	0.016023	0.15059
Contig922	32560	33148	1	0.109203	10	0.021	0.019	0.93747	0.82826
Contig922	41353	42335	1	0.121181	12	0.017	0.12	0.86099	0.73981
Contig924	69850	70136	1	0.105884	10	0.021	0.058	0.86015	0.75427
Contig924	182483	183098	1	0.101143	10	0.0038	0.038	0.91797	0.81683
Contig927	173646	174066	1	0.174386	10	2.2e-06	9.2e-05	0.8364	0.66202
Contig928	162046	162368	1	0.114672	15	0.00092	0.038	0.84699	0.73232
Contig929	49199	49356	1	0.112125	10	0.0081	0.044	0.39508	0.28295
Contig930	61855	62194	1	0.102177	10	0.081	0.28	0.77683	0.67465
Contig933	101788	102004	1	0.108646	10	0.0018	0.002	0.88753	0.77889
Contig934	12099	12321	1	0.147584	19	0.00072	0.0058	0.78484	0.63725
Contig935	158	476	1	0.102224	12	0.00043	0.018	0.92407	0.82184
Contig938	36546	36849	1	0.124213	12	1.7e-05	0.0031	0.94021	0.816
Contig940	77601	77643	1	0.10886	10	0.0013	0.014	0.88188	0.77302
Contig941	122341	122876	1	0.103882	12	0.00032	0.037	0.85272	0.74884
Contig949	127593	127707	1	0.111917	10	0.00051	0.0019	0.85185	0.73993
Contig955	146053	146436	1	0.123812	10	0.012	0.087	0.81824	0.69442
Contig959	92626	92981	1	0.118286	10	0.00063	0.0037	0.87167	0.75338
Contig960	131836	132268	1	-0.422152	10	2e-10	5.2e-06	0.14893	0.57108
Contig965	175253	175962	1	0.155731	10	0.00031	0.0073	0.80195	0.64622
Contig966	205205	205306	1	0.108365	12	7.8e-06	6.4e-05	0.92009	0.81173
Contig966	205910	206811	1	0.151588	12	9.8e-06	0.00035	0.83413	0.68254
Contig967	249922	250486	1	0.107711	16	0.0084	0.056	0.80023	0.69252
Contig977	116482	116751	1	0.107183	10	1.9e-05	0.0061	0.95158	0.84439
Contig983	195014	195669	1	0.151259	10	0.00026	0.012	0.84781	0.69655
Contig995	120529	120986	1	0.109147	10	0.037	0.16	0.87678	0.76763
Contig997	104227	104470	1	0.102885	10	0.05	0.35	0.80852	0.70563
Contig1006	62480	62815	1	0.145335	10	0.0012	0.038	0.6342	0.48887
Contig1006	64602	65031	1	0.154674	12	0.00038	0.0091	0.67317	0.51849
Contig1012	46171	46442	1	0.126745	10	0.0053	0.021	0.86527	0.73853
Contig1013	15399	15947	1	0.134366	14	0.00028	0.024	0.81502	0.68065
Contig1014	25083	25835	1	0.113681	10	0.064	0.13	0.88724	0.77356
Contig1019	36041	36614	1	0.144716	16	1.8e-06	0.0018	0.91219	0.76747
Contig1019	79749	80283	1	0.120586	10	0.03	0.12	0.85509	0.73451
Contig1022	109020	109291	1	0.151204	12	3.7e-06	0.00055	0.94	0.7888
Contig1023	63344	63420	1	-0.149627	10	0.0014	0.015	0.67977	0.82939
Contig1025	57545	57925	1	0.103978	10	0.0026	0.0064	0.90411	0.80013
Contig1028	13414	13499	1	0.13154	10	7.9e-05	0.0046	0.81922	0.68768
Contig1042	23199	23710	1	0.109176	10	0.021	0.19	0.85729	0.74812
Contig1043	240157	240900	1	0.118509	10	0.65	0.41	0.8408	0.72229
Contig1052	133665	134021	1	0.12136	10	2e-13	0.03	0.12607	0.0047069
Contig1053	148524	148816	1	0.138847	14	0.00032	0.029	0.77297	0.63413
Contig1057	69370	69473	1	0.108136	10	0.029	0.45	0.87458	0.76644
Contig1057	140223	140694	1	0.107063	12	0.012	0.057	0.8154	0.70834
Contig1060	71328	71579	1	-0.100875	12	0.047	0.061	0.66661	0.76749
Contig1074	39230	39534	1	0.143021	13	0.015	0.055	0.94088	0.79785
Contig1074	104411	105229	1	0.104483	11	0.0021	0.059	0.89816	0.79368
Contig1082	8926	8978	1	0.108906	10	0.0087	0.018	0.81382	0.70491
Contig1086	54535	54774	1	0.203325	10	1.5e-05	0.00024	0.85553	0.65221
Contig1087	86041	86364	1	0.12905	10	8.4e-05	0.0019	0.85858	0.72953
Contig1092	54072	54166	1	0.112326	10	0.002	0.035	0.80277	0.69044
Contig1092	56989	57189	1	0.111065	12	2.6e-06	0.00015	0.92541	0.81435
Contig1093	135976	136593	1	0.168583	21	0.0061	0.0031	0.86347	0.69489
Contig1094	67006	67378	1	0.128903	13	3.6e-05	0.0029	0.72522	0.59631
Contig1096	202627	203170	1	0.134985	10	0.0056	0.058	0.77893	0.64395
Contig1097	66512	67331	1	0.143455	11	0.21	0.19	0.82641	0.68295
Contig1097	68911	69458	1	0.214362	14	0.0084	0.024	0.90046	0.6861
Contig1101	31506	31652	1	-0.167212	10	0.04	0.074	0.65387	0.82109
Contig1101	36689	36880	1	-0.175842	16	0.0012	0.0023	0.69022	0.86606
Contig1106	47007	47206	1	0.139605	13	0.00084	0.0071	0.85436	0.71475
Contig1109	108276	108694	1	0.120903	13	0.007	0.089	0.7499	0.629
Contig1110	56073	56446	1	0.102639	13	0.019	0.078	0.72059	0.61795
Contig1119	53538	54211	1	0.104271	17	0.00044	0.014	0.94273	0.83846
Contig1121	219352	219727	1	0.19671	11	4.5e-14	0.0011	0.19865	0.001944
Contig1126	91688	91882	1	0.101904	10	0.0078	0.058	0.91591	0.814
Contig1128	63504	63578	1	0.126742	10	0.00023	0.00098	0.86478	0.73804
Contig1131	176710	176997	1	0.120777	10	3.7e-05	0.0037	0.97717	0.85639
Contig1132	40085	40435	1	0.153195	10	0.035	0.13	0.88969	0.73649
Contig1138	73829	74050	1	0.197903	10	0.012	0.078	0.94812	0.75022
Contig1138	106064	106343	1	0.117518	16	4.2e-05	0.00042	0.81613	0.69861
Contig1139	70106	70594	1	0.130772	14	0.00017	0.0085	0.89396	0.76318
Contig1139	76318	76711	1	0.100626	13	0.0098	0.13	0.76022	0.65959
Contig1143	3267	3530	1	0.130861	11	0.01	0.032	0.83074	0.69988
Contig1147	6794	7099	1	0.110336	10	0.025	0.11	0.7627	0.65236
Contig1153	135175	135340	1	0.142138	10	0.00013	0.016	0.8789	0.73676
Contig1155	116468	117536	1	-0.105616	13	0.068	0.054	0.33256	0.43818
Contig1156	45781	46060	1	0.104237	10	0.0095	0.16	0.83962	0.73538
Contig1158	88074	88534	1	-0.120232	11	0.64	0.035	0.68465	0.80489
Contig1158	198791	199080	1	-0.108961	10	0.0053	0.028	0.662	0.77096
Contig1160	82385	82912	1	-0.156523	10	0.00072	0.0083	0.65617	0.81269
Contig1164	95404	96214	1	0.145921	10	0.00016	0.0017	0.81343	0.66751
Contig1166	145036	145465	1	0.150933	12	9.8e-07	4.1e-05	0.8961	0.74516
Contig1166	156701	156912	1	0.103794	14	4.2e-05	0.0014	0.96574	0.86194
Contig1170	13081	13147	1	-0.161228	13	0.00021	0.0015	0.68521	0.84643
Contig1170	212536	212647	1	0.175537	12	0.0003	0.0078	0.6274	0.45187
Contig1172	42711	42767	1	0.148253	10	0.022	0.032	0.70825	0.55999
Contig1175	116418	116913	1	0.102944	10	0.019	0.096	0.85136	0.74842
Contig1184	43142	43456	1	0.124347	10	0.00045	0.0077	0.92362	0.79927
Contig1187	32462	32949	1	0.101961	10	0.008	0.075	0.84138	0.73942
Contig1188	84800	85223	1	0.126992	10	0.014	0.072	0.902	0.77501
Contig1191	18306	18592	1	0.184483	10	0.003	0.054	0.86119	0.6767
Contig1194	83856	84126	1	0.116618	10	0.0054	0.056	0.83924	0.72262
Contig1200	136183	136500	1	0.116424	15	0.0083	0.062	0.84345	0.72702
Contig1207	67256	67599	1	0.105146	16	5.3e-05	0.013	0.85858	0.75343
Contig1208	15162	15392	1	0.117382	10	0.002	0.057	0.87303	0.75565
Contig1213	17977	18114	1	-0.134	10	0.00011	0.22	8.3333e-08	0.134
Contig1217	28982	29100	1	0.119578	10	0.00098	0.0053	0.88832	0.76874
Contig1220	66338	66465	1	-0.195564	10	0.032	8.3e-06	0.090017	0.28558
Contig1224	83267	83979	1	0.104793	11	0.006	0.1	0.92321	0.81842
Contig1227	32916	33303	1	0.127242	12	0.0052	0.032	0.85666	0.72941
Contig1227	62410	62787	1	0.118834	10	0.024	0.097	0.86757	0.74874
Contig1233	109062	109531	1	0.3297	10	1.1e-08	4.3e-06	0.77646	0.44676
Contig1235	135273	135756	1	-0.107017	10	0.1	0.13	0.67641	0.78343
Contig1239	65653	65784	1	-0.113073	11	0.0046	0.025	0.82567	0.93874
Contig1240	124431	125003	1	0.147708	10	1.6e-05	0.00021	0.86708	0.71937
Contig1241	42920	43187	1	0.163719	10	0.01	0.18	0.8523	0.68858
Contig1243	117998	118928	1	0.197522	14	5.3e-06	0.00019	0.91697	0.71944
Contig1246	35813	36059	1	0.19993	10	6.8e-06	0.00014	0.7935	0.59357
Contig1246	42464	42676	1	0.129586	10	0.00061	0.028	0.88335	0.75377
Contig1248	170938	172032	1	0.101779	10	0.019	0.18	0.8331	0.73132
Contig1249	47367	48025	1	0.147189	10	0.011	0.033	0.54112	0.39393
Contig1249	49419	49554	1	0.118319	10	0.084	0.26	0.73083	0.61251
Contig1249	51169	51653	1	0.109099	10	0.0074	0.061	0.94228	0.83318
Contig1249	51884	52205	1	0.140527	12	0.0063	0.089	0.77403	0.6335
Contig1251	137353	137421	1	0.101657	10	0.025	0.11	0.75433	0.65268
Contig1253	120004	120084	1	0.177045	10	7e-05	0.00067	0.82274	0.64569
Contig1254	101554	102044	1	0.18287	10	0.028	0.064	0.91041	0.72754
Contig1255	13289	13520	1	0.100471	10	0.014	0.35	0.81073	0.71026
Contig1256	84718	84956	1	0.101435	10	0.0094	0.09	0.77543	0.674
Contig1258	107708	108073	1	-0.249445	11	0.00014	0.00024	0.60991	0.85935
Contig1259	96122	97000	1	0.13173	10	0.17	0.0058	0.68324	0.55151
Contig1262	16936	17266	1	-0.133157	11	0.012	0.24	0.60939	0.74255
Contig1263	36477	36644	1	0.106262	15	0.00011	0.0032	0.60259	0.49633
Contig1264	36945	37594	1	0.115618	17	0.035	0.07	0.87684	0.76122
Contig1267	49890	50320	1	0.129183	10	7.5e-06	0.00024	0.95368	0.8245
Contig1268	144379	144556	1	0.20094	10	0.0037	0.029	0.88604	0.6851
Contig1268	145485	145663	1	0.134327	11	5.3e-06	0.00075	0.88485	0.75052
Contig1270	97620	97910	1	0.108531	10	0.054	0.21	0.74865	0.64012
Contig1270	98348	99886	1	0.181324	15	2.9e-06	0.001	0.76187	0.58055
Contig1272	28238	28642	1	0.138662	10	0.0032	0.01	0.77058	0.63192
Contig1272	157694	157965	1	0.139472	10	0.024	0.12	0.66218	0.52271
Contig1275	64540	64823	1	0.116919	12	0.0052	0.031	0.89503	0.77811
Contig1281	151279	152129	1	0.104363	10	0.0066	0.14	0.82058	0.71622
Contig1284	109577	109979	1	0.118699	10	0.0071	0.052	0.86077	0.74207
Contig1291	29044	29650	1	0.10307	10	0.0032	0.016	0.83783	0.73476
Contig1294	54696	55050	1	0.113231	10	0.0088	0.096	0.91756	0.80433
Contig1298	85231	85384	1	0.136612	10	0.011	0.04	0.80016	0.66355
Contig1310	100683	101418	1	0.10418	10	0.024	0.17	0.83006	0.72588
Contig1311	55926	56603	1	0.121131	10	0.024	0.15	0.88877	0.76764
Contig1311	97644	98428	1	0.120507	14	0.01	0.0065	0.85709	0.73658
Contig1316	116	373	1	0.14694	10	4e-05	0.00083	0.91409	0.76715
Contig1326	65266	65597	1	0.186181	10	1.4e-05	0.0011	0.77476	0.58858
Contig1331	51227	51626	1	0.178619	10	0.00024	0.018	0.89694	0.71832
Contig1334	134320	134877	1	0.104428	11	0.00084	0.0096	0.8918	0.78737
Contig1351	62325	62666	1	-0.11376	10	0.0035	0.003	0.82515	0.93891
Contig1352	25090	25284	1	0.120293	12	0.0018	0.02	0.90281	0.78251
Contig1352	56618	57029	1	0.102008	10	0.00019	0.0061	0.89824	0.79623
Contig1354	157798	157912	1	0.127467	12	0.026	0.092	0.71225	0.58478
Contig1361	114827	115848	1	0.228889	22	4.1e-06	0.00068	0.90753	0.67864
Contig1362	101871	102288	1	0.111976	10	0.0095	0.055	0.87343	0.76145
Contig1369	108594	108784	1	0.249713	10	8.4e-06	0.00019	0.72542	0.4757
Contig1372	34623	34719	1	0.118356	10	0.00031	0.0048	0.87468	0.75633
Contig1372	35634	35780	1	0.113425	15	0.006	0.019	0.89937	0.78594
Contig1372	39236	39609	1	0.119665	14	2.4e-05	0.0062	0.87723	0.75757
Contig1372	47253	47810	1	-0.223298	12	3.5e-09	4.4e-06	0.60247	0.82577
Contig1372	73350	73841	1	0.104792	10	3.1e-06	4.8e-05	0.9274	0.82261
Contig1376	14011	14450	1	0.112342	13	0.004	0.03	0.7953	0.68296
Contig1379	21169	21304	1	0.103175	13	0.32	0.28	0.83124	0.72806
Contig1381	19543	19846	1	-0.155461	13	6.9e-05	0.0023	0.44228	0.59774
Contig1395	26690	27156	1	0.114114	10	2e-05	8.8e-05	0.9455	0.83138
Contig1395	27677	27769	1	0.125125	10	0.00086	0.0066	0.85072	0.72559
Contig1403	58024	58287	1	0.131749	10	0.0031	0.098	0.90641	0.77466
Contig1409	94919	95524	1	0.172164	18	1.9e-05	0.0022	0.59616	0.424
Contig1411	174823	174886	1	-0.17961	11	1.2e-10	1	0	0.17961
Contig1414	16916	17172	1	0.107736	10	3.6e-05	0.0051	0.87333	0.7656
Contig1419	38701	39215	1	0.107942	10	0.012	0.25	0.86957	0.76163
Contig1420	21105	21285	1	0.122736	10	2.2e-05	0.00051	0.92148	0.79874
Contig1425	100460	100690	1	0.119391	10	0.0088	0.028	0.45669	0.3373
Contig1430	66165	66619	1	0.184105	10	4.1e-06	0.0092	0.9262	0.7421
Contig1442	42692	42900	1	0.231956	10	2.4e-05	0.00081	0.94409	0.71213
Contig1442	87214	87496	1	-0.114846	15	1.9e-06	0.22	0.048044	0.16289
Contig1445	72635	72960	1	0.135609	13	2.6e-05	9e-05	0.92524	0.78963
Contig1445	86509	86951	1	0.27402	11	6e-05	0.00011	0.74199	0.46797
Contig1445	87310	87639	1	0.288337	10	2.2e-05	1.1e-05	0.68663	0.3983
Contig1447	5125	5295	1	0.10807	10	0.0049	0.071	0.92962	0.82155
Contig1448	147744	148057	1	0.103654	10	0.034	0.2	0.93717	0.83352
Contig1449	6786	6964	1	0.107711	10	0.0011	0.029	0.85918	0.75147
Contig1461	55	381	1	0.10212	12	0.091	0.18	0.7759	0.67378
Contig1461	78172	78814	1	0.109938	13	0.0078	0.085	0.81146	0.70152
Contig1461	91752	92232	1	0.112565	10	0.02	0.046	0.79852	0.68596
Contig1462	182385	183098	1	0.112443	10	0.01	0.049	0.80569	0.69325
Contig1465	87124	87465	1	0.118281	12	0.057	0.11	0.7661	0.64782
Contig1470	80332	80498	1	0.12405	13	0.00024	0.0035	0.78718	0.66313
Contig1472	3827	3932	1	0.116209	10	0.00035	0.0095	0.91997	0.80376
Contig1476	22929	23214	1	-0.117939	16	0.01	1.7e-05	3.125e-08	0.11794
Contig1477	60559	61148	1	0.108263	10	0.046	0.17	0.9435	0.83524
Contig1480	87278	87911	1	0.150428	10	0.00067	0.0063	0.86537	0.71494
Contig1484	43514	43981	1	0.191358	13	0.0072	0.009	0.79413	0.60277
Contig1484	45955	46558	1	0.135872	10	0.15	0.3	0.8363	0.70042
Contig1495	15636	15924	1	0.119764	13	0.11	0.056	0.93124	0.81148
Contig1496	52314	53043	1	-0.100917	20	0.27	0.008	0.034525	0.13544
Contig1496	55874	56358	1	0.131887	12	7.5e-05	0.00061	0.82817	0.69628
Contig1497	47392	47772	1	0.114975	10	0.013	0.15	0.86565	0.75068
Contig1504	220954	221203	1	0.126415	21	4e-05	0.00082	0.63783	0.51141
Contig1507	73231	73863	1	0.102995	14	9.8e-05	0.0031	0.89049	0.7875
Contig1508	25153	25636	1	0.10148	10	0.0021	0.021	0.86694	0.76546
Contig1510	16347	16830	1	0.119629	10	0.029	0.16	0.60069	0.48106
Contig1515	23337	23778	1	0.101713	10	0.0046	0.029	0.95067	0.84896
Contig1515	82928	83464	1	0.107257	11	0.0054	0.02	0.95189	0.84464
Contig1516	8371	9317	1	0.215418	14	6.7e-07	9.8e-06	0.55973	0.34432
Contig1516	20840	21189	1	0.10074	13	0.0011	0.06	0.81686	0.71612
Contig1523	6964	7442	1	0.251469	10	1e-05	0.00058	0.78441	0.53294
Contig1525	57853	58292	1	-0.101519	12	0.27	0.13	0.075778	0.1773
Contig1525	59160	59244	1	-0.152199	10	0.55	0.18	0.021067	0.17327
Contig1531	73549	73979	1	0.200636	10	0.0074	0.048	0.90634	0.70571
Contig1535	94474	94610	1	-0.114404	10	0.00067	0.0056	0.67788	0.79228
Contig1540	17467	17766	1	0.164769	10	0.00026	0.0045	0.90835	0.74358
Contig1548	70862	71286	1	0.182246	15	0.026	0.038	0.91868	0.73643
Contig1550	93718	94439	1	0.121953	13	0.11	0.25	0.92099	0.79903
Contig1555	62285	62404	1	-0.123409	10	0.00071	0.0085	0.7129	0.83631
Contig1565	76340	76634	1	-0.103622	23	1e-05	0.0029	0.7484	0.85202
Contig1565	82595	82738	1	0.116721	10	0.0065	0.017	0.68978	0.57306
Contig1580	43637	44006	1	-0.109506	10	0.035	0.31	0.59337	0.70287
Contig1580	46233	46749	1	-0.233856	15	0.00021	3.3e-05	0.42043	0.65429
Contig1581	24462	24776	1	0.122641	14	3.5e-05	0.00072	0.86536	0.74271
Contig1584	68080	68617	1	0.115493	13	4.8e-05	0.0047	0.93262	0.81713
Contig1589	109118	109270	1	0.147252	10	0.078	0.25	0.87245	0.7252
Contig1591	23161	23440	1	0.175343	10	0.00044	0.032	0.75628	0.58093
Contig1591	56617	57407	1	-0.215533	11	3.6e-05	0.12	1.0606e-07	0.21553
Contig1591	57759	57926	1	-0.113779	10	0.34	0.017	0.3246	0.43838
Contig1594	24495	24713	1	0.100756	15	0.00027	0.0055	0.75067	0.64991
Contig1601	63629	64234	1	0.147656	13	0.00097	0.00036	0.90398	0.75633
Contig1602	168985	169439	1	0.125666	13	7.8e-05	0.0011	0.91896	0.7933
Contig1603	101481	101978	1	-0.11448	10	0.02	0.12	0.72201	0.83649
Contig1608	10036	10965	1	0.117951	12	0.0017	0.065	0.92308	0.80513
Contig1608	11936	12400	1	0.159122	10	0.0062	0.088	0.89273	0.73361
Contig1608	134662	134871	1	0.214226	10	5.2e-11	0.0067	0.32199	0.10776
Contig1615	27904	28116	1	0.229686	10	0.00019	0.015	0.92543	0.69575
Contig1615	53367	54219	1	0.100838	11	0.0058	0.062	0.93999	0.83915
Contig1615	86775	87020	1	0.125798	12	1.5e-05	0.00057	0.86712	0.74133
Contig1621	243213	243548	1	0.179186	12	0.00084	0.022	0.88779	0.70861
Contig1626	114536	115053	1	0.105113	10	0.002	0.0088	0.83576	0.73065
Contig1627	60234	60304	1	0.128881	10	0.03	0.25	0.58754	0.45866
Contig1628	169909	170204	1	0.121898	12	0.018	0.034	0.83906	0.71717
Contig1632	78878	79079	1	0.142633	10	0.00087	0.042	0.81593	0.6733
Contig1638	121718	121868	1	0.203485	10	1.8e-05	0.0024	0.89615	0.69267
Contig1639	27101	27316	1	0.106639	10	0.011	0.052	0.7891	0.68246
Contig1645	111853	112229	1	0.116601	15	1.2e-05	8e-05	0.87029	0.75369
Contig1648	64999	65331	1	0.139709	10	0.0069	0.13	0.88408	0.74437
Contig1654	5543	6045	1	0.118554	10	0.00071	0.047	0.88098	0.76243
Contig1654	76973	77264	1	-0.105212	10	0.0074	0.15	0.67096	0.77617
Contig1662	58695	58936	1	0.142128	10	0.096	0.066	0.89658	0.75446
Contig1670	35279	35907	1	0.171798	10	6.9e-05	0.0079	0.92307	0.75127
Contig1672	66309	66616	1	0.114188	10	0.004	0.067	0.77039	0.6562
Contig1675	105322	105423	1	0.143815	10	2.3e-08	0.00067	0.24797	0.10416
Contig1676	4194	4448	1	0.12532	14	0.00021	0.0064	0.80425	0.67893
Contig1678	96664	96968	1	0.105869	10	0.012	0.1	0.69607	0.5902
Contig1685	128924	129375	1	0.101527	10	0.036	0.2	0.82725	0.72573
Contig1687	133192	133882	1	0.101935	11	0.057	0.18	0.92709	0.82516
Contig1688	49510	50086	1	0.193692	10	0.00027	0.0067	0.9306	0.73691
Contig1693	11344	11997	1	0.128975	11	0.00011	0.03	0.94755	0.81858
Contig1694	80488	80895	1	0.12044	11	0.0013	0.026	0.88146	0.76102
Contig1694	117391	118023	1	0.118596	10	9.6e-05	0.0015	0.96277	0.84417
Contig1696	48227	48416	1	0.106981	16	4.6e-05	0.0039	0.94158	0.8346
Contig1699	171669	171965	1	0.115134	10	0.0042	0.037	0.91413	0.799
Contig1700	43140	43235	1	0.158691	10	4.2e-05	0.0023	0.94487	0.78618
Contig1715	192118	192417	1	0.125805	11	2.1e-06	0.0024	0.94728	0.82147
Contig1724	71852	72029	1	0.138407	13	2.5e-05	0.0022	0.62584	0.48744
Contig1732	47658	48149	1	0.125114	14	0.0011	0.021	0.86218	0.73707
Contig1735	23424	23730	1	0.132228	10	0.0037	0.023	0.92117	0.78894
Contig1736	112344	112843	1	0.154779	10	0.00028	0.006	0.86166	0.70688
Contig1747	62841	63251	1	0.138345	10	0.0043	0.032	0.73637	0.59803
Contig1766	35739	35846	1	0.103991	10	4.8e-05	0.00074	0.97739	0.8734
Contig1771	34028	34123	1	0.152746	10	0.00042	0.011	0.68302	0.53027
Contig1780	62993	63376	1	0.149413	17	2.5e-06	8.4e-05	0.87186	0.72245
Contig1780	95504	96318	1	0.133023	14	5.4e-05	0.0011	0.8947	0.76168
Contig1781	59820	60043	1	0.102775	10	0.0065	0.057	0.86213	0.75936
Contig1801	39596	40067	1	-0.131944	10	0.8	0.071	0.11661	0.24856
Contig1806	10215	10561	1	0.166894	10	0.00087	0.0061	0.83371	0.66681
Contig1806	12279	13140	1	0.109206	10	0.06	0.093	0.71885	0.60964
Contig1807	6939	7344	1	0.103766	12	0.0084	0.029	0.81974	0.71597
Contig1822	54472	54745	1	-0.127596	10	0.014	0.022	0.75881	0.88641
Contig1824	27509	28137	1	0.104114	10	0.0037	0.043	0.93078	0.82667
Contig1826	99238	99894	1	0.113363	11	0.12	0.21	0.85845	0.74508
Contig1827	52942	53211	1	0.211284	12	7.7e-06	0.00083	0.85721	0.64593
Contig1836	114410	114855	1	0.11358	17	0.0096	0.056	0.89414	0.78056
Contig1854	41345	41676	1	-0.115402	10	0.0021	0.023	0.7507	0.86611
Contig1864	21525	21883	1	0.117557	10	0.0023	0.0059	0.84274	0.72519
Contig1868	10307	10562	1	0.104548	14	0.0047	0.0066	0.69326	0.58871
Contig1881	105465	106196	1	0.160059	10	0.00011	0.0059	0.84745	0.68739
Contig1883	15272	16010	1	0.131972	13	0.00014	0.013	0.58031	0.44833
Contig1884	51405	52205	1	0.130336	23	6.1e-08	6.2e-06	0.884	0.75366
Contig1885	82022	82705	1	0.101454	10	0.072	0.42	0.82859	0.72713
Contig1886	198116	198201	1	-0.128161	13	0.0021	0.05	0.54585	0.67401
Contig1888	32919	33771	1	0.115779	12	0.023	0.2	0.83887	0.7231
Contig1890	107061	107463	1	0.162036	10	0.0059	0.072	0.81718	0.65515
Contig1893	60474	60708	1	0.14642	14	4e-05	0.0055	0.81493	0.66851
Contig1894	46941	47451	1	0.118282	16	5.7e-06	0.00026	0.91279	0.79451
Contig1899	51793	52038	1	0.149024	10	0.048	0.08	0.7167	0.56767
Contig1901	22046	22091	1	0.142353	10	0.00093	0.043	0.78075	0.6384
Contig1901	92036	92588	1	0.134563	13	0.002	0.078	0.74777	0.6132
Contig1904	39620	39881	1	0.11619	12	8.4e-05	0.0048	0.83655	0.72036
Contig1905	180953	181221	1	0.127802	32	1.4e-06	0.00095	0.82158	0.69377
Contig1906	47957	48409	1	0.150492	10	4.6e-05	0.0094	0.92204	0.77154
Contig1914	139032	139432	1	0.100949	10	0.2	0.033	0.88028	0.77933
Contig1915	10986	11692	1	-0.16741	18	0.0035	6.6e-06	6.4815e-08	0.16741
Contig1926	45873	46320	1	0.101249	12	0.0054	0.029	0.89357	0.79232
Contig1933	47142	47514	1	0.155805	13	3.2e-06	3.9e-05	0.81987	0.66406
Contig1934	27487	27733	1	0.155166	10	0.0053	0.012	0.70656	0.5514
Contig1947	2051	2590	1	0.120497	10	0.0024	0.016	0.85844	0.73794
Contig1951	129421	129548	1	0.213598	10	0.00031	0.0081	0.61868	0.40508
Contig1959	89143	89458	1	0.182132	10	0.022	0.048	0.87663	0.6945
Contig1960	61305	61764	1	0.102761	10	0.0057	0.054	0.90222	0.79946
Contig1960	137488	138346	1	0.103675	18	0.0011	0.0069	0.85294	0.74926
Contig1962	239703	239887	1	0.188855	11	0.0045	0.023	0.64877	0.45992
Contig1965	122569	122925	1	0.123479	10	0.00039	0.0027	0.87621	0.75274
Contig1968	13481	13986	1	0.123872	14	0.001	0.0039	0.6648	0.54092
Contig1970	77025	77623	1	0.108658	12	0.013	0.084	0.85723	0.74857
Contig1988	15254	15520	1	-0.104468	10	0.071	0.39	0.59528	0.69975
Contig1991	62985	63223	1	0.115904	13	0.0075	0.014	0.91587	0.79996
Contig1992	43944	44353	1	0.111775	15	0.0014	0.0029	0.83929	0.72752
Contig1992	44785	45020	1	0.154284	11	5.6e-05	0.0024	0.92288	0.76859
Contig1992	46429	47693	1	0.107673	21	1.7e-05	0.0062	0.84733	0.73966
Contig1992	48722	49616	1	0.100558	12	0.017	0.12	0.81826	0.7177
Contig1994	47244	47946	1	0.100943	10	0.031	0.26	0.85638	0.75543
Contig1996	39993	40437	1	-0.196392	12	0.00014	0.013	4.1667e-08	0.19639
Contig2004	67158	67204	1	-0.108274	10	0.0094	0.081	0.7004	0.80867
Contig2010	58516	59130	1	0.121471	10	0.02	0.14	0.87269	0.75122
Contig2016	173271	173391	1	0.108374	10	6.2e-05	0.0023	0.9026	0.79422
Contig2016	219927	220165	1	0.123008	13	0.00014	0.0045	0.74922	0.62621
Contig2017	22676	23090	1	0.170458	10	0.0031	7e-05	0.68675	0.51629
Contig2018	55664	55897	1	0.117334	10	0.062	0.14	0.96156	0.84422
Contig2019	122051	123349	1	0.158371	16	0.00013	0.023	0.85523	0.69686
Contig2024	37255	37341	1	0.1008	10	0.0029	0.041	0.84203	0.74123
Contig2025	128398	128491	1	0.115612	10	0.083	0.17	0.94141	0.8258
Contig2030	13085	13465	1	0.104788	10	0.0069	0.042	0.83455	0.72976
Contig2055	61963	62393	1	0.166767	19	9.3e-07	0.00012	0.87385	0.70708
Contig2064	22098	22266	1	0.122338	15	0.0022	0.0096	0.74817	0.62583
Contig2074	13607	14149	1	-0.102181	10	0.086	0.29	0.77128	0.87346
Contig2074	14443	14601	1	0.108269	18	0.0048	0.036	0.85111	0.74284
Contig2078	11987	12265	1	0.10568	12	0.00031	0.0045	0.91594	0.81026
Contig2091	23404	23800	1	0.181035	14	0.00069	0.025	0.85083	0.6698
Contig2091	83543	83759	1	-0.139275	15	3.4e-05	0.0027	0.46162	0.6009
Contig2098	70463	70542	1	0.121361	10	0.00074	0.022	0.77413	0.65277
Contig2103	17663	18082	1	0.102575	10	0.0028	0.035	0.91914	0.81657
Contig2105	120134	120473	1	0.311635	11	9.4e-09	2.6e-05	0.90038	0.58874
Contig2105	124336	124921	1	0.141841	10	0.00046	0.011	0.87804	0.73619
Contig2111	102444	102905	1	0.129602	15	0.012	0.051	0.87191	0.74231
Contig2114	28607	28955	1	-0.184018	11	8.9e-05	0.035	0.30586	0.48987
Contig2124	149338	149410	1	0.141864	12	2.8e-06	0.00041	0.6845	0.54264
Contig2129	15789	16395	1	0.114949	14	0.0002	0.006	0.8342	0.71925
Contig2136	154835	155005	1	0.134992	10	0.0012	0.0014	0.93784	0.80284
Contig2139	98750	99267	1	0.264209	13	8.3e-07	0.00045	0.64892	0.38471
Contig2144	885	1174	1	0.100109	13	0.0039	0.028	0.92552	0.82541
Contig2146	68777	69276	1	0.10107	14	0.00045	0.0066	0.88743	0.78636
Contig2154	21002	21180	1	0.139107	10	0.0048	0.018	0.76725	0.62814
Contig2160	45649	45994	1	0.189668	10	0.00029	0.0096	0.8719	0.68223
Contig2166	44491	44789	1	0.134105	10	8e-05	0.0011	0.83636	0.70226
Contig2171	41509	41884	1	0.137051	10	1.6e-05	0.0024	0.94897	0.81192
Contig2178	161968	162248	1	0.126034	10	0.0012	0.0064	0.79096	0.66493
Contig2184	15274	15511	1	0.108281	10	0.02	0.007	0.85141	0.74313
Contig2184	49315	49776	1	0.196046	12	9e-07	0.0024	0.83755	0.64151
Contig2184	76658	77042	1	0.149999	12	0.00033	0.02	0.56148	0.41148
Contig2184	77157	77591	1	0.212643	10	2.5e-07	8.1e-06	0.85993	0.64729
Contig2184	77635	78450	1	0.147881	11	0.0022	0.016	0.73942	0.59154
Contig2184	80443	80935	1	0.1918	16	1.8e-11	5.8e-06	0.38643	0.19463
Contig2190	176409	176468	1	0.130448	12	0.00097	0.03	0.88607	0.75562
Contig2196	33336	33447	1	0.138989	12	1.3e-06	0.0032	0.89094	0.75196
Contig2196	34151	34674	1	0.152679	14	3.6e-05	0.0021	0.84483	0.69215
Contig2196	38027	38620	1	0.245928	14	2.5e-09	3.5e-05	0.91869	0.67276
Contig2196	74861	75585	1	0.194179	10	0.0034	0.047	0.83477	0.64059
Contig2197	77899	78052	1	-0.114004	10	0.026	0.064	0.39627	0.51027
Contig2210	14576	14782	1	0.101591	10	0.049	0.44	0.86283	0.76124
Contig2210	112034	112520	1	-0.219799	12	1.6e-05	0.0012	0.55285	0.77265
Contig2216	22635	22948	1	-0.129937	10	0.0098	0.069	0.67434	0.80427
Contig2217	18176	18255	1	0.159691	10	2.9e-06	0.00039	0.5303	0.37061
Contig2217	21782	21913	1	0.124034	10	0.00092	0.016	0.69853	0.57449
Contig2217	21988	22155	1	0.116637	13	0.001	0.027	0.43973	0.32309
Contig2217	24175	24225	1	0.139035	10	0.00056	0.035	0.42898	0.28995
Contig2217	32209	32395	1	0.144101	14	1.5e-05	0.0047	0.50489	0.36079
Contig2217	32583	32720	1	-0.101686	10	0.00076	0.00067	0.23085	0.33254
Contig2217	34523	34604	1	0.109932	10	0.0095	0.021	0.29135	0.18142
Contig2217	34618	34689	1	-0.103471	10	0.0018	0.0082	0.2327	0.33617
Contig2217	36497	36590	1	0.10357	10	0.03	0.26	0.65445	0.55088
Contig2219	19753	20200	1	-0.14355	10	0.0048	0.036	0.01675	0.1603
Contig2221	56696	57673	1	0.100682	10	0.021	0.1	0.81414	0.71346
Contig2221	132991	133519	1	0.117995	13	0.0011	0.013	0.84634	0.72835
Contig2227	56141	56891	1	0.108275	10	0.0062	0.096	0.89887	0.7906
Contig2236	101030	101439	1	-0.234277	10	0.057	0.0054	0.0066667	0.24094
Contig2238	82139	82528	1	0.191732	10	0.014	0.039	0.89937	0.70764
Contig2238	82883	83777	1	0.149456	21	0.012	0.041	0.88184	0.73238
Contig2238	83784	84221	1	0.257828	12	8.9e-05	0.0058	0.94531	0.68748
Contig2260	41992	42222	1	-0.112037	10	0.01	0.016	0.70137	0.8134
Contig2270	50277	50459	1	-0.247012	11	0.95	1.9e-05	7.5758e-08	0.24701
Contig2270	59952	60029	1	0.102314	10	8.6e-05	0.0086	0.92597	0.82365
Contig2273	26077	26371	1	0.17293	10	3.4e-05	0.0002	0.91935	0.74642
Contig2273	87614	87812	1	-0.122732	12	0.039	0.012	2.7778e-08	0.12273
Contig2277	29902	30157	1	0.111244	12	0.011	0.062	0.88588	0.77464
Contig2291	48209	48415	1	0.11154	10	0.038	0.15	0.7753	0.66376
Contig2294	88631	88809	1	-0.149638	12	0.19	0.00074	0.0027778	0.15242
Contig2298	29741	30094	1	-0.138263	10	0.0049	0.021	0.4376	0.57586
Contig2299	6991	7322	1	0.259684	10	0.0013	0.0012	0.87352	0.61383
Contig2299	7642	8290	1	0.121698	10	0.11	0.089	0.7221	0.6004
Contig2307	21345	21516	1	0.168324	10	0.00023	0.00031	0.93215	0.76383
Contig2307	61979	62320	1	0.117529	11	0.018	0.15	0.92719	0.80966
Contig2308	164788	164902	1	0.100089	10	0.0072	0.049	0.8669	0.76681
Contig2309	672	876	1	0.15259	14	7.9e-05	0.0037	0.8516	0.69901
Contig2309	77069	77313	1	0.126581	12	0.00084	0.046	0.68294	0.55636
Contig2319	1041	1258	1	0.140561	10	6.2e-05	0.0016	0.92712	0.78656
Contig2323	38581	38755	1	0.114885	10	4.7e-06	0.00047	0.89833	0.78345
Contig2325	74704	74909	1	0.106028	10	0.0017	0.0046	0.86235	0.75632
Contig2337	36755	37271	1	0.143932	10	0.034	0.018	0.889	0.74506
Contig2342	37017	37238	1	0.100839	12	0.00079	0.0058	0.78792	0.68708
Contig2347	42646	42805	1	0.122746	10	0.0061	0.017	0.88915	0.7664
Contig2347	72490	72719	1	0.175533	10	0.00019	0.0081	0.80812	0.63259
Contig2347	128768	129729	1	0.111912	10	0.00096	0.039	0.91042	0.79851
Contig2347	178965	179602	1	0.132932	12	0.0047	0.075	0.93654	0.80361
Contig2347	190597	191121	1	-0.117447	11	0.0006	0.0031	0.74268	0.86013
Contig2350	21727	22156	1	0.101313	12	2.2e-06	0.0012	0.94973	0.84842
Contig2352	53485	53707	1	0.193106	12	6.9e-05	0.0042	0.85552	0.66242
Contig2354	5593	6050	1	0.116273	14	8.3e-05	0.0028	0.89139	0.77512
Contig2368	25400	26149	1	-0.117436	10	0.036	0.073	0.76645	0.88389
Contig2368	34468	34575	1	0.128194	10	0.0021	0.013	0.9025	0.77431
Contig2373	90728	91372	1	0.10074	14	1.1e-06	0.00016	0.95087	0.85013
Contig2376	48644	49439	1	0.213323	18	3.1e-05	0.00011	0.86442	0.6511
Contig2379	68116	68700	1	0.164441	10	0.0039	0.054	0.77117	0.60673
Contig2383	118260	118690	1	-0.140089	10	3.5e-06	0.00024	0.73847	0.87856
Contig2391	55011	55978	1	0.108194	14	0.00024	0.00069	0.89598	0.78778
Contig2398	505	737	1	0.104015	10	0.0013	0.076	0.85425	0.75024
Contig2402	80972	81212	1	0.148252	10	0.0076	0.012	0.88406	0.73581
Contig2405	55683	56420	1	0.14048	10	0.0025	0.0053	0.88435	0.74387
Contig2406	34611	34898	1	0.104602	12	0.0022	0.0039	0.75199	0.64738
Contig2438	10326	10481	1	-0.137958	10	0.00085	0.013	0.22083	0.35878
Contig2438	11080	11532	1	0.132103	24	5.9e-06	2.2e-05	0.41814	0.28603
Contig2445	42788	43380	1	0.136282	12	2.4e-06	0.00011	0.92768	0.7914
Contig2446	26502	26818	1	0.132483	10	0.0057	0.014	0.8818	0.74932
Contig2447	74505	74786	1	0.106393	10	0.016	0.16	0.85549	0.7491
Contig2450	34227	34506	1	0.134246	10	0.0031	0.0047	0.84382	0.70957
Contig2451	25332	25933	1	0.159562	10	4.1e-06	0.00023	0.90252	0.74296
Contig2463	2590	3002	1	0.185172	10	0.0029	0.0081	0.79461	0.60944
Contig2467	60244	61399	1	0.155892	31	1.6e-06	0.002	0.72436	0.56847
Contig2480	474	666	1	0.108978	10	0.00082	0.0042	0.86421	0.75523
Contig2481	103566	104312	1	0.138351	10	0.012	0.033	0.85279	0.71444
Contig2491	9156	9421	1	0.13588	12	0.00017	0.0036	0.79356	0.65768
Contig2496	21849	22347	1	0.135143	12	0.0076	0.025	0.7976	0.66245
Contig2501	60533	60652	1	0.148707	10	0.00058	0.012	0.86855	0.71984
Contig2502	370	789	1	0.128798	10	0.0042	0.063	0.8522	0.7234
Contig2503	14325	14445	1	0.143303	10	0.019	0.023	0.60115	0.45785
Contig2503	15096	15523	1	0.157871	24	0.13	0.0024	0.83497	0.6771
Contig2509	60184	60723	1	0.110852	19	0.0002	0.033	0.92718	0.81632
Contig2519	210934	211063	1	0.112843	10	0.052	0.41	0.77599	0.66315
Contig2524	52408	52662	1	0.109622	10	0.0022	0.013	0.91463	0.80501
Contig2524	93644	93856	1	0.12565	10	0.0015	0.043	0.8981	0.77245
Contig2524	129019	129265	1	-0.164505	10	4e-06	0.00015	0.65271	0.81721
Contig2530	139937	140820	1	0.14229	10	0.006	0.05	0.8879	0.74561
Contig2531	145971	146140	1	0.241946	10	0.0015	0.01	0.85507	0.61312
Contig2534	2714	2904	1	0.102035	12	0.01	0.24	0.81999	0.71795
Contig2535	30129	30624	1	0.130968	10	0.012	0.028	0.86725	0.73628
Contig2536	41524	41753	1	0.22028	12	2e-08	3.1e-05	0.46512	0.24484
Contig2538	132257	132343	1	0.110498	10	0.0048	0.028	0.8626	0.7521
Contig2540	95168	95278	1	-0.181757	10	0.022	0.00011	0.032733	0.21449
Contig2541	8269	8444	1	-0.183169	13	9.2e-08	0.083	5.1282e-08	0.18317
Contig2541	226555	226915	1	0.107114	12	0.0021	0.02	0.82177	0.71465
Contig2543	50958	51028	1	0.121084	11	1.8e-05	0.00025	0.15402	0.032932
Contig2554	44697	44911	1	0.107546	10	0.0044	0.02	0.8946	0.78705
Contig2557	1666	2298	1	0.155444	12	0.00036	0.0065	0.83582	0.68038
Contig2563	35257	35737	1	0.163958	21	1.5e-05	0.0071	0.90602	0.74206
Contig2569	79092	79282	1	0.114716	14	0.095	0.11	0.7517	0.63698
Contig2581	77787	77873	1	0.140474	12	3.2e-05	0.00032	0.90228	0.7618
Contig2583	18251	18685	1	-0.172619	12	0.38	4.7e-06	5.5556e-08	0.17262
Contig2584	54609	54857	1	0.115877	10	0.00011	0.0064	0.94515	0.82927
Contig2588	1301	1340	1	0.106359	12	4.4e-06	6.8e-05	0.82831	0.72195
Contig2600	68305	68682	1	0.113203	12	0.0017	0.059	0.87609	0.76288
Contig2607	82488	83007	1	0.115523	10	0.00035	0.022	0.89409	0.77857
Contig2611	5189	5667	1	0.100147	10	0.098	0.43	0.84794	0.74779
Contig2626	60374	60491	1	0.173158	17	2.1e-05	8.8e-05	0.75695	0.58379
Contig2636	65961	66196	1	-0.176968	10	3.5e-06	0.00092	0.60118	0.77815
Contig2641	21968	22290	1	0.183423	10	1.2e-06	0.00079	0.91445	0.73103
Contig2642	18510	19624	1	0.174682	19	5.4e-05	0.017	0.7925	0.61782
Contig2650	184284	184358	1	0.126981	10	0.083	0.33	0.8334	0.70641
Contig2652	82715	82888	1	0.105791	10	0.0091	0.11	0.19531	0.089523
Contig2652	82958	83245	1	0.14567	18	1.3e-07	5.6e-06	0.21786	0.072188
Contig2652	91515	91625	1	0.152055	10	0.00026	0.0076	0.52568	0.37363
Contig2652	113512	114055	1	0.135575	10	0.002	0.026	0.80352	0.66795
Contig2653	423	621	1	0.107448	10	0.031	0.075	0.81768	0.71023
Contig2663	34130	34413	1	0.106214	10	0.015	0.078	0.83804	0.73182
Contig2664	25506	25705	1	0.117706	10	0.0004	0.0059	0.93127	0.81356
Contig2664	31739	32588	1	0.172149	24	0.017	0.0014	0.8103	0.63816
Contig2666	104590	104845	1	0.11407	10	0.011	0.11	0.70129	0.58722
Contig2676	65033	65595	1	0.184774	11	2.2e-05	0.0023	0.88417	0.69939
Contig2685	43982	44499	1	0.109437	10	0.0015	0.024	0.86072	0.75129
Contig2695	80986	81267	1	0.159248	10	0.00052	0.0041	0.85456	0.69531
Contig2702	2049	2297	1	0.103969	10	0.0017	0.031	0.89826	0.79429
Contig2702	71692	72541	1	0.104393	10	0.0039	0.0091	0.87619	0.7718
Contig2717	95	509	1	-0.179591	13	4.6e-05	0.0003	0.53819	0.71778
Contig2725	326	391	1	0.111166	10	0.0017	0.015	0.79613	0.68496
Contig2725	1012	1395	1	0.124461	10	0.0076	0.087	0.91482	0.79036
Contig2725	7710	8061	1	0.105287	15	0.0094	0.0046	0.87014	0.76486
Contig2737	16739	17027	1	0.118247	10	0.0017	0.044	0.9311	0.81285
Contig2737	25820	25985	1	0.118579	10	0.001	0.026	0.89374	0.77516
Contig2739	64685	65001	1	-0.116851	10	0.033	0.081	0.23845	0.3553
Contig2740	48471	48918	1	0.165205	12	5.3e-06	0.00016	0.39876	0.23356
Contig2765	1220	1482	1	0.127999	11	0.0047	0.018	0.73957	0.61158
Contig2771	82988	83187	1	0.120185	12	0.00014	0.0037	0.93233	0.81215
Contig2774	22791	22886	1	0.115598	12	0.00054	0.0061	0.25306	0.13747
Contig2776	106671	106937	1	-0.106595	14	0.00057	0.016	0.67909	0.78569
Contig2784	55340	55699	1	0.134209	12	0.0042	0.058	0.7026	0.56839
Contig2786	34809	35443	1	0.130347	10	0.00036	0.01	0.85283	0.72249
Contig2788	56595	56855	1	0.115826	12	0.00029	0.008	0.96982	0.85399
Contig2795	81916	82424	1	0.16933	11	0.00024	0.0088	0.96578	0.79645
Contig2795	83018	83410	1	0.171955	10	0.014	0.041	0.88155	0.70959
Contig2797	96652	97064	1	0.157258	11	0.00039	0.0053	0.68415	0.52689
Contig2802	137350	137660	1	0.220487	10	6.9e-05	0.0018	0.81545	0.59496
Contig2804	48558	49191	1	0.154746	13	1.2e-08	7.3e-06	0.87784	0.7231
Contig2818	6178	6902	1	0.145919	26	0.0035	0.0023	0.82514	0.67923
Contig2818	7005	7519	1	0.122139	10	0.31	0.079	0.84339	0.72125
Contig2821	173585	173721	1	0.10525	10	0.017	0.11	0.80691	0.70166
Contig2822	209272	210256	1	0.107084	18	0.0003	0.0094	0.86434	0.75725
Contig2822	214245	214476	1	-0.163715	12	0.85	0.0023	0.050182	0.2139
Contig2827	26019	26406	1	0.158413	12	0.00029	0.061	0.72564	0.56723
Contig2830	78736	79117	1	-0.128451	24	3.5e-08	2.1e-05	0.58336	0.71181
Contig2830	109171	109630	1	0.113529	14	0.0012	0.067	0.78407	0.67054
Contig2834	52737	52865	1	0.118275	10	4.7e-14	0.00031	0.11827	2.7273e-08
Contig2857	46521	46863	1	0.161365	12	1.1e-05	0.00076	0.83858	0.67721
Contig2857	111365	111511	1	0.120864	12	0.005	0.034	0.93236	0.81149
Contig2857	111856	112321	1	0.113771	10	0.0021	0.038	0.96867	0.8549
Contig2857	183480	183527	1	0.165225	12	0.0012	0.046	0.90564	0.74041
Contig2870	20655	20746	1	0.104766	10	0.025	0.35	0.72813	0.62337
Contig2870	146792	147055	1	0.109386	10	0.00075	0.0051	0.85587	0.74648
Contig2878	56340	56587	1	0.107826	10	0.015	0.13	0.76122	0.6534
Contig2901	55426	55709	1	-0.120594	15	0.00018	0.0024	0.0092667	0.12986
Contig2904	106052	106445	1	0.170962	12	1.1e-06	9e-05	0.86762	0.69666
Contig2904	106547	106662	1	0.117553	10	0.00043	0.0032	0.89068	0.77312
Contig2904	111949	112135	1	0.107154	12	0.003	0.0069	0.93357	0.82642
Contig2914	29156	29397	1	0.111792	10	0.013	0.18	0.43919	0.3274
Contig2916	67421	67734	1	0.102225	10	0.14	0.47	0.7999	0.69767
Contig2927	28999	29323	1	0.161352	14	0.00084	0.0048	0.82947	0.66812
Contig2940	128011	128315	1	0.123864	10	0.006	0.072	0.86658	0.74272
Contig2941	48295	48766	1	0.102489	11	0.043	0.31	0.91445	0.81196
Contig2941	63722	63867	1	0.143569	10	3.8e-06	0.00029	0.98285	0.83928
Contig2941	90938	91127	1	0.147063	13	0.0064	0.072	0.82991	0.68285
Contig2941	105154	105471	1	0.121419	13	0.00019	0.01	0.92585	0.80444
Contig2955	47590	47942	1	0.153898	10	0.012	0.057	0.72396	0.57006
Contig2967	45621	45880	1	0.138153	14	0.00024	0.0066	0.78315	0.645
Contig2967	73117	73328	1	0.169881	10	1.8e-06	8.1e-05	0.94856	0.77868
Contig2972	40882	41017	1	0.156848	10	2.4e-06	0.00032	0.8471	0.69025
Contig2972	110172	110424	1	0.142118	12	0.0013	0.0043	0.89503	0.75291
Contig2993	7594	7860	1	0.119305	11	0.012	0.19	0.86986	0.75055
Contig3003	35362	35658	1	0.127165	12	0.00031	0.023	0.94708	0.81992
Contig3015	21122	21293	1	0.101281	10	0.00096	0.0091	0.95015	0.84887
Contig3020	91304	91792	1	0.142609	12	0.00085	0.036	0.59523	0.45262
Contig3020	100550	100926	1	0.117655	10	0.0046	0.017	0.75028	0.63262
Contig3034	59485	60253	1	0.121869	13	0.0075	0.078	0.90053	0.77866
Contig3034	60727	61138	1	0.182795	12	0.0034	0.0088	0.90071	0.71791
Contig3038	12831	12966	1	0.110443	10	0.0035	0.067	0.85353	0.74309
Contig3045	36383	36437	1	0.106138	10	0.0051	0.055	0.95934	0.8532
Contig3045	37193	37359	1	0.115951	10	0.014	0.047	0.75207	0.63612
Contig3046	76190	76549	1	0.106416	10	0.0021	0.21	0.93634	0.82992
Contig3062	98103	98283	1	0.105691	12	0.0014	0.012	0.85844	0.75275
Contig3064	24975	25097	1	0.120267	10	0.017	0.11	0.86208	0.74181
Contig3079	9841	9911	1	-0.113469	10	0.0069	0.039	0.7086	0.82207
Contig3096	75761	76023	1	-0.156514	10	0.00036	0.014	0.65549	0.812
Contig3099	110417	110990	1	0.11269	13	0.0048	0.077	0.83911	0.72642
Contig3118	99457	100156	1	-0.193031	10	0.004	0.035	0.62388	0.81691
Contig3120	26606	26801	1	0.129682	10	0.019	0.14	0.87082	0.74114
Contig3120	91567	92072	1	0.193253	11	0.0013	0.016	0.7025	0.50924
Contig3120	94010	94435	1	0.120614	10	0.0051	0.013	0.79416	0.67355
Contig3129	31731	32687	1	0.137413	13	2.8e-06	0.0012	0.87532	0.73791
Contig3133	43820	44459	1	0.137722	10	0.00013	0.0035	0.86037	0.72264
Contig3133	45334	46038	1	0.158684	12	4.5e-05	0.0019	0.87663	0.71795
Contig3141	266	1494	1	0.159118	28	2.7e-08	0.00018	0.82741	0.66829
Contig3143	31894	32223	1	0.100715	10	0.012	0.14	0.88309	0.78237
Contig3144	11113	11242	1	-0.107711	10	0.0059	0.021	0.57734	0.68506
Contig3147	10299	10636	1	-0.188916	10	0.021	0.079	0.10591	0.29483
Contig3147	18318	19118	1	0.111966	17	0.0057	0.13	0.81914	0.70718
Contig3147	23899	24098	1	0.176081	10	3.1e-07	5.9e-05	0.82405	0.64797
Contig3147	26509	26983	1	0.174211	10	0.0071	0.12	0.83772	0.66351
Contig3157	43527	43704	1	0.152854	10	0.0014	0.035	0.87402	0.72116
Contig3160	86390	86970	1	0.125077	10	0.0008	0.004	0.92997	0.80489
Contig3162	67935	68452	1	0.127353	10	0.0099	0.079	0.92992	0.80256
Contig3162	107683	108213	1	0.10023	11	0.0084	0.047	0.88127	0.78104
Contig3186	40159	40252	1	0.10066	10	4e-05	0.00042	0.92875	0.82809
Contig3191	103631	103757	1	0.104018	12	3.2e-06	0.00039	0.91666	0.81264
Contig3196	20185	20529	1	0.151508	15	0.0001	0.011	0.79199	0.64049
Contig3203	120405	120705	1	0.119593	11	6.7e-06	0.00011	0.89424	0.77465
Contig3207	140286	140379	1	0.141968	10	5.2e-05	0.0046	0.7477	0.60573
Contig3208	34190	34805	1	0.11306	11	0.012	0.031	0.86008	0.74702
Contig3213	89711	90551	1	0.120747	10	5.6e-05	0.00091	0.93829	0.81754
Contig3234	43033	44363	1	0.112773	30	1.8e-06	0.00035	0.90538	0.79261
Contig3237	72746	73295	1	0.103597	10	4.5e-05	0.0013	0.96867	0.86507
Contig3241	114861	115623	1	0.114445	10	1e-05	0.00017	0.9431	0.82865
Contig3241	115886	115973	1	0.14281	10	0.00076	0.014	0.88468	0.74187
Contig3241	121137	122123	1	0.143985	12	2.1e-05	0.0011	0.93869	0.79471
Contig3243	44287	44986	1	0.139591	10	0.0046	0.12	0.82984	0.69025
Contig3247	62951	63119	1	0.105217	10	0.0079	0.039	0.87241	0.7672
Contig3283	105503	106734	1	-0.125252	28	6.1e-06	9.6e-05	0.4956	0.62086
Contig3293	18794	19230	1	0.131346	10	0.0021	0.03	0.89845	0.7671
Contig3321	76175	76685	1	0.206527	18	2.7e-09	8.1e-05	0.80628	0.59975
Contig3330	34649	34948	1	0.103466	13	0.00096	0.00058	0.90651	0.80305
Contig3338	61884	62435	1	0.139652	12	0.0011	0.043	0.93114	0.79149
Contig3350	1295	1531	1	0.173089	10	0.00054	0.00081	0.77731	0.60422
Contig3351	83316	84073	1	0.110104	20	1.2e-05	0.0029	0.87701	0.76691
Contig3353	97195	97576	1	0.100851	12	0.04	0.24	0.777	0.67615
Contig3355	15603	15990	1	0.12687	10	0.0019	0.018	0.89496	0.76809
Contig3356	71746	71919	1	0.11445	12	0.0014	0.013	0.95339	0.83894
Contig3358	3205	3579	1	0.136741	10	0.22	0.031	0.67453	0.53779
Contig3366	27602	27821	1	0.217199	10	1.4e-09	8.8e-05	0.96755	0.75035
Contig3370	66796	66965	1	0.217815	12	7.6e-08	0.0013	0.50696	0.28915
Contig3383	34809	35536	1	-0.122624	21	1.8e-06	8.3e-05	0.48686	0.60949
Contig3385	31714	32072	1	-0.117222	10	0.0085	0.012	0.61078	0.728
Contig3388	62533	63011	1	0.147837	12	0.0015	0.012	0.7302	0.58236
Contig3389	117989	118286	1	0.12574	13	0.0012	0.00077	0.70997	0.58423
Contig3392	74750	75351	1	0.136312	18	2.4e-06	8.9e-05	0.92131	0.785
Contig3431	50278	51087	1	0.193696	12	0.00087	0.011	0.79527	0.60157
Contig3433	198666	199120	1	0.102416	10	0.0022	0.033	0.77743	0.67501
Contig3446	52193	52743	1	0.219965	14	2.6e-06	0.00038	0.69243	0.47247
Contig3448	59671	59770	1	0.169183	11	0.15	0.013	0.91158	0.7424
Contig3449	44397	45073	1	0.134219	10	6.8e-05	0.00072	0.90721	0.77299
Contig3449	85747	85951	1	0.10988	10	0.0087	0.024	0.9298	0.81992
Contig3460	8993	9078	1	0.138511	10	0.00016	0.0099	0.8712	0.73269
Contig3465	29793	29882	1	-0.198137	10	0.0012	0.017	0.6025	0.80064
Contig3467	1028	1456	1	0.101568	13	0.0048	0.024	0.77839	0.67682
Contig3470	83546	84023	1	0.141493	12	0.0016	0.014	0.79596	0.65447
Contig3470	89143	89566	1	0.13821	10	0.00033	0.0017	0.95248	0.81427
Contig3480	8506	8684	1	0.119476	12	0.012	0.12	0.82231	0.70283
Contig3494	28166	28338	1	0.119802	10	0.0014	0.022	0.90483	0.78503
Contig3495	137859	138230	1	-0.101159	10	0.0037	0.063	0.75052	0.85168
Contig3495	177611	178373	1	0.129185	11	0.012	0.11	0.45903	0.32984
Contig3502	146703	147263	1	0.102664	10	0.00058	0.0047	0.91474	0.81208
Contig3512	51571	52224	1	0.164881	10	5.7e-05	0.0059	0.82281	0.65793
Contig3513	37592	37737	1	0.123158	10	6.9e-05	0.0005	0.96218	0.83903
Contig3513	87278	87673	1	0.1324	11	0.00077	0.013	0.88314	0.75074
Contig3513	87824	88347	1	0.125824	12	0.04	0.24	0.84584	0.72001
Contig3517	59034	59213	1	0.228809	10	2.2e-07	1.2e-05	0.41255	0.18374
Contig3520	80460	80650	1	0.100066	10	0.09	0.32	0.81977	0.7197
Contig3528	41939	42110	1	-0.183667	12	0.0032	0.0023	1.25e-07	0.18367
Contig3530	34929	35370	1	0.112963	12	0.078	0.0098	0.89628	0.78331
Contig3547	36330	36459	1	0.166639	10	0.00013	2.5e-05	0.67625	0.50961
Contig3556	63348	63889	1	0.121559	10	0.0049	0.037	0.9027	0.78114
Contig3563	2585	2714	1	0.131379	10	0.0014	0.0048	0.86729	0.73591
Contig3588	26251	26500	1	0.130447	11	0.00019	0.02	0.90483	0.77438
Contig3608	53341	53821	1	0.104525	10	0.0037	0.054	0.91235	0.80783
Contig3611	46875	47359	1	0.106488	12	0.0035	0.2	0.8567	0.75021
Contig3612	390	474	1	-0.126174	10	0.92	0.0019	0.0041667	0.13034
Contig3621	57733	58456	1	0.113054	10	0.0046	0.0065	0.89268	0.77962
Contig3629	50213	50367	1	0.132444	10	0.039	0.13	0.77152	0.63908
Contig3631	189452	190244	1	0.114944	10	0.0025	0.024	0.77887	0.66392
Contig3637	8992	9365	1	-0.138493	16	1.5e-05	0.00017	0.66919	0.80768
Contig3656	218	893	1	0.144834	10	7.2e-05	0.00085	0.82519	0.68036
Contig3656	21021	21611	1	-0.112109	17	4.4e-07	6.1e-05	0.72794	0.84004
Contig3659	17245	17684	1	0.117175	13	0.0052	0.003	0.8029	0.68573
Contig3661	49472	49818	1	0.278593	10	8.2e-09	3.5e-06	0.55115	0.27255
Contig3666	33600	33873	1	0.123318	10	0.0042	0.06	0.97103	0.84771
Contig3670	32051	32401	1	0.118724	10	0.019	0.19	0.7978	0.67907
Contig3685	51706	52108	1	-0.160211	13	0.26	0.00068	0.033064	0.19328
Contig3686	13069	13783	1	0.121933	10	0.0011	0.016	0.93911	0.81718
Contig3692	67760	67978	1	0.118801	10	0.038	0.14	0.92535	0.80655
Contig3693	47893	48267	1	0.124384	10	0.0037	0.041	0.86095	0.73657
Contig3700	52432	52831	1	0.101813	10	0.023	0.15	0.9231	0.82129
Contig3702	48925	49166	1	-0.1389	13	0.84	0.00027	0.039297	0.1782
Contig3718	131463	131664	1	-0.168599	10	0.078	0.063	1.6667e-08	0.1686
Contig3721	28618	29293	1	0.13373	11	0.0048	0.054	0.97948	0.84575
Contig3721	29915	30244	1	0.142547	10	0.055	0.077	0.96538	0.82283
Contig3724	4474	4963	1	0.216263	10	0.004	0.024	0.90805	0.69179
Contig3752	31005	31438	1	0.102495	10	0.024	0.25	0.84558	0.74309
Contig3766	89201	89260	1	0.122991	11	0.0057	0.0093	0.88298	0.75999
Contig3768	11883	11965	1	0.160155	12	0.00094	0.093	0.8639	0.70374
Contig3768	11974	12223	1	0.214115	10	0.0023	0.0037	0.91073	0.69661
Contig3775	76562	77128	1	0.188716	12	0.022	0.0089	0.82667	0.63795
Contig3777	29752	30067	1	0.133377	10	0.0016	0.019	0.82708	0.69371
Contig3785	37179	37312	1	0.192608	10	0.00024	0.0017	0.84177	0.64916
Contig3789	38162	39102	1	0.104614	10	0.0054	0.0026	0.75527	0.65066
Contig3809	51813	52204	1	0.216298	16	1.4e-08	0.00068	0.95331	0.73701
Contig3817	70542	70953	1	0.127644	12	0.0032	0.069	0.78975	0.66211
Contig3834	59386	59939	1	0.112387	10	0.011	0.033	0.85806	0.74568
Contig3842	85238	85617	1	0.131928	12	0.0022	0.04	0.93818	0.80625
Contig3843	46100	46221	1	-0.110158	10	0.43	0.058	0.28365	0.3938
Contig3848	82414	83104	1	0.152003	10	0.0005	0.01	0.83047	0.67847
Contig3848	105533	105781	1	0.125947	15	2.4e-07	3.6e-06	0.93234	0.8064
Contig3855	11803	12210	1	0.103697	10	0.033	0.03	0.84832	0.74462
Contig3859	33555	33735	1	0.103708	10	0.046	0.37	0.82597	0.72226
Contig3877	1626	1932	1	0.112746	10	0.001	0.033	0.92855	0.8158
Contig3902	163497	163652	1	0.105627	11	0.096	0.42	0.84462	0.739
Contig3904	123796	123884	1	-0.161659	10	4.4e-06	0.00021	0.53077	0.69243
Contig3920	15355	16087	1	0.104011	10	0.006	0.038	0.74376	0.63975
Contig3926	87843	88261	1	0.116132	10	0.00074	0.012	0.9209	0.80477
Contig3927	110731	111247	1	0.104243	10	0.0089	0.055	0.89573	0.79149
Contig3948	6266	6606	1	0.165616	10	0.0038	0.036	0.85845	0.69283
Contig3948	10165	10455	1	0.143394	10	0.00048	0.018	0.84456	0.70116
Contig3949	115513	116182	1	0.151036	22	0.00033	0.0038	0.79512	0.64408
Contig3949	116683	117165	1	0.174183	15	0.0013	0.0013	0.79421	0.62002
Contig3968	6085	6429	1	0.118034	10	0.013	0.11	0.84493	0.7269
Contig3970	67548	67739	1	0.114279	10	0.053	0.11	0.87916	0.76488
Contig3971	27104	27272	1	0.10655	10	0.035	0.19	0.91645	0.8099
Contig4005	33125	33176	1	0.108049	10	0.057	0.23	0.65565	0.5476
Contig4014	67421	67515	1	-0.109169	10	0.00015	0.0045	0.82053	0.9297
Contig4015	70502	70747	1	0.130746	10	0.035	0.12	0.69893	0.56819
Contig4020	55278	55599	1	0.111504	10	0.022	0.25	0.9179	0.8064
Contig4022	21037	21648	1	0.328859	10	1.3e-07	4.4e-05	0.59004	0.26118
Contig4034	47790	47926	1	-0.147198	10	0.24	1.4e-05	1.5e-07	0.1472
Contig4037	30362	30634	1	0.117125	10	0.0071	0.086	0.85761	0.74049
Contig4053	84252	84522	1	0.103161	10	0.085	0.58	0.7976	0.69444
Contig4055	33352	33580	1	0.14333	10	0.00014	0.0037	0.92018	0.77685
Contig4062	44868	45097	1	0.110593	10	0.0018	0.037	0.89542	0.78482
Contig4068	32078	32239	1	-0.133372	10	1.5e-05	3.1e-05	0.74139	0.87476
Contig4082	28715	29467	1	0.117794	12	0.00017	0.0011	0.95452	0.83673
Contig4084	10493	10770	1	0.123214	10	5.4e-09	0.023	0.22197	0.098752
Contig4093	5755	6422	1	0.121875	22	2.1e-05	0.0021	0.92222	0.80034
Contig4094	7647	7777	1	0.107544	10	0.0015	0.013	0.81378	0.70624
Contig4102	130204	130821	1	0.119648	10	0.016	0.14	0.85869	0.73904
Contig4102	151758	151897	1	0.258386	10	2.5e-06	0.00039	0.83087	0.57249
Contig4102	151899	152746	1	0.132147	14	0.00024	0.0088	0.85716	0.72501
Contig4102	176335	176409	1	0.112799	10	0.0027	0.051	0.9508	0.83801
Contig4111	14624	15070	1	-0.103877	17	0.016	0.23	0.63625	0.74013
Contig4138	38186	38444	1	0.101676	10	0.031	0.13	0.89107	0.7894
Contig4138	40169	40379	1	0.101551	13	0.00031	0.025	0.86231	0.76076
Contig4140	44971	45134	1	0.22468	13	3.4e-06	0.00061	0.91667	0.69199
Contig4142	16905	17327	1	0.137818	10	0.0002	0.0022	0.90523	0.76741
Contig4146	87991	88356	1	0.142971	12	8.3e-05	0.0016	0.82711	0.68414
Contig4146	105004	105450	1	0.112265	13	0.0018	0.048	0.94702	0.83475
Contig4153	100077	100465	1	0.129415	10	0.012	0.081	0.86115	0.73174
Contig4158	6849	7369	1	0.121275	14	8.2e-06	0.00019	0.92297	0.8017
Contig4185	2082	3060	1	-0.100407	13	0.023	0.29	0.54913	0.64953
Contig4186	13811	13933	1	0.192349	10	0.00048	0.00037	0.62782	0.43547
Contig4186	14460	15187	1	0.144456	14	0.00055	9.2e-05	0.48341	0.33895
Contig4186	22558	23564	1	0.141453	21	0.00035	0.0017	0.56658	0.42513
Contig4195	27231	27664	1	0.137108	11	0.00018	0.026	0.88439	0.74728
Contig4218	3675	4202	1	0.109458	10	0.002	0.035	0.86469	0.75523
Contig4222	28914	29221	1	0.105133	10	0.039	0.075	0.891	0.78586
Contig4244	2814	3082	1	0.102507	10	0.0066	0.06	0.86231	0.7598
Contig4251	70130	70392	1	0.115102	10	0.0007	0.011	0.8505	0.73539
Contig4251	76749	76884	1	0.129511	15	0.19	0.11	0.80749	0.67798
Contig4253	26258	26922	1	0.115693	14	0.0045	0.091	0.84128	0.72558
Contig4276	55602	55886	1	0.18236	10	0.0025	0.0014	0.51426	0.3319
Contig4281	7366	7703	1	0.11573	10	0.0031	0.067	0.92498	0.80925
Contig4283	31810	32112	1	-0.108589	20	0.0013	0.021	0.10328	0.21186
Contig4290	6412	6583	1	0.127582	10	0.00044	0.0074	0.93958	0.812
Contig4297	39224	39417	1	0.172978	14	0.00072	0.028	0.83775	0.66477
Contig4308	4125	4490	1	0.100266	10	0.064	0.15	0.96742	0.86715
Contig4328	26807	27009	1	-0.254566	10	2.7e-06	0.0037	0.40804	0.6626
Contig4328	47811	48005	1	-0.12521	11	0.00016	0.014	7.5758e-08	0.12521
Contig4337	47410	47735	1	0.100737	10	0.03	0.1	0.81211	0.71137
Contig4364	55101	55381	1	0.227187	10	0.00096	0.0032	0.67226	0.44507
Contig4366	27621	28432	1	0.104424	10	0.00032	0.004	0.8858	0.78138
Contig4402	12399	12455	1	0.100073	10	0.00047	0.018	0.93227	0.8322
Contig4414	89269	89346	1	0.145265	10	0.0026	0.0052	0.79769	0.65243
Contig4415	30503	30906	1	-0.11969	14	0.0021	0.013	0.68127	0.80096
Contig4417	19431	19568	1	0.169503	10	0.00048	0.0058	0.79262	0.62312
Contig4449	93225	93776	1	0.135358	10	0.00048	0.0025	0.88178	0.74643
Contig4449	96010	96122	1	0.138553	10	0.00031	0.0016	0.93502	0.79647
Contig4460	3388	3711	1	0.107062	10	0.00065	0.0081	0.9858	0.87874
Contig4475	26134	26622	1	0.110666	10	0.00046	0.015	0.90069	0.79002
Contig4475	88051	88403	1	0.13313	12	0.0035	0.081	0.82125	0.68812
Contig4484	38119	38517	1	0.133087	12	0.00023	0.0043	0.85429	0.7212
Contig4497	7501	7710	1	0.112698	10	0.012	0.12	0.78933	0.67663
Contig4503	43766	44345	1	-0.160565	10	0.00073	0.013	0.566	0.72657
Contig4512	43902	44156	1	0.142536	12	5.1e-05	0.0012	0.32592	0.18338
Contig4515	3980	4375	1	0.166486	13	2e-05	0.0015	0.92955	0.76307
Contig4538	14943	15916	1	0.103976	12	0.032	0.25	0.80915	0.70517
Contig4565	1365	1502	1	0.149403	19	1.4e-07	2.3e-05	0.79641	0.64701
Contig4566	26469	27395	1	-0.171771	20	1e-06	0.0069	0.044489	0.21626
Contig4574	84330	84523	1	0.101101	10	0.074	0.53	0.84472	0.74362
Contig4599	37962	38053	1	0.106141	10	0.00078	0.0029	0.9596	0.85346
Contig4602	8532	9036	1	0.105401	13	0.0071	0.057	0.90182	0.79641
Contig4602	9624	9872	1	0.109624	10	0.0076	0.039	0.80522	0.69559
Contig4604	34192	34821	1	0.220579	16	1.2e-07	2.6e-05	0.62904	0.40847
Contig4604	35825	36475	1	0.18429	10	0.0004	0.037	0.72596	0.54167
Contig4604	39625	39871	1	-0.1319	10	0.0098	0.081	0.41945	0.55135
Contig4610	33443	33891	1	0.101306	10	0.0035	0.013	0.84473	0.74343
Contig4614	38484	38839	1	-0.133269	10	0.002	0.0018	0.47843	0.6117
Contig4615	47115	47541	1	0.127031	12	0.00094	0.0019	0.80353	0.6765
Contig4642	7915	8084	1	-0.142567	10	0.91	0.0056	1.6667e-08	0.14257
Contig4662	25266	26062	1	0.102011	10	0.0036	0.068	0.92974	0.82772
Contig4725	27172	27648	1	0.100622	15	9.8e-05	0.0015	0.91858	0.81796
Contig4742	76643	76954	1	0.169659	10	0.0011	0.05	0.94924	0.77959
Contig4762	19306	19799	1	0.149569	10	0.041	0.15	0.84558	0.69601
Contig4766	108335	108439	1	0.1139	10	0.0066	0.045	0.81716	0.70326
Contig4768	25917	26443	1	0.101144	11	0.0015	0.03	0.87367	0.77253
Contig4781	39992	40426	1	0.201315	10	0.0024	0.0089	0.71788	0.51656
Contig4783	31281	31526	1	0.100477	10	0.0036	0.022	0.85961	0.75913
Contig4787	36146	36267	1	0.104662	10	0.0011	0.019	0.91145	0.80679
Contig4792	39693	40015	1	-0.104438	10	0.065	0.12	0.64986	0.7543
Contig4805	67942	68411	1	0.225917	11	0.032	0.00091	0.74003	0.51412
Contig4817	15173	15802	1	0.124269	10	0.0062	0.013	0.76022	0.63595
Contig4817	44381	44609	1	0.141129	10	0.00077	0.052	0.84418	0.70305
Contig4832	21971	22346	1	0.203141	10	0.019	0.024	0.94174	0.7386
Contig4876	17938	18340	1	0.100544	12	0.00049	0.0063	0.87466	0.77411
Contig4881	26372	26641	1	0.112724	12	0.037	0.12	0.6891	0.57637
Contig4897	4484	4830	1	-0.234256	10	1.2e-07	2.1e-05	0.54542	0.77968
Contig4902	11083	11925	1	0.102419	10	0.082	0.25	0.89709	0.79467
Contig4916	13085	13545	1	0.119179	10	4.7e-05	0.001	0.88623	0.76705
Contig4916	32031	32223	1	0.13921	10	0.0002	0.019	0.93795	0.79874
Contig4925	7997	8768	1	0.108662	11	0.0024	0.071	0.88891	0.78024
Contig4938	29123	29580	1	0.127037	10	0.012	0.11	0.82794	0.7009
Contig4939	21621	21717	1	0.102326	12	0.012	0.068	0.84842	0.74609
Contig4953	31358	31636	1	0.136544	10	3.8e-06	5.4e-05	0.93555	0.79901
Contig4953	77646	78148	1	0.209977	22	9.8e-05	0.00012	0.94386	0.73389
Contig4961	19103	19460	1	-0.122581	10	0.016	0.16	0.67336	0.79595
Contig4976	43688	44274	1	0.117567	12	0.022	0.051	0.73621	0.61864
Contig4981	26005	26533	1	0.10304	10	0.034	0.13	0.74241	0.63937
Contig4981	28508	29014	1	0.124297	10	0.035	0.17	0.72584	0.60154
Contig4987	26420	26492	1	0.142772	10	0.0032	0.077	0.83595	0.69317
Contig5015	3429	3726	1	0.137595	10	0.021	0.017	0.94769	0.8101
Contig5018	57508	57634	1	0.128841	10	0.00061	0.02	0.93348	0.80464
Contig5026	2422	2792	1	0.125361	10	0.0013	0.0042	0.87197	0.74661
Contig5041	50497	51118	1	-0.231148	15	0.29	4.5e-05	0.038733	0.26988
Contig5068	69397	69463	1	0.132183	10	6.7e-06	0.00033	0.24317	0.11098
Contig5070	46087	46226	1	0.124382	12	0.0023	0.029	0.87494	0.75056
Contig5080	21994	22309	1	0.106013	12	0.0012	0.012	0.94486	0.83885
Contig5090	2787	3124	1	0.156335	11	1.3e-06	0.0016	0.94913	0.79279
Contig5111	16226	16695	1	0.108181	15	5.2e-06	0.00033	0.90071	0.79253
Contig5117	7644	8015	1	0.16144	10	0.00025	0.0011	0.91212	0.75068
Contig5131	2767	4231	1	0.108526	17	0.0003	0.0017	0.77847	0.66994
Contig5211	35292	35527	1	-0.17961	10	0.043	0.034	0.11906	0.29867
Contig5218	36843	37099	1	0.105051	10	0.00042	0.0031	0.93857	0.83351
Contig5224	5232	5354	1	0.103116	10	0.031	0.13	0.82539	0.72227
Contig5224	8602	8676	1	0.127995	10	0.0016	0.038	0.824	0.696
Contig5224	8872	9105	1	0.114016	12	0.0032	0.0091	0.77212	0.65811
Contig5232	61027	61260	1	0.127519	14	0.00023	0.019	0.71206	0.58454
Contig5232	65444	65844	1	-0.128071	10	0.19	0.047	0.49433	0.6224
Contig5232	68699	69581	1	0.111081	18	0.011	0.039	0.83123	0.72015
Contig5241	19851	20430	1	0.169823	12	0.00034	0.0039	0.83247	0.66265
Contig5247	192831	193060	1	0.201211	10	2e-06	0.00026	0.81137	0.61016
Contig5249	24426	25090	1	0.123712	12	0.00017	0.0071	0.8959	0.77219
Contig5267	5416	6045	1	-0.125466	10	0.0094	0.14	0.56233	0.6878
Contig5278	4556	5211	1	0.105563	12	0.0015	0.027	0.93776	0.8322
Contig5284	9633	9864	1	0.115837	12	0.028	0.37	0.75125	0.63541
Contig5301	589	845	1	0.25881	10	6e-07	0.00019	0.65003	0.39122
Contig5307	23993	24368	1	0.134856	10	0.0022	0.017	0.87702	0.74216
Contig5340	5301	5763	1	0.175222	10	2.1e-06	3.4e-05	0.91385	0.73863
Contig5340	46337	46782	1	0.105208	15	0.015	0.032	0.86265	0.75745
Contig5368	21611	21849	1	0.124058	10	0.00089	0.0073	0.26193	0.13787
Contig5368	23961	24490	1	0.146242	10	0.0074	0.01	0.92744	0.7812
Contig5370	108982	109561	1	0.132316	10	0.0014	0.013	0.71828	0.58596
Contig5370	142237	142374	1	-0.215952	12	1.2e-05	4.3e-06	0.30378	0.51973
Contig5374	42305	42387	1	0.105979	10	0.0094	0.051	0.87069	0.76471
Contig5381	176245	176805	1	0.230273	10	8e-06	6.9e-06	0.83326	0.60298
Contig5383	17785	18073	1	-0.13151	10	0.00057	0.013	0.6029	0.73441
Contig5390	39390	39950	1	-0.16873	12	2.1e-05	0.0017	0.3669	0.53563
Contig5412	87648	88289	1	0.109638	10	0.16	0.23	0.74886	0.63922
Contig5422	10905	11226	1	0.103382	10	0.064	0.3	0.91214	0.80876
Contig5445	12170	12651	1	0.111661	10	0.00053	0.0086	0.94361	0.83195
Contig5446	15635	15887	1	-0.104071	10	0.0039	0.09	0.64887	0.75294
Contig5453	29808	30288	1	0.118564	12	2.5e-05	0.0015	0.89565	0.77709
Contig5490	55926	56473	1	0.11882	10	0.21	0.26	0.82022	0.7014
Contig5496	48531	49084	1	0.138826	10	0.0011	0.042	0.84859	0.70977
Contig5496	53041	53607	1	0.147788	12	2.3e-05	0.0025	0.92607	0.77828
Contig5512	82211	82335	1	0.105114	10	0.0045	0.09	0.50942	0.4043
Contig5512	82423	82595	1	0.100926	15	0.00072	0.029	0.50597	0.40504
Contig5516	121504	122337	1	0.138982	13	0.0019	0.036	0.93249	0.79351
Contig5541	71353	71683	1	0.155535	16	0.0045	0.068	0.85405	0.69851
Contig5555	15238	15672	1	0.221552	10	0.00023	0.00052	0.86125	0.6397
Contig5562	85476	85668	1	0.103937	10	0.017	0.19	0.84102	0.73708
Contig5570	42641	42810	1	0.117974	14	3.2e-05	6.1e-05	0.89781	0.77984
Contig5578	25695	25900	1	-0.218134	10	1.4e-06	0.00029	0.45289	0.67102
Contig5596	16368	16918	1	0.108811	10	6.9e-07	0.088	0.26659	0.15778
Contig5642	40601	40809	1	0.161668	10	7.6e-05	0.0046	0.84475	0.68309
Contig5645	8136	8729	1	0.141731	10	0.0039	0.053	0.91009	0.76836
Contig5656	31993	32455	1	0.133569	10	0.0015	0.044	0.91782	0.78426
Contig5690	7845	8001	1	0.127503	10	0.0016	0.0022	0.93159	0.80409
Contig5724	11387	11645	1	-0.102491	10	0.15	0.26	0.47946	0.58195
Contig5727	34743	34974	1	0.102773	10	0.014	0.14	0.84413	0.74136
Contig5728	112018	112496	1	0.109294	11	0.074	0.13	0.79903	0.68974
Contig5732	98448	98963	1	0.206292	12	7.1e-05	0.0038	0.82964	0.62335
Contig5738	596	799	1	-0.123456	10	0.0013	0.012	0.24606	0.36952
Contig5741	15631	15947	1	0.102287	10	0.0015	0.021	0.85149	0.7492
Contig5748	1201	1359	1	0.121801	10	0.016	0.094	0.95398	0.83218
Contig5758	29430	29719	1	-0.127806	13	0.11	1.8e-05	0.00603	0.13384
Contig5775	5633	5740	1	0.123026	10	0.003	0.025	0.93517	0.81214
Contig5783	24571	24731	1	-0.103403	10	2.6e-07	0.22	1.1667e-07	0.1034
Contig5796	17384	17535	1	0.142458	11	0.00064	0.0043	0.74228	0.59982
Contig5816	11012	11596	1	0.10873	12	0.0023	0.028	0.90086	0.79213
Contig5816	39171	39490	1	0.134243	17	1.1e-06	1.1e-05	0.90029	0.76605
Contig5816	39837	40202	1	0.100293	12	0.0029	0.021	0.91557	0.81528
Contig5844	13129	13564	1	0.100626	12	0.00088	0.0079	0.95694	0.85631
Contig5844	14452	14646	1	0.10568	10	0.001	0.015	0.93193	0.82625
Contig5896	29890	30228	1	0.116482	13	0.047	0.056	0.57679	0.4603
Contig5909	42763	43151	1	0.180341	10	0.00089	0.013	0.89781	0.71747
Contig5916	16459	17063	1	-0.186563	10	0.0011	0.0032	0.51152	0.69808
Contig5919	25449	25698	1	0.14905	20	6.7e-06	0.00054	0.87518	0.72613
Contig5921	47050	47863	1	0.15336	13	0.0047	0.025	0.62502	0.47166
Contig5921	48175	48557	1	0.105756	14	0.12	0.017	0.64187	0.53611
Contig5941	43978	44217	1	0.113241	10	0.015	0.026	0.8305	0.71726
Contig5942	43778	44437	1	0.117887	10	0.0015	0.0082	0.88409	0.7662
Contig5953	2091	2368	1	0.132075	10	0.00028	0.017	0.93227	0.80019
Contig5956	103920	104334	1	0.118389	11	0.022	0.046	0.85608	0.73769
Contig5956	104689	104819	1	0.103621	10	0.032	0.11	0.80516	0.70154
Contig5961	10824	11311	1	0.125861	10	6.9e-05	0.0033	0.94723	0.82137
Contig5986	17534	18321	1	0.141534	15	1.3e-05	0.0089	0.85773	0.7162
Contig5991	23500	23621	1	0.166966	11	0.0055	0.037	0.50944	0.34247
Contig5995	6825	7247	1	0.175017	10	0.058	0.0031	0.69278	0.51776
Contig6004	44928	45278	1	0.130712	16	3.6e-08	8e-06	0.18575	0.055037
Contig6044	14457	14627	1	0.116741	10	0.014	0.15	0.77333	0.65658
Contig6052	510	1101	1	0.109911	13	0.0021	0.018	0.86344	0.75353
Contig6055	125663	125960	1	0.118678	10	0.0026	0.036	0.8876	0.76892
Contig6056	15793	16306	1	0.124227	10	0.00017	0.00088	0.88472	0.76049
Contig6118	16668	16915	1	0.110099	12	0.18	0.4	0.91987	0.80977
Contig6124	7917	8212	1	0.122331	10	0.0055	0.062	0.89348	0.77115
Contig6146	4340	5011	1	0.109211	12	5.6e-05	0.001	0.91616	0.80695
Contig6172	1284	1478	1	0.12051	10	0.0088	0.1	0.8828	0.76229
Contig6181	7078	7293	1	0.102304	10	0.016	0.058	0.87022	0.76792
Contig6264	85100	85968	1	0.117872	12	1.4e-05	0.001	0.94789	0.83002
Contig6268	947	992	1	0.102433	10	0.063	0.14	0.88485	0.78242
Contig6304	13699	14350	1	0.105969	11	0.049	0.37	0.86433	0.75836
Contig6317	9460	9831	1	-0.145492	10	0.0032	0.029	0.65474	0.80024
Contig6324	7490	8045	1	0.112869	12	0.0015	0.0024	0.34968	0.23681
Contig6353	17442	17756	1	-0.13228	10	0.00046	0.0028	0.71226	0.84454
Contig6391	35545	35804	1	0.122605	12	0.00051	0.0051	0.90439	0.78178
Contig6397	27126	27553	1	0.125922	15	0.00014	0.035	0.82587	0.69995
Contig6454	6937	7492	1	0.231917	12	1.3e-05	0.0023	0.77655	0.54463
Contig6454	7900	8120	1	0.199192	10	0.00012	0.0024	0.75158	0.55239
Contig6468	19684	19874	1	0.112371	11	0.031	0.019	0.77304	0.66067
Contig6480	11716	12697	1	0.118625	20	9.7e-05	0.0034	0.94207	0.82344
Contig6501	8112	8373	1	0.104735	10	5.6e-06	0.00022	0.98234	0.8776
Contig6521	24105	24607	1	0.127802	10	0.00027	0.02	0.89785	0.77005
Contig6545	10550	10636	1	0.110748	10	0.02	0.067	0.90198	0.79124
Contig6589	8916	9492	1	0.110617	10	0.0009	0.045	0.88935	0.77873
Contig6604	29635	29766	1	0.151558	12	1.9e-06	0.00017	0.81725	0.66569
Contig6619	739	1247	1	-0.121801	11	0.014	0.027	0.016409	0.13821
Contig6638	10258	10826	1	0.112	25	5.5e-06	4.1e-05	0.27502	0.16302
Contig6646	38568	38876	1	0.125772	10	0.0026	0.016	0.92134	0.79557
Contig6668	8387	9320	1	-0.148103	10	0.0084	0.097	0.72276	0.87086
Contig6675	42625	42910	1	0.124788	13	0.0038	0.12	0.47765	0.35287
Contig6675	52735	52996	1	0.10765	10	0.013	0.19	0.88131	0.77366
Contig6704	14799	15107	1	0.222425	10	0.00037	0.0018	0.83134	0.60892
Contig6749	16077	16358	1	0.126337	10	0.039	0.0095	0.55498	0.42865
Contig6773	28610	28810	1	0.171096	10	8.8e-05	0.00053	0.92441	0.75331
Contig6777	1322	2522	1	0.131119	20	1.2e-12	1e-05	0.90195	0.77083
Contig6821	36921	37256	1	0.105837	10	0.033	0.16	0.88434	0.7785
Contig6908	24725	25180	1	0.137739	10	0.002	0.0073	0.85817	0.72043
Contig6908	28017	28374	1	0.115882	12	0.045	0.15	0.92347	0.80759
Contig6916	6217	7211	1	0.139172	10	7.3e-06	0.00094	0.98335	0.84418
Contig6950	28541	28798	1	0.100233	10	0.00024	0.004	0.91471	0.81448
Contig6983	3555	3705	1	0.100685	10	0.002	0.048	0.87168	0.771
Contig6987	49687	49996	1	0.107179	10	0.0037	0.036	0.87437	0.76719
Contig6987	69439	69757	1	0.128596	10	0.0013	0.019	0.90288	0.77428
Contig7092	10733	11101	1	0.120483	19	1.2e-06	9.5e-05	0.91643	0.79594
Contig7119	94777	95029	1	0.270349	10	9.7e-08	5.8e-05	0.84367	0.57332
Contig7119	99019	99234	1	0.152356	10	0.00089	0.013	0.79128	0.63893
Contig7119	102106	102569	1	0.213178	10	2.4e-05	0.0014	0.71922	0.50605
Contig7119	102797	103198	1	0.137561	10	0.00098	0.0021	0.82126	0.6837
Contig7119	103371	103676	1	0.227422	13	4.3e-08	2.4e-05	0.9069	0.67948
Contig7123	5829	6090	1	0.117368	10	2.3e-06	0.00014	0.90626	0.78889
Contig7129	17412	17775	1	0.178089	10	0.00016	0.0043	0.85992	0.68183
Contig7172	405	1010	1	0.163408	10	0.01	0.033	0.61719	0.45378
Contig7181	6656	6748	1	0.118699	10	0.16	0.16	0.90936	0.79066
Contig7181	13401	13544	1	0.172229	13	1.1e-05	0.00029	0.91478	0.74255
Contig7207	9913	9948	1	-0.124514	12	5.2e-06	0.00048	0.78057	0.90508
Contig7226	5108	5496	1	0.107436	12	0.059	0.2	0.8432	0.73577
Contig7297	41590	42119	1	0.186272	19	0.0056	0.0048	0.81964	0.63337
Contig7352	48993	49570	1	0.104479	12	0.023	0.14	0.88722	0.78274
Contig7379	19999	20096	1	0.114024	10	0.00057	0.034	0.83035	0.71633
Contig7379	23709	24016	1	0.100471	10	0.016	0.21	0.95556	0.85509
Contig7404	9810	10065	1	0.141014	10	0.00056	0.0031	0.87844	0.73743
Contig7418	34058	34465	1	0.135871	10	0.067	0.042	0.62697	0.4911
Contig7437	515	881	1	0.122945	10	0.0041	0.0058	0.86759	0.74464
Contig7440	82651	82862	1	0.106454	10	3.2e-07	0.00017	0.98665	0.8802
Contig7458	39860	40151	1	0.178584	12	1.8e-06	0.00032	0.87996	0.70138
Contig7478	15367	15955	1	0.106544	14	0.015	0.0022	0.58051	0.47397
Contig7481	87713	88126	1	0.128473	10	0.013	0.087	0.88665	0.75817
Contig7529	27485	28197	1	-0.208804	10	0.00022	0.0074	0.47576	0.68457
Contig7556	20810	21452	1	0.120063	15	0.0039	0.0093	0.88783	0.76776
Contig7578	39921	40324	1	0.113774	10	0.016	0.062	0.8801	0.76632
Contig7597	18643	18779	1	0.133236	10	0.056	0.021	0.79786	0.66462
Contig7627	1297	1477	1	0.103689	12	0.0044	0.048	0.83992	0.73623
Contig7635	10790	11091	1	0.106679	12	0.0029	0.018	0.91843	0.81176
Contig7657	66977	67222	1	-0.136989	12	0.0013	0.059	0.72653	0.86352
Contig7667	80963	81606	1	0.104986	13	0.013	0.073	0.44656	0.34157
Contig7678	26160	26464	1	0.107793	11	0.0007	0.0062	0.90415	0.79636
Contig7699	24543	24640	1	0.103677	10	0.0082	0.04	0.83624	0.73256
Contig7705	28480	28997	1	0.109602	10	0.034	0.28	0.82689	0.71729
Contig7705	34949	35272	1	0.166238	10	0.001	0.013	0.79735	0.63111
Contig7733	2652	3152	1	-0.129708	10	0.0061	0.017	0.51979	0.64949
Contig7772	20385	21028	1	0.10478	12	0.0001	0.0036	0.89746	0.79268
Contig7784	31216	31847	1	0.134112	10	0.0017	0.02	0.85235	0.71824
Contig7788	12561	13350	1	0.132299	10	0.0071	0.17	0.81262	0.68032
Contig7788	37692	38187	1	0.103834	10	0.0046	0.024	0.90482	0.80098
Contig7805	6305	6747	1	0.126435	16	0.00015	0.0044	0.77907	0.65264
Contig7806	1480	2262	1	0.149913	10	0.014	0.19	0.8293	0.67939
Contig7806	32943	33098	1	0.111388	10	0.044	0.15	0.83037	0.71898
Contig7817	7876	8191	1	-0.106515	11	0.00056	0.0041	0.73767	0.84418
Contig7910	1917	2224	1	0.210938	10	9.2e-07	2e-05	0.77361	0.56267
Contig7990	35011	35147	1	0.13669	10	4.1e-06	0.0002	0.87003	0.73334
Contig8013	9802	10004	1	0.136155	10	4.6e-05	0.0023	0.90794	0.77178
Contig8090	98825	99077	1	0.170163	10	6.3e-05	0.0013	0.81809	0.64793
Contig8091	31539	32085	1	0.132174	17	0.0099	0.0083	0.87016	0.73799
Contig8132	20136	20557	1	0.124205	10	0.26	0.073	0.71357	0.58936
Contig8159	64155	64705	1	0.298946	12	2.6e-07	0.00042	0.77329	0.47435
Contig8193	41485	41799	1	0.137132	10	7.2e-05	0.0077	0.95558	0.81845
Contig8199	25623	25906	1	0.104409	10	0.0051	0.082	0.91235	0.80794
Contig8207	26375	26553	1	-0.129269	11	0.0059	0.053	0.65538	0.78465
Contig8233	24072	24472	1	0.129433	10	0.0023	0.031	0.80135	0.67192
Contig8233	54963	55381	1	0.110916	12	0.0019	0.0075	0.83982	0.7289
Contig8247	11115	11221	1	0.162385	10	0.0028	0.025	0.78506	0.62268
Contig8292	4594	5181	1	0.107065	10	0.00033	0.004	0.92077	0.81371
Contig8309	66125	66254	1	0.103909	10	0.016	0.12	0.8085	0.7046
Contig8309	67664	67806	1	0.126395	12	0.00016	0.00027	0.93608	0.80969
Contig8325	11869	11995	1	0.237456	10	0.00042	0.00045	0.94797	0.71051
Contig8345	9871	9964	1	0.143767	10	0.0063	0.1	0.84362	0.69985
Contig8385	19376	19460	1	0.105011	13	3.2e-07	0.00033	0.94604	0.84103
Contig8389	22368	22513	1	0.106274	10	0.25	0.15	0.82854	0.72226
Contig8397	8782	9563	1	0.104681	21	1.8e-05	6.4e-05	0.74723	0.64255
Contig8420	15767	15834	1	0.126282	10	0.015	0.18	0.74984	0.62355
Contig8472	39304	39558	1	0.22529	10	5e-08	2.7e-05	0.91536	0.69007
Contig8472	73795	74179	1	0.103426	13	0.014	0.11	0.74453	0.64111
Contig8486	18796	18910	1	0.131603	10	0.089	0.098	0.79291	0.66131
Contig8491	1241	1379	1	0.108109	10	0.00015	0.0046	0.91796	0.80985
Contig8506	3957	4223	1	0.130489	10	0.0007	0.024	0.82613	0.69564
Contig8520	714	985	1	0.144229	12	0.0019	0.053	0.77051	0.62628
Contig8550	53751	54074	1	0.10389	10	1.9e-05	0.00052	0.98013	0.87624
Contig8550	67250	68357	1	0.100256	10	0.052	0.19	0.88065	0.7804
Contig8662	1254	1321	1	0.195143	10	1.5e-05	0.0019	0.68008	0.48493
Contig8674	30478	30788	1	0.115694	10	0.0083	0.025	0.88325	0.76755
Contig8682	72935	73262	1	0.105423	11	0.00077	0.0077	0.90117	0.79574
Contig8682	74177	74845	1	0.168108	12	4.1e-06	1.5e-05	0.89103	0.72292
Contig8719	12690	12847	1	0.116732	10	0.0041	0.037	0.81431	0.69757
Contig8719	19006	19181	1	0.125641	10	0.005	0.094	0.86427	0.73863
Contig8767	14189	14466	1	-0.138247	10	4.2e-05	1.1e-05	0.54317	0.68141
Contig8808	77905	78166	1	0.100325	13	0.0016	0.014	0.87951	0.77918
Contig8809	9344	9585	1	0.10246	10	0.017	0.063	0.87342	0.77096
Contig8837	802	1512	1	-0.282773	22	3.7e-05	5.3e-06	8.3333e-08	0.28277
Contig8838	18409	18669	1	0.296928	10	1.7e-07	5.5e-05	0.49159	0.19466
Contig8842	8598	9017	1	0.114185	21	6.3e-05	0.0037	0.93522	0.82104
Contig8876	231	964	1	0.111736	10	0.0025	0.0078	0.8846	0.77286
Contig8888	37339	37456	1	0.101282	10	0.026	0.11	0.7061	0.60482
Contig8921	14743	15260	1	0.11247	10	0.019	0.089	0.91987	0.8074
Contig8942	46263	46866	1	0.112332	12	0.0051	0.026	0.82048	0.70815
Contig8974	6231	6695	1	0.108622	13	0.99	0.1	0.84067	0.73204
Contig9023	33020	33169	1	0.112685	10	0.019	0.00095	0.63395	0.52127
Contig9039	20540	21236	1	0.110543	13	0.0015	0.046	0.96133	0.85079
Contig9053	14477	14985	1	0.153842	13	1.8e-05	0.0013	0.8854	0.73156
Contig9070	1359	1564	1	-0.123805	10	0.0017	0.00086	0.11017	0.23397
Contig9075	7569	7968	1	0.193017	10	4.8e-05	0.0034	0.89067	0.69765
Contig9078	13259	13515	1	0.106793	10	0.014	0.22	0.91148	0.80469
Contig9078	30367	30456	1	0.113209	10	0.0024	0.015	0.9393	0.82609
Contig9113	24046	24145	1	0.216924	12	7.7e-05	0.0011	0.78931	0.57238
Contig9113	24146	24246	1	0.101916	13	0.0016	0.0052	0.79454	0.69262
Contig9207	466	893	1	0.142277	12	0.021	0.15	0.70827	0.56599
Contig9207	970	1077	1	-0.104927	10	0.074	0.089	0.47181	0.57674
Contig9211	76102	76647	1	0.126571	13	0.001	0.012	0.90822	0.78165
Contig9375	12852	13398	1	0.106899	10	0.0095	0.026	0.95921	0.85232
Contig9456	3474	3806	1	0.171177	11	1.3e-06	3.1e-05	0.94933	0.77816
Contig9459	59010	59184	1	0.109645	12	0.021	0.076	0.77977	0.67012
Contig9459	71017	71213	1	0.117218	10	0.0071	0.066	0.85725	0.74003
Contig9462	39687	39885	1	0.116568	10	0.00064	0.032	0.86214	0.74557
Contig9464	41270	41712	1	0.100049	12	1.6e-05	0.04	0.91551	0.81546
Contig9479	49702	49974	1	0.101615	10	0.0042	0.014	0.91645	0.81483
Contig9553	23376	23980	1	0.109402	12	8.5e-05	0.0049	0.95989	0.85048
Contig9563	652	974	1	0.217634	11	0.00014	0.0056	0.86694	0.64931
Contig9575	49762	49995	1	0.135364	10	0.00087	0.0072	0.95482	0.81945
Contig9576	35351	35432	1	0.208652	11	0.0072	0.047	0.88839	0.67973
Contig9608	10122	10779	1	-0.109915	10	0.0096	0.057	0.66281	0.77273
Contig9629	1592	2187	1	0.101395	16	0.0019	0.035	0.92677	0.82538
Contig9631	34295	34690	1	0.175513	10	0.00025	0.0044	0.96343	0.78792
Contig9688	24808	25119	1	-0.199162	10	0.00018	0.00088	0.3174	0.51656
Contig9697	3182	3856	1	0.187804	10	0.012	0.017	0.87508	0.68727
Contig9703	1043	1096	1	0.218038	10	1.8e-05	0.0012	0.73962	0.52158
Contig9704	3877	4579	1	0.147525	12	0.00041	0.0042	0.8998	0.75228
Contig9794	23973	24393	1	-0.114659	16	3.8e-06	0.00092	0.6054	0.72006
Contig9841	5897	6047	1	0.289758	10	1.1e-05	5.4e-05	0.76969	0.47993
Contig9872	17823	18079	1	0.127569	12	3.1e-05	0.0003	0.86795	0.74038
Contig9879	71857	71988	1	0.102059	14	0.0013	0.067	0.81946	0.7174
Contig9880	8102	8257	1	0.103841	10	0.00029	0.0048	0.9564	0.85256
Contig9881	41132	41419	1	0.163331	10	0.068	0.03	0.79527	0.63194
Contig9905	21972	22556	1	0.139391	16	0.012	0.03	0.82796	0.68856
Contig9962	49224	49338	1	0.101427	10	0.00012	0.00091	0.17511	0.073683
Contig9983	22089	22329	1	0.166	10	4.4e-05	0.0065	0.82507	0.65907
Contig10066	6034	6779	1	0.185504	10	3.4e-07	0.0031	0.90703	0.72153
Contig10079	36642	36764	1	0.115947	12	0.015	0.13	0.78162	0.66568
Contig10085	27168	27464	1	0.13051	12	0.0041	0.061	0.94063	0.81012
Contig10087	27165	27346	1	0.111661	11	0.021	0.1	0.79911	0.68744
Contig10094	10119	10481	1	0.104612	10	0.0021	0.054	0.89544	0.79083
Contig10098	20907	21156	1	0.108733	17	3.1e-05	0.0018	0.94165	0.83292
Contig10122	7367	7623	1	0.188297	10	0.0083	0.0045	0.68984	0.50154
Contig10136	54470	55328	1	0.116389	10	0.00087	0.031	0.9225	0.80611
Contig10136	64729	65244	1	0.130724	10	0.017	0.2	0.88557	0.75485
Contig10166	16302	16527	1	-0.206128	12	0.0034	0.0071	0.022701	0.22883
Contig10208	21492	21828	1	0.158755	13	0.00044	0.0097	0.89502	0.73626
Contig10213	66524	67118	1	0.120051	10	0.0065	0.048	0.85824	0.73819
Contig10215	5453	5925	1	0.152445	10	3e-05	0.0019	0.88629	0.73385
Contig10251	37796	37929	1	0.117702	10	0.0011	0.0046	0.75258	0.63488
Contig10299	5131	5553	1	0.160817	10	0.0016	0.042	0.8431	0.68228
Contig10326	769	1659	1	0.110881	12	0.00012	0.0058	0.94267	0.83179
Contig10350	37651	38129	1	0.101139	10	0.032	0.13	0.74402	0.64288
Contig10428	3177	3809	1	0.130309	10	0.0051	0.051	0.88378	0.75347
Contig10447	13599	13811	1	0.1006	10	0.023	0.13	0.7333	0.6327
Contig10466	35634	36139	1	0.12139	10	0.012	0.046	0.8907	0.76931
Contig10476	27709	28656	1	0.100943	10	0.041	0.47	0.88485	0.78391
Contig10476	29964	30202	1	0.121905	10	0.027	0.059	0.84488	0.72297
Contig10476	31325	31708	1	0.11126	10	0.41	0.1	0.7491	0.63784
Contig10476	31762	32125	1	0.190529	10	0.0021	0.041	0.68091	0.49038
Contig10501	37407	37546	1	0.107458	12	3e-05	0.003	0.89189	0.78443
Contig10517	706	810	1	0.101065	10	6.2e-05	0.00098	0.86751	0.76645
Contig11133	382	1033	1	0.115023	13	0.00024	0.0032	0.90947	0.79445
Contig11384	863	1142	1	0.137778	12	0.0017	0.057	0.82946	0.69169
Contig11445	123	227	1	0.101106	10	0.1	0.36	0.89724	0.79613
Contig11572	325	573	1	0.115753	10	0.0018	0.0074	0.83229	0.71653
Contig12199	16545	16602	1	0.118577	10	0.0015	0.02	0.92124	0.80266
Contig12598	6485	6728	1	0.108904	11	0.0024	0.036	0.93558	0.82667
Contig12647	343	687	1	0.143456	11	3.3e-07	2.2e-05	0.8996	0.75614
Contig13001	35315	36065	1	0.185162	10	0.0028	0.012	0.71022	0.52506
Contig13311	927	1485	1	-0.142336	13	0.9	0.0046	0.67648	0.81881
Contig13671	725	933	1	0.107729	10	0.0074	0.043	0.89629	0.78856
Contig13856	123	855	1	0.120179	10	0.0089	0.08	0.86539	0.74522
Contig14725	14203	14506	1	-0.215889	11	0.0044	0.0011	0.019125	0.23501
Contig15154	2084	2304	1	0.167748	11	3.7e-06	0.00048	0.95627	0.78852
Contig15656	21785	22205	1	0.150224	10	0.97	0.028	0.84828	0.69806
Contig17052	170	353	1	0.116939	10	0.0023	0.03	0.86127	0.74433
Contig18264	2472	2882	1	-0.175764	12	0.0001	0.0024	0.30073	0.47649
Contig18264	5304	5585	1	-0.160651	13	3.7e-05	9.3e-05	0.42063	0.58128
Contig18278	71892	71989	1	0.116021	10	0.002	0.022	0.92016	0.80414
Contig18278	72792	73413	1	0.101509	17	0.0023	0.045	0.77328	0.67177
Contig18520	71	417	1	0.112237	12	0.00048	0.018	0.85749	0.74525
Contig18541	1129	1191	1	-0.136415	10	0.0027	0.0055	0.53604	0.67246
Contig20604	2375	2613	1	0.128504	13	0.003	0.027	0.71829	0.58978
Contig21174	13633	14177	1	0.159586	14	6.4e-05	0.012	0.86759	0.708
Contig21400	709	1339	1	0.110191	10	0.019	0.17	0.7954	0.68521
Contig21687	1051	1409	1	0.248841	12	0.00037	0.0035	0.88996	0.64112
Contig22331	49792	50393	1	0.100432	10	0.00078	0.0057	0.93668	0.83625
Contig22493	554	592	1	-0.10846	15	2.1e-08	6.7e-05	0.83111	0.93957
Contig25048	2420	2620	1	0.118371	12	1.1e-05	0.00093	0.93269	0.81432
Contig26510	214	523	1	0.118744	13	0.0035	0.034	0.94375	0.825
Contig27504	590	1131	1	0.103031	10	0.035	0.041	0.82539	0.72236
Contig27712	1435	1629	1	0.104346	10	0.013	0.02	0.90387	0.79952
Contig28249	625	1102	1	0.165629	10	5.7e-06	0.00066	0.90467	0.73904
Contig30183	3735	4172	1	0.13803	10	3e-05	0.00019	0.91092	0.77289
Contig31351	23074	23522	1	0.147754	10	0.0088	0.045	0.37249	0.22473
Contig31515	533	600	1	-0.117137	10	0.03	0.078	0.64408	0.76122
Contig31944	493	697	1	0.102795	15	3.2e-05	0.0012	0.91217	0.80937
Contig32002	392	667	1	0.109967	12	0.019	0.21	0.8488	0.73883
Contig32180	389	726	1	0.105491	10	0.0029	0.0063	0.89522	0.78972
Contig32337	243	571	1	0.106015	10	0.0019	0.0068	0.78628	0.68027
Contig32805	401	525	1	0.109992	10	0.053	0.46	0.80389	0.6939
Contig33601	7562	7793	1	-0.129882	14	0.00069	0.0013	0.30795	0.43783
Contig33682	824	1438	1	0.115158	24	9.5e-07	0.00031	0.89114	0.77598
Contig34275	8510	9123	1	0.113672	10	0.15	0.22	0.89358	0.77991
Contig34928	2545	2795	1	-0.153156	14	0.24	0.002	0.064446	0.2176
Contig35369	2648	3112	1	0.105734	10	0.0032	0.021	0.76755	0.66182
Contig35554	89	304	1	0.147746	10	0.00088	0.011	0.94858	0.80084
Contig36219	616	1129	1	0.197557	10	2.1e-06	1.1e-05	0.81299	0.61543
Contig37215	87	349	1	-0.150804	10	0.011	0.015	0.48115	0.63195
Contig37339	3771	4514	1	0.102492	11	0.034	0.29	0.83936	0.73687
Contig38386	373	428	1	-0.133474	10	0.0001	0.0031	0.48557	0.61904
Contig38976	63	222	1	0.100079	10	0.0012	0.021	0.91642	0.81634
Contig40368	983	1616	1	0.182546	21	1.3e-06	0.0025	0.70573	0.52319
Contig40643	304	478	1	0.175565	10	0.005	0.036	0.68643	0.51087
Contig41430	341	391	1	0.123146	12	6.2e-06	0.00033	0.92704	0.8039
Contig42285	3168	3775	1	0.107271	15	6.2e-05	0.0014	0.9442	0.83693
Contig43825	951	1289	1	0.141646	10	0.0095	0.059	0.78597	0.64432
Contig43875	346	519	1	-0.109583	12	0.00024	0.049	0.72261	0.83219
Contig44917	26695	26888	1	0.13088	10	0.0021	0.0052	0.85542	0.72454
Contig45511	124	474	1	0.116342	10	0.0025	0.044	0.89479	0.77845
Contig45775	509	860	1	0.1056	10	0.015	0.016	0.77218	0.66658
Contig45785	3264	3532	1	0.107589	10	0.014	0.14	0.93765	0.83006
Contig46331	160	268	1	0.13266	10	0.0095	0.26	0.75763	0.62497
Contig46499	2867	3072	1	0.110712	10	0.00046	0.0068	0.8751	0.76439
Contig46594	1840	2267	1	-0.113065	12	0.92	0.00047	1.3889e-08	0.11307
Contig46927	88	227	1	0.173542	10	2.5e-06	0.00022	0.87881	0.70526
Contig49546	4076	4147	1	0.141389	12	7.9e-11	6.2e-06	0.69597	0.55458
Contig49790	496	742	1	0.110616	10	0.031	0.093	0.80238	0.69177
Contig50600	375	1069	1	0.100519	10	0.0015	0.03	0.92384	0.82332
Contig50639	52	337	1	0.108028	10	0.0097	0.086	0.87722	0.76919
Contig51471	9974	10305	1	0.141031	10	0.0024	0.084	0.75977	0.61874
Contig52627	1189	1590	1	0.109752	10	0.00064	0.012	0.90342	0.79366
Contig54406	45	209	1	-0.100776	10	0.036	0.17	0.60766	0.70844
Contig55024	2534	2817	1	-0.17694	13	0.033	0.0033	0.014635	0.19157
Contig55883	1648	2422	1	-0.108254	14	0.0072	0.0073	0.72732	0.83557
Contig55938	1304	2085	1	0.108244	13	0.0072	0.058	0.85256	0.74432
Contig56091	423	1061	1	0.15167	10	4e-05	0.06	0.89386	0.74219
Contig56406	8604	8986	1	-0.100397	10	0.23	0.052	0.25593	0.35633
Contig57410	1577	1809	1	0.118457	10	9.4e-05	0.00031	0.90059	0.78213
Contig57551	9188	9964	1	0.117537	10	0.0027	0.044	0.90181	0.78427
Contig57825	2138	2448	1	0.113654	10	0.0065	0.026	0.90786	0.79421
Contig58479	9796	10103	1	-0.16718	12	0.0038	0.024	0.15337	0.32055
Contig59258	6569	7017	1	0.115872	10	0.0026	0.0076	0.80946	0.69358
Contig59492	818	1326	1	0.106658	12	0.00032	0.0033	0.93057	0.82391
Contig59492	1544	1661	1	0.114149	10	3.2e-06	0.00026	0.94295	0.82881
Contig59492	2514	2840	1	0.137725	21	2.7e-10	5.7e-06	0.93251	0.79479
Contig59492	3764	3894	1	0.108564	10	8.6e-05	0.0018	0.9595	0.85094
Contig59737	8704	9185	1	0.111022	10	0.022	0.11	0.88929	0.77827
Contig59904	1919	2275	1	0.112891	10	0.0045	0.083	0.85178	0.73889
Contig60056	187	443	1	0.112735	10	0.034	0.14	0.89045	0.77772
Contig60415	89	600	1	-0.212638	10	0.00086	0.013	0.69163	0.90427
Contig60761	1126	1415	1	0.199142	10	5.4e-06	0.0003	0.89284	0.6937
Contig61039	3231	3292	1	0.158582	10	3.1e-06	0.0005	0.86392	0.70533
Contig61341	8387	8857	1	0.124402	11	0.00039	0.003	0.87537	0.75097
Contig61736	1016	1504	1	0.116422	13	0.017	0.1	0.71626	0.59984
Contig62213	100	588	1	0.108163	10	0.016	0.07	0.7688	0.66063
Contig63477	450	859	1	0.109241	10	0.005	0.012	0.85453	0.74529
Contig63566	246	785	1	-0.129949	10	0.0034	0.054	0.60251	0.73246
Contig63703	7197	7388	1	-0.11925	10	0.0019	0.0018	0.70862	0.82787
Contig64538	736	1229	1	0.102798	10	3.6e-05	0.00015	0.93674	0.83394
Contig65598	1803	2072	1	0.107154	10	7.5e-06	0.00033	0.90389	0.79674
Contig65982	264	485	1	-0.104989	13	0.019	0.18	0.31275	0.41774
Contig66074	230	501	1	0.164224	15	1.1e-07	6e-05	0.88774	0.72351
Contig67172	956	1459	1	-0.138471	13	0.0003	0.0011	0.38929	0.52776
Contig67384	858	1176	1	0.101601	11	0.033	0.19	0.80142	0.69982
Contig67793	619	823	1	-0.187195	10	0.00092	0.0011	0.75237	0.93956
Contig68073	486	654	1	0.178946	10	0.00021	6.6e-05	0.96223	0.78329
Contig69743	5502	5920	1	0.214665	10	0.0004	0.001	0.85038	0.63572
Contig69934	661	847	1	-0.173917	10	7.3e-07	0.00018	0.7866	0.96052
Contig70800	604	1091	1	0.106888	10	0.021	0.059	0.75456	0.64768
Contig71647	637	735	1	0.104177	10	0.034	0.061	0.6762	0.57203
Contig71998	243	832	1	0.106792	10	0.0032	0.027	0.89416	0.78736
Contig72497	22275	22506	1	0.132845	10	0.00019	0.02	0.91782	0.78498
Contig72687	5256	5388	1	0.339573	10	3.2e-12	4.4e-06	0.34757	0.0079939
Contig72687	9262	9822	1	0.26596	10	5.1e-08	2.2e-05	0.50311	0.23715
Contig72687	28925	29551	1	-0.106482	10	0.0051	0.012	0.58858	0.69506
Contig73016	63	472	1	-0.109808	16	0.0001	0.0016	0.73454	0.84435
Contig73037	11267	11425	1	0.12051	14	9.5e-06	0.0003	0.93285	0.81234
Contig73543	22730	23292	1	0.116374	10	0.0033	0.028	0.83447	0.71809
Contig73757	1194	1738	1	0.106551	10	0.011	0.1	0.78765	0.6811
Contig75627	382	689	1	-0.109711	10	0.016	0.081	0.6681	0.77781
Contig76305	189	587	1	0.103281	10	0.015	0.04	0.80337	0.70009
Contig76874	42045	42364	1	0.191252	10	0.041	0.019	0.87487	0.68361
Contig77543	769	891	1	0.104594	10	4.3e-05	0.0018	0.88897	0.78438
Contig78094	579	772	1	0.127166	12	0.018	0.054	0.66907	0.54191
Contig78838	10516	10623	1	-0.11362	10	0.38	1	0	0.11362
Contig79039	59809	60013	1	0.166274	10	0.00085	0.014	0.90501	0.73874
Contig79278	700	1225	1	0.13926	10	3.4e-05	0.00025	0.85707	0.71781
Contig79712	406	549	1	0.125978	10	0.00017	0.00026	0.87793	0.75196
Contig79899	14499	14720	1	-0.189392	10	0.0008	0.0078	0.21403	0.40342
Contig79938	7113	7374	1	0.11616	10	0.0034	0.01	0.65204	0.53588
Contig80617	36813	37106	1	0.108331	10	0.0082	0.11	0.91393	0.8056
Contig80617	40506	40929	1	0.104942	10	0.0029	0.0078	0.84533	0.74039
Contig80780	2597	3363	1	0.249618	10	2.8e-06	0.00048	0.85813	0.60852
Contig80886	5853	6066	1	0.247067	10	3.5e-05	0.0044	0.85762	0.61056
Contig81004	21773	22050	1	0.140907	12	6.4e-06	0.0045	0.88721	0.7463
Contig81004	134856	135391	1	0.10494	11	0.018	0.18	0.86678	0.76184
Contig81890	7344	7742	1	0.212051	10	0.00023	0.0097	0.83892	0.62687
Contig81969	6763	7271	1	0.102295	10	0.013	0.057	0.85266	0.75037
Contig82422	327	757	1	0.106955	10	0.1	0.4	0.62224	0.51528
Contig82455	5790	6680	1	0.146329	10	0.062	0.076	0.84018	0.69385
Contig82614	13967	14422	1	-0.138447	10	0.021	0.0042	0.74658	0.88503
Contig82752	382	702	1	0.195122	10	6.6e-06	0.00037	0.56178	0.36665
Contig83057	25399	26079	1	0.142492	10	0.00023	0.0032	0.9291	0.78661
Contig83057	31923	32216	1	0.116528	10	0.043	0.19	0.77883	0.6623
Contig83394	166	312	1	0.111003	10	0.02	0.17	0.8729	0.7619
Contig83518	1230	1464	1	0.15613	12	0.0002	0.0016	0.65696	0.50083
Contig84167	878	1120	1	0.103621	10	0.0037	0.1	0.79841	0.69478
Contig84223	1754	2220	1	0.128606	14	0.01	0.2	0.7431	0.6145
Contig84658	465	700	1	0.10449	11	0.00068	0.0063	0.81908	0.71458
Contig84902	591	742	1	0.103438	10	0.076	0.27	0.7256	0.62216
Contig85030	293	1070	1	0.12784	10	0.0083	0.19	0.75033	0.62249
Contig85454	7342	7777	1	0.23653	10	1.5e-06	0.00048	0.66817	0.43164
Contig85454	10273	10491	1	-0.133466	12	0.00013	0.013	0.56796	0.70143
Contig85766	154	426	1	-0.120715	19	0.67	0.001	8.7719e-09	0.12072
Contig86487	17572	17996	1	0.101635	11	0.0089	0.036	0.87409	0.77246
Contig86674	995	1905	1	0.195139	12	1.9e-07	0.00019	0.85511	0.65997
Contig86940	2807	3381	1	0.154481	24	0.00025	0.015	0.74377	0.58928
Contig86940	5949	6667	1	0.139101	19	3e-06	0.016	0.95282	0.81371
Contig87670	1816	1964	1	0.113608	10	0.0069	0.0097	0.85105	0.73744
Contig87671	362	643	1	0.106095	10	0.0054	0.04	0.93248	0.82639
Contig87754	7389	7493	1	0.1295	10	0.0065	0.057	0.92999	0.80049
Contig88160	699	1058	1	0.102998	10	0.00049	0.011	0.84021	0.73722
Contig88618	97588	97748	1	0.146818	12	0.0082	0.057	0.89296	0.74614
Contig89009	91	482	1	0.133937	10	0.005	0.05	0.46473	0.3308
Contig89383	2683	2865	1	0.106266	10	0.0042	0.09	0.86302	0.75676

## Sheet: CHH_DMRs_withFmand
chr	start	stop	q-value	mean_meth_diff	number_cytosines	p(MWU)	p(2DKs)	mean_g1	mean_g2
Contig4953	44517	44683	3.4e-48	0.208142	37	4.6e-14	3.2e-54	0.99283	0.78469
Contig745	4063	4156	2.6e-34	0.205904	32	4.9e-14	2.5e-40	0.96323	0.75733
Contig1631	115440	115615	2.2e-32	0.171808	69	4.4e-14	2.1e-38	0.88528	0.71347
Contig169	211336	211448	3e-29	0.19981	50	4.3e-14	2.8e-35	0.9121	0.71229
Contig39019	798	884	2e-28	0.167946	34	4.9e-14	1.9e-34	0.91517	0.74722
Contig5778	41424	41562	3e-28	0.155771	46	4.3e-14	2.8e-34	0.91218	0.75641
Contig52035	489	581	5.1e-28	0.193518	38	5e-14	4.8e-34	0.89536	0.70184
Contig172	78280	78360	2.2e-27	0.110166	32	4.8e-14	2e-33	0.99896	0.88879
Contig1747	44769	44889	5.6e-27	0.279227	36	4.6e-14	5.3e-33	0.79379	0.51456
Contig85	162237	162383	9e-27	0.18889	36	3.8e-14	8.4e-33	0.94781	0.75892
Contig558	119597	119687	1.4e-26	0.247569	39	5.1e-14	1.3e-32	0.93909	0.69152
Contig854	118167	118333	4.2e-26	0.205391	49	4.2e-14	3.9e-32	0.86731	0.66192
Contig1447	90708	90765	1.4e-25	0.23406	28	4.5e-14	1.3e-31	0.91559	0.68153
Contig0	80102	80209	1.5e-25	0.121101	47	4.2e-14	1.4e-31	0.93359	0.81249
Contig1884	51767	51856	8e-25	0.222828	40	4.9e-14	7.5e-31	0.92767	0.70484
Contig4138	54374	54733	1.2e-24	0.125842	51	3.8e-14	1.1e-30	0.94561	0.81977
Contig919	5748	5853	1.9e-24	0.232	34	4.2e-14	1.8e-30	0.73403	0.50203
Contig1884	124472	124551	9.2e-24	0.304525	29	3.8e-14	8.6e-30	0.75037	0.44585
Contig2431	28881	29040	1e-23	0.111746	52	4e-14	9.8e-30	0.9449	0.83316
Contig678	114669	114875	1.7e-23	0.152715	38	4.6e-14	1.6e-29	0.92178	0.76907
Contig8114	9417	9565	2.4e-23	0.165817	38	4.8e-14	2.3e-29	0.93198	0.76616
Contig399	333810	333909	4.5e-23	0.226653	35	4.4e-14	4.2e-29	0.87714	0.65048
Contig1454	216239	216289	1.1e-21	0.20541	23	4.4e-14	1e-27	0.94188	0.73647
Contig197	52321	52473	2.9e-21	0.163406	50	4.3e-14	2.7e-27	0.92214	0.75874
Contig6523	8431	8496	5.1e-21	0.207682	38	4.3e-14	4.7e-27	0.91952	0.71183
Contig74148	60866	60932	1.6e-20	0.227963	30	4.7e-14	1.5e-26	0.87431	0.64635
Contig2210	13175	13268	2.4e-20	0.222202	42	4.5e-14	2.2e-26	0.55032	0.32812
Contig4145	100704	100764	3.2e-20	0.269765	21	4.2e-14	3e-26	0.77973	0.50997
Contig1994	24291	24722	4.9e-20	0.165398	44	4.2e-14	4.6e-26	0.82113	0.65573
Contig439	105136	105206	7.6e-20	0.166328	31	4.9e-14	7.1e-26	0.91684	0.75052
Contig15841	684	765	8.2e-20	0.268947	35	4.9e-14	7.6e-26	0.76202	0.49307
Contig2331	74326	74384	1e-19	0.274319	21	4.2e-14	9.6e-26	0.90714	0.63282
Contig3661	49737	49812	1e-19	0.454554	15	4.9e-14	9.8e-26	0.58084	0.12629
Contig3087	3760	3833	1.4e-19	0.161144	27	4.8e-14	1.3e-25	0.96136	0.80021
Contig76783	247	319	3.4e-19	0.220219	33	4.6e-14	3.2e-25	0.91714	0.69692
Contig100	137084	137180	3.9e-19	0.230035	38	4.8e-14	3.6e-25	0.8339	0.60386
Contig1788	40891	41000	6.6e-19	0.230074	39	4.6e-14	6.2e-25	0.85951	0.62944
Contig836	148277	148350	7.5e-19	0.193545	25	4.2e-14	7.1e-25	0.92968	0.73614
Contig3356	14519	14892	1.1e-18	0.14461	43	4.2e-14	1.1e-24	0.85815	0.71354
Contig4172	26592	26661	1.2e-18	0.226864	24	4.9e-14	1.2e-24	0.75897	0.53211
Contig1346	333000	333098	1.3e-18	0.129614	33	4.5e-14	1.2e-24	0.91939	0.78978
Contig20	381019	381219	3e-18	0.169665	60	4.3e-14	2.8e-24	0.81919	0.64953
Contig3	263164	263237	3.6e-18	0.260229	24	4.7e-14	3.4e-24	0.88161	0.62138
Contig867	11479	11559	3.7e-18	0.311383	34	4.8e-14	3.5e-24	0.76904	0.45766
Contig82	110514	110566	4.3e-18	0.234459	23	3.7e-14	4e-24	0.95423	0.71977
Contig2204	52991	53047	5.6e-18	0.224214	26	4.7e-14	5.3e-24	0.86514	0.64093
Contig963	123639	123710	1.1e-17	0.18076	32	4.7e-14	1e-23	0.93339	0.75263
Contig1835	1819	1885	3.4e-17	0.19712	21	4.1e-14	3.2e-23	0.92439	0.72728
Contig3669	90267	90430	4.5e-17	0.173372	51	4.4e-14	4.2e-23	0.87633	0.70296
Contig1311	105874	105957	4.7e-17	0.125529	38	4.7e-14	4.4e-23	0.92632	0.80079
Contig66382	14216	14296	6.6e-17	0.360097	29	4e-14	6.1e-23	0.57734	0.21724
Contig29	131366	131451	7.8e-17	0.185234	34	4.4e-14	7.3e-23	0.92182	0.73659
Contig5022	7301	7386	8.5e-17	0.178598	36	4.5e-14	8e-23	0.90947	0.73087
Contig67095	529	694	9.2e-17	0.183712	39	4.5e-14	8.6e-23	0.78907	0.60536
Contig2941	63660	63761	9.3e-17	0.178066	29	4.7e-14	8.7e-23	0.94328	0.76522
Contig42	240462	240504	1.3e-16	0.184611	20	4.4e-14	1.2e-22	0.98948	0.80487
Contig597	152612	152704	1.3e-16	0.122208	31	4.5e-14	1.2e-22	0.92042	0.79821
Contig3041	71718	71770	1.3e-16	0.138565	17	4.6e-14	1.2e-22	0.99394	0.85538
Contig485	231198	231388	1.8e-16	0.130324	61	4.1e-14	1.7e-22	0.8845	0.75417
Contig3961	46308	46371	1.8e-16	0.187209	21	4.6e-14	1.7e-22	0.95678	0.76957
Contig45919	229	281	3.1e-16	0.372856	19	4.3e-14	2.9e-22	0.91661	0.54375
Contig8420	80088	80152	4e-16	0.11294	25	4e-14	3.8e-22	0.92044	0.8075
Contig1207	25937	26134	5.1e-16	0.128334	57	4.5e-14	4.8e-22	0.93178	0.80345
Contig19290	1211	1330	5.6e-16	0.136554	44	4.1e-14	5.2e-22	0.83969	0.70314
Contig35810	260	333	5.7e-16	0.169174	28	4.4e-14	5.4e-22	0.89258	0.72341
Contig811	113656	113747	7.9e-16	0.255645	31	4e-14	7.4e-22	0.85342	0.59778
Contig90	139276	139343	8.3e-16	0.11951	25	4.5e-14	7.8e-22	0.98307	0.86356
Contig4475	88078	88144	9.4e-16	0.366307	27	4.9e-14	8.8e-22	0.81542	0.44911
Contig794	172436	172527	1e-15	0.132419	39	4.2e-14	9.5e-22	0.95715	0.82473
Contig1463	101422	101667	1e-15	0.108267	22	4.2e-14	9.5e-22	0.89991	0.79165
Contig139	399925	399953	1.2e-15	0.383889	15	4.5e-14	1.1e-21	0.82088	0.43699
Contig89207	358	533	1.4e-15	0.156755	37	4.2e-14	1.3e-21	0.93685	0.7801
Contig1338	70095	70187	1.8e-15	0.171456	34	4.5e-14	1.6e-21	0.86462	0.69316
Contig2744	516	639	1.8e-15	0.177275	46	4.6e-14	1.7e-21	0.74404	0.56676
Contig4491	1389	1489	2e-15	0.155715	26	4.4e-14	1.9e-21	0.97929	0.82357
Contig2554	44661	44884	2.1e-15	0.174568	39	4.1e-14	2e-21	0.80442	0.62985
Contig658	58557	58627	3.4e-15	0.109858	31	4.2e-14	3.2e-21	0.90782	0.79796
Contig8063	31016	31096	3.4e-15	0.141109	31	4.8e-14	3.2e-21	0.97454	0.83343
Contig337	146656	146784	3.9e-15	0.113371	49	4.5e-14	3.6e-21	0.95896	0.84559
Contig481	101418	101498	4e-15	0.220781	34	5.1e-14	3.8e-21	0.84326	0.62248
Contig8659	10008	10039	4e-15	0.345899	13	4.3e-14	3.8e-21	0.67637	0.33047
Contig12	327717	327805	4.9e-15	0.167438	36	4.5e-14	4.6e-21	0.90104	0.7336
Contig1804	109916	110060	4.9e-15	0.114539	49	4.2e-14	4.6e-21	0.89741	0.78287
Contig5464	88590	88718	6.5e-15	0.12349	43	4.2e-14	6.1e-21	0.93194	0.80845
Contig1	740656	740739	6.6e-15	0.121099	30	4e-14	6.2e-21	0.97823	0.85713
Contig1910	142062	142209	6.8e-15	0.126963	51	4.6e-14	6.4e-21	0.9263	0.79934
Contig1262	29082	29152	7.9e-15	0.150464	25	5.1e-14	7.4e-21	0.83205	0.68159
Contig67338	120	213	8.3e-15	0.260946	30	4.2e-14	7.8e-21	0.81861	0.55766
Contig1447	168287	168405	8.8e-15	0.197109	39	3.8e-14	8.2e-21	0.83274	0.63563
Contig3416	53785	53902	9.2e-15	0.193559	45	4.7e-14	8.6e-21	0.6508	0.45724
Contig328	214411	214569	9.4e-15	0.12395	37	4.4e-14	8.8e-21	0.87939	0.75544
Contig716	119568	119641	9.4e-15	0.186711	29	4.3e-14	8.8e-21	0.84161	0.6549
Contig34947	181	235	1.1e-14	0.162156	25	4.4e-14	1.1e-20	0.88117	0.71902
Contig6535	844	900	1.6e-14	0.364189	18	4e-14	1.5e-20	0.7317	0.36752
Contig2323	38682	38782	1.9e-14	0.208733	40	4.1e-14	1.7e-20	0.81256	0.60383
Contig27380	119	195	1.9e-14	0.108019	27	4.2e-14	1.8e-20	0.96466	0.85664
Contig5961	361	460	2e-14	0.120298	36	4.1e-14	1.9e-20	0.97315	0.85285
Contig641	10536	10606	2.3e-14	0.17419	19	4.8e-14	2.1e-20	0.90054	0.72635
Contig6044	103670	103914	3e-14	0.116449	32	4.4e-14	2.8e-20	0.89303	0.77658
Contig1666	84751	84797	3.2e-14	0.298945	20	4.6e-14	3e-20	0.6101	0.31116
Contig3351	68123	68292	3.5e-14	0.289142	16	4.6e-14	3.3e-20	0.44011	0.15097
Contig5002	4019	4107	4.5e-14	0.213518	34	4.9e-14	4.2e-20	0.80317	0.58965
Contig1985	41188	41258	4.8e-14	0.139698	19	4.7e-14	4.5e-20	0.99893	0.85923
Contig2006	133735	133800	4.9e-14	0.242259	30	4.7e-14	4.6e-20	0.55479	0.31253
Contig1421	76292	76404	5.1e-14	0.147612	44	4.7e-14	4.7e-20	0.88123	0.73362
Contig4854	61546	61591	6.1e-14	0.266858	21	4.8e-14	5.7e-20	0.81283	0.54597
Contig987	97148	97209	6.3e-14	0.124144	17	4.5e-14	5.9e-20	0.96074	0.83659
Contig69830	332	572	6.6e-14	0.131306	80	4.5e-14	6.2e-20	0.86099	0.72968
Contig4844	59843	59962	6.7e-14	0.144741	44	4.1e-14	6.3e-20	0.80519	0.66045
Contig31593	239	293	9.1e-14	0.1184	23	4.2e-14	8.5e-20	0.97411	0.85571
Contig62330	330	425	9.4e-14	0.114727	38	4.3e-14	8.8e-20	0.95323	0.8385
Contig13	120245	120301	1.1e-13	0.145175	19	4.2e-14	1.1e-19	0.97311	0.82793
Contig33694	403	428	1.1e-13	0.168133	13	4.1e-14	1e-19	0.96764	0.79951
Contig35537	33048	33116	1.1e-13	0.165408	26	4.1e-14	1e-19	0.74851	0.5831
Contig739	161434	161554	1.2e-13	0.114171	45	4.3e-14	1.1e-19	0.89826	0.78409
Contig26931	50	128	1.2e-13	0.21568	36	4e-14	1.1e-19	0.6815	0.46582
Contig8892	6555	6658	1.6e-13	0.158367	39	4.7e-14	1.5e-19	0.83687	0.6785
Contig1704	144371	144454	1.7e-13	0.239145	29	4.6e-14	1.6e-19	0.8107	0.57156
Contig5381	170178	170332	1.7e-13	0.212433	49	4.9e-14	1.6e-19	0.78663	0.5742
Contig4896	70762	70819	1.9e-13	0.302134	22	4.2e-14	1.8e-19	0.84913	0.54699
Contig8252	18718	18796	1.9e-13	0.114091	27	4.4e-14	1.8e-19	0.95594	0.84185
Contig4507	9332	9385	2e-13	0.181344	25	4.1e-14	1.9e-19	0.85422	0.67288
Contig52868	530	591	2e-13	0.215901	23	4.7e-14	1.9e-19	0.84338	0.62748
Contig4543	33285	33362	2.2e-13	0.178055	35	4.6e-14	2e-19	0.95228	0.77423
Contig6059	59159	59257	2.6e-13	0.20736	38	4.3e-14	2.4e-19	0.6903	0.48294
Contig639	168378	168684	2.7e-13	0.141422	35	4e-14	2.5e-19	0.88513	0.74371
Contig2480	554	677	2.9e-13	0.227431	39	4.2e-14	2.7e-19	0.78767	0.56024
Contig3207	139571	139647	3.8e-13	0.375524	20	4.1e-14	3.6e-19	0.5747	0.19918
Contig5780	27853	27951	4.4e-13	0.207119	30	4.1e-14	4.1e-19	0.55481	0.34769
Contig57534	518	569	4.6e-13	0.357962	17	3.9e-14	4.3e-19	0.711	0.35304
Contig8550	54083	54173	4.8e-13	0.173413	26	4.2e-14	4.5e-19	0.80612	0.6327
Contig5627	77206	77319	5.7e-13	0.107629	35	4.4e-14	5.4e-19	0.93516	0.82753
Contig4140	49375	49424	5.8e-13	0.326629	21	4.4e-14	5.4e-19	0.72916	0.40253
Contig453	148526	148670	6.1e-13	0.150956	35	4.3e-14	5.7e-19	0.95768	0.80673
Contig2629	40265	40344	6.2e-13	0.10904	29	3.8e-14	5.8e-19	0.96677	0.85773
Contig31	149819	149908	6.4e-13	0.172438	25	4.7e-14	6e-19	0.83988	0.66744
Contig67862	90	202	6.6e-13	0.122777	27	4.3e-14	6.1e-19	0.92537	0.80259
Contig1196	114214	114341	7.4e-13	0.146706	20	4.1e-14	6.9e-19	0.92085	0.77414
Contig4627	2286	2384	8e-13	0.113796	40	4.5e-14	7.5e-19	0.99354	0.87974
Contig3544	132511	132710	8.3e-13	0.158312	28	4.7e-14	7.7e-19	0.79263	0.63432
Contig2246	12243	12367	1e-12	0.232291	37	4.1e-14	9.8e-19	0.6696	0.43731
Contig1874	120544	120616	1.3e-12	0.303593	27	4.6e-14	1.2e-18	0.77026	0.46666
Contig2668	11169	11315	1.4e-12	0.189632	46	4.2e-14	1.3e-18	0.65323	0.4636
Contig7094	39957	40174	1.4e-12	0.160894	55	4.8e-14	1.3e-18	0.91836	0.75747
Contig34	307146	307202	1.5e-12	0.127705	20	4.4e-14	1.4e-18	0.879	0.7513
Contig9201	6377	6465	1.6e-12	0.21889	33	4.4e-14	1.5e-18	0.43032	0.21143
Contig612	165408	165499	1.9e-12	0.125121	36	4.1e-14	1.8e-18	0.71504	0.58992
Contig5188	6473	6557	1.9e-12	0.12577	37	4.4e-14	1.7e-18	0.90523	0.77946
Contig46447	282	358	1.9e-12	0.296073	25	4.7e-14	1.8e-18	0.80765	0.51157
Contig83053	435	498	2e-12	0.302095	17	4.2e-14	1.9e-18	0.91016	0.60807
Contig634	29684	29752	2.2e-12	0.188694	29	4.4e-14	2.1e-18	0.85399	0.6653
Contig593	144462	144524	2.5e-12	0.111263	26	4.4e-14	2.3e-18	0.95858	0.84731
Contig4685	39612	39710	3.1e-12	0.237231	33	4.2e-14	2.9e-18	0.53958	0.30235
Contig3521	50510	50565	3.6e-12	0.165178	15	4.1e-14	3.4e-18	0.93479	0.76961
Contig5388	11247	11449	4e-12	0.101347	31	4.8e-14	3.7e-18	0.95108	0.84973
Contig5983	51942	52025	4.2e-12	0.170706	24	4.1e-14	4e-18	0.92794	0.75724
Contig6545	538	622	4.8e-12	0.156157	40	4.1e-14	4.5e-18	0.83217	0.67601
Contig3981	46925	47040	4.9e-12	0.269324	30	4.1e-14	4.6e-18	0.65396	0.38463
Contig7365	1185	1254	5.4e-12	0.229434	14	4.3e-14	5.1e-18	0.24668	0.017244
Contig3626	56748	56815	5.6e-12	0.247075	26	4e-14	5.2e-18	0.83681	0.58973
Contig73681	521	651	5.8e-12	0.279572	27	4.7e-14	5.4e-18	0.63854	0.35897
Contig11168	906	988	6.2e-12	0.192857	32	4.1e-14	5.8e-18	0.74527	0.55241
Contig54148	257	328	6.4e-12	0.190417	26	4e-14	6e-18	0.92926	0.73885
Contig1363	98180	98253	6.8e-12	0.219443	15	3.9e-14	6.3e-18	0.91252	0.69308
Contig8550	53715	53760	6.9e-12	0.179531	13	4.7e-14	6.5e-18	0.95106	0.77153
Contig47933	326	528	7.1e-12	0.177479	40	4.2e-14	6.7e-18	0.91029	0.73281
Contig7133	2154	2220	8e-12	0.275718	27	4e-14	7.5e-18	0.66902	0.3933
Contig35866	635	701	8.2e-12	0.151751	15	4.1e-14	7.7e-18	0.16862	0.016871
Contig579	197725	197779	8.6e-12	0.164267	25	4.5e-14	8.1e-18	0.96955	0.80528
Contig338	210893	210973	8.7e-12	0.110377	24	4.6e-14	8.2e-18	0.96869	0.85831
Contig3186	62699	62813	8.9e-12	0.137799	34	4.3e-14	8.3e-18	0.95462	0.81682
Contig6531	26319	26433	9.9e-12	0.127454	32	4.7e-14	9.3e-18	0.97439	0.84693
Contig13	120326	120387	1e-11	0.144733	31	4.1e-14	9.6e-18	0.96989	0.82515
Contig1363	98128	98167	1.1e-11	0.327393	19	4.3e-14	1e-17	0.7321	0.4047
Contig1910	22510	22564	1.1e-11	0.243656	22	5.4e-14	9.9e-18	0.46255	0.2189
Contig10466	33937	34035	1.1e-11	0.229746	31	4.1e-14	1.1e-17	0.73824	0.50849
Contig70	1929	1973	1.2e-11	0.193587	18	4.5e-14	1.1e-17	0.9668	0.77321
Contig2036	118343	118371	1.2e-11	0.386194	10	4.5e-14	1.1e-17	0.65874	0.27255
Contig5550	7018	7085	1.2e-11	0.109123	32	4.6e-14	1.1e-17	0.95843	0.84931
Contig605	29604	30020	1.3e-11	0.110321	30	4.3e-14	1.2e-17	0.93151	0.82119
Contig1197	68909	69034	1.3e-11	0.159412	38	4.3e-14	1.2e-17	0.8992	0.73979
Contig1884	124346	124471	1.3e-11	0.144639	43	4.3e-14	1.3e-17	0.88427	0.73963
Contig1933	43561	43631	1.5e-11	0.170771	32	4.3e-14	1.4e-17	0.94451	0.77374
Contig199	245713	245744	1.6e-11	0.217691	13	4.5e-14	1.5e-17	0.28247	0.064783
Contig5520	56340	56373	1.7e-11	0.397638	15	4.5e-14	1.6e-17	0.75166	0.35402
Contig912	271913	272014	1.9e-11	0.189806	33	4.4e-14	1.8e-17	0.78706	0.59725
Contig2612	20060	20134	1.9e-11	0.186425	27	4.5e-14	1.8e-17	0.80651	0.62009
Contig1539	52027	52126	2e-11	0.110468	45	4.4e-14	1.9e-17	0.86644	0.75597
Contig5698	37368	37411	2.2e-11	0.273236	21	4.2e-14	2.1e-17	0.94112	0.66788
Contig1807	101919	102008	2.5e-11	-0.112924	37	4.1e-14	2.4e-17	0.77588	0.88881
Contig20403	598	679	2.6e-11	0.13895	38	4e-14	2.5e-17	0.91811	0.77916
Contig5874	53240	53390	3e-11	0.136801	49	4.6e-14	2.8e-17	0.85693	0.72013
Contig128	177093	177187	3.2e-11	0.118643	39	4.2e-14	3e-17	0.81518	0.69654
Contig389	241806	241834	3.2e-11	0.215043	12	4.6e-14	3e-17	0.93278	0.71773
Contig481	191244	191293	3.3e-11	0.186102	20	5.7e-14	3.1e-17	0.97604	0.78994
Contig364	274451	274486	3.9e-11	0.160637	16	4.5e-14	3.7e-17	0.97197	0.81133
Contig64960	151	238	4.4e-11	0.136339	28	4.3e-14	4.1e-17	0.24848	0.11214
Contig67793	577	677	4.4e-11	0.238008	23	4.2e-14	4.1e-17	0.40219	0.16418
Contig4055	86428	86470	4.6e-11	0.292068	14	4.7e-14	4.3e-17	0.83079	0.53872
Contig3226	51655	51727	5e-11	0.159631	31	4.5e-14	4.7e-17	0.62903	0.4694
Contig5622	38116	38203	5e-11	0.163714	35	4.2e-14	4.7e-17	0.82383	0.66011
Contig4395	27227	27444	5.5e-11	0.133942	44	4.4e-14	5.2e-17	0.89462	0.76068
Contig8842	21101	21168	5.6e-11	0.222739	25	4.5e-14	5.2e-17	0.56433	0.34159
Contig495	286526	286621	6.2e-11	0.109727	35	4.1e-14	5.8e-17	0.9209	0.81118
Contig367	18767	18837	6.4e-11	0.247507	23	4.1e-14	6e-17	0.84568	0.59817
Contig1448	46866	46889	7.2e-11	0.296323	12	6e-14	6.7e-17	0.73974	0.44341
Contig1749	122166	122203	7.6e-11	0.215966	12	4.2e-14	7.1e-17	0.98806	0.77209
Contig5716	19774	19841	7.6e-11	0.117079	22	4.3e-14	7.2e-17	0.8997	0.78263
Contig315	108929	108957	8.3e-11	0.332946	14	4.3e-14	7.8e-17	0.42608	0.093139
Contig76704	738	892	8.5e-11	0.15229	42	4.1e-14	8e-17	0.93164	0.77935
Contig8548	24515	24589	8.9e-11	0.173949	30	4.4e-14	8.3e-17	0.90901	0.73506
Contig65	203949	204038	9.2e-11	0.198096	35	4e-14	8.6e-17	0.7219	0.5238
Contig3279	846	927	9.2e-11	0.186379	27	4.4e-14	8.6e-17	0.8566	0.67022
Contig208	113221	113245	9.9e-11	0.237411	13	4.2e-14	9.3e-17	0.82716	0.58975
Contig295	138724	138826	1e-10	0.195399	37	4e-14	9.7e-17	0.79475	0.59935
Contig59177	598	659	1.1e-10	0.170139	28	4.4e-14	9.9e-17	0.95915	0.78901
Contig754	110793	110866	1.2e-10	0.217491	26	4.2e-14	1.1e-16	0.89701	0.67951
Contig1246	57288	57341	1.4e-10	0.288185	18	4.3e-14	1.3e-16	0.78547	0.49728
Contig5752	75188	75235	1.4e-10	0.11362	18	4.3e-14	1.3e-16	0.96226	0.84864
Contig761	119117	119253	1.6e-10	0.103761	45	4.6e-14	1.5e-16	0.90591	0.80215
Contig5911	7501	7591	1.6e-10	0.187598	30	4.6e-14	1.5e-16	0.94305	0.75545
Contig8	443939	444026	1.7e-10	0.235689	27	4.3e-14	1.6e-16	0.81642	0.58073
Contig8783	1386	1444	1.8e-10	0.211111	32	4.7e-14	1.7e-16	0.8051	0.59399
Contig4672	47718	47744	2e-10	0.226446	14	4.5e-14	1.9e-16	0.82752	0.60108
Contig6951	52145	52220	2.2e-10	0.11677	36	4.1e-14	2.1e-16	0.96456	0.84779
Contig2238	141678	141717	2.3e-10	0.155668	17	4.4e-14	2.1e-16	0.93896	0.78329
Contig572	75330	75431	2.4e-10	0.149218	40	4.6e-14	2.3e-16	0.92985	0.78063
Contig666	58990	59028	2.4e-10	0.231324	17	4.1e-14	2.2e-16	0.77863	0.54731
Contig69667	10675	10727	2.4e-10	0.306005	16	4.2e-14	2.2e-16	0.60407	0.29807
Contig1395	27068	27239	2.5e-10	0.137034	47	4.3e-14	2.4e-16	0.86366	0.72663
Contig129	178950	178978	2.7e-10	0.299966	13	4.6e-14	2.6e-16	0.71217	0.4122
Contig3796	134681	134755	2.8e-10	0.100742	21	4.4e-14	2.7e-16	0.95717	0.85643
Contig395	230928	230960	3.1e-10	0.208294	15	4.4e-14	2.9e-16	0.90385	0.69555
Contig1458	42127	42175	3.2e-10	0.203956	17	4.7e-14	3e-16	0.94909	0.74513
Contig2027	50312	50396	3.2e-10	0.207845	28	4.6e-14	3e-16	0.84184	0.63399
Contig7392	8061	8119	3.4e-10	0.134141	22	4.4e-14	3.2e-16	0.84031	0.70617
Contig77224	42071	42165	4.2e-10	0.117315	39	4.2e-14	3.9e-16	0.92425	0.80693
Contig15364	738	789	4.4e-10	0.108356	21	4.5e-14	4.1e-16	0.95941	0.85106
Contig108	223583	223619	4.6e-10	0.178559	13	4e-14	4.3e-16	0.98105	0.80249
Contig245	66534	66620	4.6e-10	0.192722	19	4.1e-14	4.3e-16	0.93756	0.74484
Contig1763	70208	70298	4.8e-10	0.175374	31	4.1e-14	4.5e-16	0.88471	0.70934
Contig5786	9434	9517	5.1e-10	0.23698	24	4.6e-14	4.8e-16	0.8124	0.57542
Contig1679	104117	104187	6e-10	0.125264	22	4.6e-14	5.6e-16	0.87155	0.74629
Contig39	241325	241417	6.3e-10	0.15538	30	4.6e-14	5.9e-16	0.85377	0.69839
Contig1884	51379	51473	6.6e-10	0.284729	22	4.2e-14	6.2e-16	0.68549	0.40076
Contig4533	70213	70304	6.9e-10	0.172164	40	4e-14	6.5e-16	0.68451	0.51235
Contig38928	32	100	7.5e-10	0.107866	25	4.3e-14	7e-16	0.89591	0.78805
Contig29710	815	891	8.7e-10	0.238987	32	4.2e-14	8.2e-16	0.74058	0.50159
Contig227	75581	75641	9.4e-10	0.162717	23	4.3e-14	8.8e-16	0.91263	0.74991
Contig57114	233	300	9.4e-10	0.24078	22	4.5e-14	8.8e-16	0.68202	0.44124
Contig399	333749	333805	9.8e-10	0.102826	20	4.4e-14	9.2e-16	0.96754	0.86472
Contig3030	29012	29084	1e-09	0.103194	33	4.6e-14	9.6e-16	0.96469	0.8615
Contig3355	60186	60317	1e-09	0.144573	41	4.2e-14	9.6e-16	0.8426	0.69803
Contig2391	47973	48091	1.1e-09	0.200032	30	4.3e-14	9.9e-16	0.87594	0.67591
Contig3207	140732	140861	1.1e-09	0.12756	42	4.1e-14	1e-15	0.85379	0.72623
Contig4	465993	466076	1.2e-09	0.207576	31	4e-14	1.1e-15	0.61847	0.41089
Contig3414	24427	24564	1.2e-09	0.100533	26	2.8e-13	1.2e-15	0.88841	0.78788
Contig6025	41670	41733	1.2e-09	0.253891	19	4.4e-14	1.1e-15	0.81688	0.56299
Contig35708	97	211	1.2e-09	0.159465	51	4.5e-14	1.1e-15	0.69081	0.53135
Contig55089	452	549	1.2e-09	0.103032	39	4.5e-14	1.1e-15	0.8544	0.75137
Contig130	126588	126667	1.3e-09	0.221713	36	4.4e-14	1.2e-15	0.47782	0.25611
Contig146	150348	150411	1.3e-09	0.12281	26	4.3e-14	1.3e-15	0.96753	0.84472
Contig43597	1651	1686	1.3e-09	0.13212	18	4.1e-14	1.3e-15	0.89996	0.76784
Contig1321	229637	229670	1.4e-09	0.179368	19	4e-14	1.3e-15	0.92098	0.74161
Contig18416	371	470	1.4e-09	0.144894	20	4.1e-14	1.3e-15	0.82623	0.68134
Contig80623	321	370	1.4e-09	0.111759	22	4.5e-14	1.3e-15	0.95335	0.84159
Contig487	65868	66019	1.5e-09	0.113845	56	4e-14	1.4e-15	0.9177	0.80385
Contig442	63767	63834	1.6e-09	0.130323	28	4.2e-14	1.5e-15	0.9179	0.78758
Contig2617	54964	55036	1.6e-09	0.230048	25	4.2e-14	1.5e-15	0.52286	0.29282
Contig486	1152	1239	1.7e-09	0.16481	38	4.2e-14	1.6e-15	0.73044	0.56563
Contig260	28584	28628	1.8e-09	0.284708	16	4.1e-14	1.7e-15	0.42294	0.13823
Contig915	6215	6263	1.8e-09	0.256167	20	4e-14	1.7e-15	0.68836	0.43219
Contig50527	11628	11682	2.1e-09	0.145335	29	2.7e-13	2e-15	0.85639	0.71106
Contig83909	795	845	2.1e-09	0.267363	17	4.5e-14	2e-15	0.75661	0.48925
Contig4078	295	367	2.3e-09	0.18211	26	4.1e-14	2.2e-15	0.92782	0.74571
Contig315	220937	220962	2.4e-09	0.321832	10	4.4e-14	2.2e-15	0.96592	0.64408
Contig2316	72927	72998	2.4e-09	0.217521	20	4.5e-14	2.3e-15	0.84872	0.6312
Contig2656	100754	100822	2.4e-09	0.183918	28	4.3e-14	2.2e-15	0.80503	0.62111
Contig4648	21033	21073	2.5e-09	0.413908	14	4.2e-14	2.4e-15	0.48901	0.075104
Contig5941	47666	47714	2.7e-09	0.203048	20	4.3e-14	2.5e-15	0.92823	0.72518
Contig263	117147	117302	3e-09	0.123379	37	5.6e-13	2.8e-15	0.8879	0.76452
Contig72125	351	382	3e-09	0.145358	14	4.1e-14	2.8e-15	0.9216	0.77624
Contig513	213160	213222	3.1e-09	0.153604	26	4.5e-14	2.9e-15	0.96945	0.81584
Contig6548	2649	2687	3.5e-09	0.203235	18	4.1e-14	3.3e-15	0.91313	0.7099
Contig7190	51724	51858	3.5e-09	0.103135	46	4e-14	3.2e-15	0.91452	0.81138
Contig1738	41392	41441	3.7e-09	0.150788	25	3.8e-13	3.4e-15	0.78999	0.6392
Contig195	176855	176905	3.8e-09	0.307932	19	4.1e-14	3.5e-15	0.63806	0.33012
Contig2820	68349	68388	3.8e-09	0.14634	18	4.3e-14	3.6e-15	0.98381	0.83747
Contig7589	12855	12889	3.9e-09	0.206465	14	3.8e-13	3.7e-15	0.43262	0.22615
Contig149	238804	238856	4e-09	0.208431	20	4.5e-14	3.7e-15	0.71106	0.50263
Contig81	279249	279334	4.2e-09	0.253407	28	4.5e-14	3.9e-15	0.83052	0.57711
Contig5913	15248	15293	4.2e-09	0.281308	19	4.4e-14	3.9e-15	0.85632	0.57501
Contig4719	1371	1435	4.4e-09	0.116045	26	1.7e-11	4.1e-15	0.86277	0.74672
Contig71180	1027	1078	4.7e-09	-0.44023	10	4.5e-14	4.4e-15	0.041847	0.48208
Contig86729	493	864	4.7e-09	0.138677	49	4.5e-14	4.4e-15	0.88481	0.74613
Contig22	295927	295975	4.8e-09	0.210799	19	4.4e-14	4.5e-15	0.86411	0.65331
Contig84	114610	114685	4.8e-09	0.268062	26	4.1e-14	4.5e-15	0.77283	0.50477
Contig21	126034	126138	5.1e-09	0.1177	43	4.6e-14	4.8e-15	0.93298	0.81528
Contig6477	37727	37842	5.1e-09	0.194916	22	4.6e-14	4.7e-15	0.91068	0.71577
Contig563	233067	233189	5.3e-09	0.184145	35	5.1e-14	5e-15	0.79362	0.60947
Contig1635	128844	128930	5.3e-09	0.120608	33	4.1e-14	5e-15	0.83067	0.71006
Contig6322	72808	72943	5.6e-09	0.128586	55	4.1e-14	5.2e-15	0.83802	0.70943
Contig1167	62569	62651	5.9e-09	0.165917	21	7.1e-14	5.5e-15	0.9252	0.75928
Contig3283	132624	132723	6.1e-09	0.133411	41	4.3e-14	5.7e-15	0.87989	0.74648
Contig44475	33	63	6.2e-09	0.26504	12	4.2e-14	5.8e-15	0.92719	0.66215
Contig7890	41776	41897	6.3e-09	0.148343	26	4.3e-14	5.9e-15	0.90531	0.75697
Contig1192	80524	80563	7.3e-09	0.166824	17	4.1e-14	6.8e-15	0.94788	0.78106
Contig1287	139792	139906	7.4e-09	0.133399	45	4.5e-14	7e-15	0.7859	0.6525
Contig3339	39223	39246	7.6e-09	0.239921	10	4.2e-14	7.1e-15	0.87207	0.63215
Contig51	56704	56878	8.2e-09	0.144065	39	4.2e-14	7.7e-15	0.78781	0.64375
Contig1982	69572	69655	8.2e-09	0.116548	42	4.3e-14	7.7e-15	0.91625	0.7997
Contig5718	19812	19930	8.2e-09	0.112738	41	4.1e-14	7.7e-15	0.9438	0.83106
Contig365	4642	4675	8.5e-09	0.191718	16	5.6e-14	8e-15	0.90316	0.71144
Contig2840	52715	52803	9e-09	0.118614	40	4.3e-14	8.4e-15	0.92428	0.80567
Contig3315	162826	162931	9.3e-09	0.151891	34	4.4e-14	8.7e-15	0.90171	0.74982
Contig71002	259	331	9.4e-09	0.287084	20	4.7e-14	8.8e-15	0.78394	0.49686
Contig84747	264	440	9.4e-09	0.106739	61	4.7e-14	8.8e-15	0.8717	0.76496
Contig77458	318	506	9.8e-09	0.214778	24	4.2e-14	9.2e-15	0.59797	0.38319
Contig478	142197	142230	1e-08	0.217599	15	4.2e-14	9.4e-15	0.93053	0.71293
Contig808	32866	32958	1e-08	0.215556	30	4.1e-14	9.4e-15	0.79412	0.57856
Contig336	136093	136175	1.1e-08	0.105996	29	4.2e-14	1e-14	0.94718	0.84118
Contig625	132746	132831	1.2e-08	0.202904	31	4.7e-14	1.1e-14	0.5126	0.3097
Contig52475	67	99	1.2e-08	-0.160383	14	4.6e-14	1.1e-14	0.60335	0.76373
Contig52796	2172	2209	1.2e-08	0.181293	19	7.9e-14	1.1e-14	0.82388	0.64258
Contig1962	102972	103154	1.3e-08	0.155786	28	4.5e-14	1.2e-14	0.88751	0.73172
Contig4390	10971	10987	1.3e-08	0.167402	10	4.7e-14	1.2e-14	0.95178	0.78438
Contig8217	49771	49890	1.3e-08	0.170985	46	4.7e-14	1.2e-14	0.80721	0.63622
Contig47556	2193	2235	1.3e-08	0.188798	19	1.4e-11	1.2e-14	0.89225	0.70345
Contig1034	176322	176416	1.4e-08	0.254074	30	4.4e-14	1.4e-14	0.60298	0.34891
Contig2656	111097	111131	1.4e-08	0.257808	15	4.5e-14	1.3e-14	0.77462	0.51681
Contig2327	164538	164644	1.5e-08	0.135669	36	4.4e-13	1.4e-14	0.87949	0.74382
Contig3015	54827	54901	1.5e-08	0.200798	15	2.3e-13	1.4e-14	0.83117	0.63038
Contig3563	2666	2739	1.5e-08	0.170578	27	4.3e-14	1.4e-14	0.37105	0.20047
Contig364	137034	137102	1.6e-08	0.257139	25	5.1e-14	1.5e-14	0.58636	0.32922
Contig1030	68129	68185	1.6e-08	0.134224	28	4.7e-14	1.5e-14	0.92335	0.78913
Contig2373	82421	82479	1.6e-08	0.245084	21	4.5e-14	1.5e-14	0.90867	0.66359
Contig48079	4744	4806	1.6e-08	0.286483	17	4e-14	1.5e-14	0.74697	0.46049
Contig8824	2030	2178	1.7e-08	0.173893	49	4.2e-14	1.6e-14	0.82944	0.65555
Contig76168	3306	3369	1.7e-08	0.14842	20	4.4e-14	1.6e-14	0.91541	0.76699
Contig66	55211	55249	1.9e-08	0.185263	12	2e-13	1.8e-14	0.92512	0.73985
Contig708	16552	16606	1.9e-08	0.17427	16	4.2e-14	1.8e-14	0.9755	0.80123
Contig9679	40161	40186	1.9e-08	0.146711	10	6.9e-14	1.8e-14	0.98002	0.83331
Contig3967	50348	50419	2.2e-08	0.187759	20	4.4e-14	2.1e-14	0.94866	0.7609
Contig8063	24534	24631	2.2e-08	0.102579	24	4e-14	2e-14	0.98157	0.87899
Contig72636	1477	1497	2.2e-08	-0.288347	12	4.4e-14	2.1e-14	0.53304	0.82139
Contig3055	12357	12587	2.3e-08	0.149846	58	4e-14	2.2e-14	0.73775	0.5879
Contig49790	550	593	2.6e-08	0.266725	18	4.4e-14	2.4e-14	0.78912	0.52239
Contig4494	23686	23769	2.7e-08	0.114289	37	4.2e-14	2.5e-14	0.91777	0.80348
Contig1279	105150	105245	2.8e-08	0.147858	39	4.1e-14	2.7e-14	0.87808	0.73022
Contig3262	46318	46377	2.8e-08	0.122878	28	1.2e-13	2.6e-14	0.9036	0.78072
Contig4926	131253	131290	2.8e-08	0.239318	17	4.5e-14	2.6e-14	0.83503	0.59571
Contig8943	11079	11156	2.8e-08	0.177902	23	4.1e-14	2.6e-14	0.82205	0.64415
Contig5983	112870	112935	2.9e-08	0.117422	27	4.5e-14	2.7e-14	0.89827	0.78084
Contig730	133514	133584	3e-08	0.167423	15	1.6e-13	2.9e-14	0.28998	0.12255
Contig2533	47680	47836	3e-08	0.175737	36	4.8e-14	2.8e-14	0.66267	0.48693
Contig5166	19430	19539	3e-08	0.224923	19	5.6e-14	2.8e-14	0.59349	0.36857
Contig10528	88067	88275	3e-08	0.146655	32	4.5e-14	2.8e-14	0.78537	0.63872
Contig39022	384	462	3e-08	0.269908	23	4.3e-14	2.8e-14	0.81144	0.54153
Contig2308	47334	47442	3.1e-08	0.203457	30	4.7e-14	2.9e-14	0.46133	0.25787
Contig43600	4412	4443	3.1e-08	0.171067	13	5.1e-13	2.9e-14	0.93372	0.76265
Contig86822	23563	23671	3.1e-08	0.172279	31	4.1e-14	2.9e-14	0.34894	0.17666
Contig216	180646	180689	3.2e-08	0.149401	23	4.3e-14	3e-14	0.91971	0.7703
Contig318	92648	92789	3.2e-08	0.124502	26	7.1e-11	3e-14	0.78659	0.66209
Contig611	112862	113040	3.3e-08	0.103585	23	4.6e-14	3.1e-14	0.97104	0.86745
Contig913	87735	87818	3.3e-08	0.132706	33	4.7e-14	3.1e-14	0.83409	0.70138
Contig2151	10771	10792	3.3e-08	0.161062	11	4.2e-14	3e-14	0.83761	0.67654
Contig572	101334	101388	3.4e-08	0.137814	24	1.1e-13	3.2e-14	0.93108	0.79326
Contig1121	72034	72089	3.6e-08	0.16248	25	4.3e-14	3.4e-14	0.89755	0.73507
Contig54	85487	85534	4e-08	0.103912	18	4.6e-14	3.8e-14	0.98487	0.88096
Contig1810	109524	109616	4.1e-08	0.131383	37	4.3e-14	3.9e-14	0.7663	0.63491
Contig667	17572	17673	4.3e-08	0.178721	33	4.1e-14	4e-14	0.8816	0.70288
Contig31	129471	129626	4.4e-08	0.191824	26	4.3e-14	4.1e-14	0.43408	0.24225
Contig2188	171387	171444	4.4e-08	0.152236	23	8e-14	4.1e-14	0.80389	0.65165
Contig55420	867	967	4.4e-08	0.128528	29	2.4e-12	4.2e-14	0.90498	0.77645
Contig1073	110608	110734	4.5e-08	0.147607	41	6.2e-14	4.2e-14	0.68316	0.53555
Contig4172	26479	26566	4.5e-08	0.191816	34	4.7e-14	4.3e-14	0.82285	0.63103
Contig728	71042	71092	4.6e-08	0.15749	23	4.4e-14	4.3e-14	0.80378	0.64629
Contig240	2634	2693	4.7e-08	0.252893	14	4.6e-14	4.4e-14	0.88832	0.63542
Contig1454	216192	216219	4.7e-08	0.192657	12	4.6e-14	4.4e-14	0.91035	0.71769
Contig3288	102552	102725	4.7e-08	0.18083	43	4.3e-14	4.4e-14	0.79963	0.6188
Contig229	81969	82047	4.8e-08	0.197658	32	4.3e-14	4.5e-14	0.35256	0.15491
Contig389	241708	241759	4.8e-08	0.15489	19	4.7e-14	4.5e-14	0.93695	0.78206
Contig9952	11559	11627	4.8e-08	0.248287	18	5e-14	4.5e-14	0.60404	0.35576
Contig1096	216599	216655	5e-08	0.223858	20	4.1e-14	4.7e-14	0.63384	0.40998
Contig64037	841	867	5.1e-08	0.255442	13	4e-14	4.8e-14	0.55768	0.30224
Contig72424	1366	1442	5.2e-08	0.216837	27	4.4e-14	4.9e-14	0.87475	0.65791
Contig815	62496	62553	5.3e-08	0.112704	25	4.5e-14	4.9e-14	0.94499	0.83229
Contig1647	46433	46573	5.5e-08	0.144242	20	4.6e-14	5.1e-14	0.95812	0.81388
Contig3365	49665	49731	5.5e-08	0.241	22	6.3e-14	5.1e-14	0.56585	0.32485
Contig83302	467	522	5.6e-08	0.120029	22	4.3e-14	5.2e-14	0.90464	0.78461
Contig6026	61468	61562	5.9e-08	0.113023	30	4.7e-14	5.5e-14	0.96589	0.85287
Contig6534	35538	35650	5.9e-08	0.191155	33	4.2e-14	5.6e-14	0.73891	0.54775
Contig2547	150345	150415	6e-08	0.182519	19	5.7e-14	5.6e-14	0.9078	0.72528
Contig56	207669	207702	6.4e-08	0.237059	15	4.5e-14	6e-14	0.83735	0.60029
Contig5249	45571	45663	6.7e-08	0.230128	33	9e-14	6.3e-14	0.62229	0.39217
Contig636	41269	41340	6.8e-08	0.170574	24	5.1e-14	6.4e-14	0.84154	0.67097
Contig1412	53283	53365	6.9e-08	0.142091	31	4.6e-14	6.4e-14	0.79259	0.6505
Contig1430	10362	10409	6.9e-08	0.167078	17	4.2e-14	6.4e-14	0.93115	0.76407
Contig49218	243	315	7e-08	0.252444	23	4.7e-14	6.6e-14	0.63374	0.3813
Contig24166	11087	11142	7.1e-08	0.324237	14	4.6e-14	6.7e-14	0.52419	0.19995
Contig1143	76114	76179	7.7e-08	0.310798	16	4e-14	7.2e-14	0.76792	0.45712
Contig44227	63	119	7.8e-08	0.18904	24	4.4e-14	7.3e-14	0.81352	0.62448
Contig1006	6131	6185	7.9e-08	0.343132	20	4e-14	7.4e-14	0.71578	0.37265
Contig8578	19472	19560	7.9e-08	0.169303	18	4.6e-14	7.4e-14	0.86364	0.69433
Contig40425	1082	1219	7.9e-08	0.139406	38	4.6e-14	7.4e-14	0.94371	0.8043
Contig2170	35320	35381	8.4e-08	0.148211	21	3.8e-09	7.9e-14	0.85885	0.71064
Contig1515	197517	197610	8.5e-08	0.13742	33	4.2e-14	8e-14	0.89448	0.75706
Contig1492	90610	90670	8.8e-08	0.172026	25	4.6e-14	8.2e-14	0.83385	0.66183
Contig2387	31574	31671	9.1e-08	0.213001	38	4.4e-14	8.5e-14	0.79246	0.57946
Contig48	79078	79339	9.2e-08	0.153236	36	5e-11	8.6e-14	0.79076	0.63752
Contig52	61015	61347	9.3e-08	0.119515	27	1.9e-10	8.7e-14	0.87637	0.75685
Contig9775	33308	33401	9.3e-08	0.172459	29	4e-14	8.7e-14	0.90206	0.7296
Contig69082	984	1060	9.9e-08	0.12824	33	4.5e-14	9.2e-14	0.92347	0.79523
Contig1279	62602	62728	1.1e-07	0.155136	41	4.6e-14	1e-13	0.86012	0.70498
Contig46075	363	406	1.2e-07	0.208507	22	4.2e-14	1.1e-13	0.68667	0.47817
Contig3633	18608	18653	1.3e-07	0.147993	15	4.5e-14	1.2e-13	0.9477	0.79971
Contig4685	33753	33791	1.3e-07	0.216349	19	1.3e-12	1.2e-13	0.46481	0.24846
Contig5304	55140	55273	1.3e-07	0.152542	54	4.2e-14	1.2e-13	0.70688	0.55434
Contig35752	235	300	1.3e-07	0.139411	24	4.5e-14	1.2e-13	0.75421	0.6148
Contig941	14822	14880	1.4e-07	0.124315	24	6.1e-14	1.3e-13	0.93554	0.81123
Contig2491	9818	9864	1.4e-07	0.105977	15	1.7e-13	1.4e-13	0.90972	0.80375
Contig10813	932	1006	1.4e-07	0.184243	26	4.6e-14	1.3e-13	0.38168	0.19743
Contig126	236106	236405	1.5e-07	0.128723	40	4.6e-14	1.4e-13	0.92788	0.79916
Contig3809	114779	114855	1.5e-07	0.160753	24	4.4e-14	1.4e-13	0.89533	0.73457
Contig7620	17874	17972	1.5e-07	0.188636	33	4.6e-14	1.4e-13	0.42748	0.23885
Contig12140	853	907	1.5e-07	0.234519	16	4.4e-14	1.4e-13	0.90792	0.67341
Contig336	231609	231652	1.6e-07	0.181011	15	4.6e-14	1.5e-13	0.95141	0.7704
Contig1334	106970	107024	1.6e-07	0.289494	15	2.4e-13	1.5e-13	0.58811	0.29862
Contig74038	174	234	1.6e-07	0.23238	16	4.2e-14	1.5e-13	0.58125	0.34887
Contig413	158307	158426	1.7e-07	0.133398	33	4.5e-14	1.6e-13	0.87897	0.74558
Contig2374	16470	16500	1.7e-07	0.142815	14	2.4e-13	1.6e-13	0.94006	0.79724
Contig3162	118339	118384	1.7e-07	0.208299	20	1.5e-11	1.6e-13	0.76047	0.55217
Contig34783	725	809	1.7e-07	0.17929	27	4.4e-14	1.6e-13	0.85684	0.67755
Contig43597	1620	1649	1.7e-07	0.192937	15	4.5e-14	1.6e-13	0.92334	0.73041
Contig71779	29616	29677	1.7e-07	0.290649	19	4.6e-14	1.6e-13	0.55044	0.25979
Contig5458	21427	21526	1.8e-07	0.109842	41	2.9e-13	1.6e-13	0.90259	0.79275
Contig6352	8306	8384	1.9e-07	0.253454	24	4.6e-14	1.8e-13	0.78034	0.52688
Contig4859	1503	1581	2e-07	0.106722	24	1.7e-13	1.8e-13	0.93969	0.83297
Contig34737	421	500	2e-07	0.190238	27	4.4e-14	1.9e-13	0.70966	0.51942
Contig77140	423	565	2e-07	0.115379	37	8.2e-12	1.8e-13	0.86055	0.74517
Contig444	123781	123815	2.1e-07	0.292962	15	4.3e-14	2e-13	0.7782	0.48524
Contig66567	144	211	2.1e-07	0.108317	25	4.4e-14	2e-13	0.89539	0.78708
Contig519	241175	241235	2.2e-07	0.199853	21	4.6e-14	2e-13	0.88624	0.68638
Contig5271	11803	11856	2.2e-07	0.235383	18	4.4e-14	2.1e-13	0.94346	0.70808
Contig16720	298	350	2.2e-07	-0.237679	17	4.4e-14	2e-13	0.10308	0.34076
Contig932	110733	110808	2.3e-07	0.203583	28	4.4e-14	2.2e-13	0.84693	0.64334
Contig1583	72324	72342	2.3e-07	0.137141	10	4.3e-14	2.2e-13	0.98908	0.85194
Contig344	193552	193666	2.4e-07	0.154227	40	4.5e-14	2.2e-13	0.82758	0.67335
Contig2128	20	98	2.4e-07	0.187479	23	1e-13	2.3e-13	0.74257	0.55509
Contig327	184810	184846	2.5e-07	0.215104	10	4.5e-14	2.3e-13	0.97977	0.76467
Contig878	150586	150645	2.5e-07	0.197797	21	4.1e-14	2.3e-13	0.81392	0.61613
Contig3038	67225	67264	2.5e-07	0.304745	13	4e-14	2.3e-13	0.70479	0.40005
Contig1192	74851	74980	2.6e-07	0.145409	44	4.6e-14	2.5e-13	0.77729	0.63188
Contig1560	83272	83418	2.6e-07	0.107012	40	4.9e-14	2.4e-13	0.86617	0.75915
Contig9679	40120	40157	2.6e-07	0.225769	17	4.6e-14	2.4e-13	0.96332	0.73755
Contig48844	380	416	2.6e-07	0.152001	12	1.8e-11	2.4e-13	0.95236	0.80036
Contig54771	1056	1126	2.6e-07	0.177397	19	4.6e-14	2.5e-13	0.87788	0.70049
Contig1884	400	471	2.7e-07	0.17386	30	4.2e-14	2.6e-13	0.78149	0.60763
Contig5516	135647	135716	2.7e-07	0.164074	28	4.1e-14	2.6e-13	0.7289	0.56483
Contig257	122654	122696	2.8e-07	0.151564	18	4.3e-11	2.6e-13	0.81769	0.66612
Contig35537	35790	35845	2.9e-07	0.253898	18	4.5e-14	2.7e-13	0.4166	0.1627
Contig3228	47591	47659	3e-07	0.159875	29	4.4e-14	2.8e-13	0.92568	0.76581
Contig29433	10559	10657	3e-07	0.190083	32	4e-14	2.8e-13	0.47887	0.28879
Contig2019	123137	123198	3.1e-07	0.319681	17	4.5e-14	2.9e-13	0.61764	0.29796
Contig2387	30428	30507	3.2e-07	0.244459	27	4.7e-14	3e-13	0.67096	0.4265
Contig608	226548	226630	3.3e-07	0.223867	30	4e-14	3.1e-13	0.55084	0.32697
Contig8071	63938	63972	3.3e-07	0.161658	18	4.4e-14	3.1e-13	0.93464	0.77298
Contig592	199885	200009	3.4e-07	0.13769	43	4.2e-14	3.1e-13	0.91384	0.77615
Contig513	66450	66500	3.5e-07	0.246461	18	4.5e-14	3.3e-13	0.59229	0.34583
Contig70139	11337	11484	3.5e-07	0.134631	49	4.6e-14	3.3e-13	0.82739	0.69276
Contig228	133284	133397	3.7e-07	0.119665	41	4.7e-10	3.4e-13	0.548	0.42834
Contig1113	121119	121152	3.8e-07	0.28984	15	4.1e-14	3.5e-13	0.6102	0.32036
Contig2937	27701	27753	3.8e-07	0.108199	21	4.5e-14	3.6e-13	0.98058	0.87238
Contig10829	175	245	3.8e-07	0.259311	21	4.4e-14	3.5e-13	0.56087	0.30156
Contig130	67556	67626	4e-07	0.17675	26	1.2e-12	3.7e-13	0.84838	0.67163
Contig587	280590	280732	4e-07	0.159064	26	4.8e-14	3.7e-13	0.35203	0.19296
Contig694	69067	69155	4e-07	0.157273	26	4.1e-14	3.7e-13	0.87852	0.72125
Contig6333	20638	20977	4e-07	0.185587	26	4.4e-14	3.7e-13	0.77546	0.58988
Contig4507	9279	9332	4.1e-07	0.100659	22	4.6e-14	3.9e-13	0.94475	0.84409
Contig3074	27408	27451	4.2e-07	0.170407	19	1e-13	3.9e-13	0.73629	0.56588
Contig796	136775	136848	4.3e-07	0.144871	32	4.5e-14	4e-13	0.79905	0.65418
Contig1099	45081	45218	4.5e-07	0.106395	51	4.4e-14	4.2e-13	0.90468	0.79828
Contig92	70486	70565	4.6e-07	0.140285	28	4.2e-14	4.3e-13	0.87322	0.73294
Contig815	61991	62054	4.6e-07	0.255069	17	4.3e-14	4.3e-13	0.79941	0.54434
Contig47654	447	520	4.6e-07	0.171004	31	4.3e-14	4.3e-13	0.77115	0.60015
Contig1250	129649	129716	4.7e-07	0.189698	26	4e-14	4.4e-13	0.85222	0.66252
Contig2556	224975	225159	4.7e-07	0.138016	28	4.6e-14	4.4e-13	0.85202	0.714
Contig467	272	386	5.2e-07	0.138222	31	4.2e-14	4.9e-13	0.62084	0.48262
Contig1540	16329	16387	5.2e-07	0.104896	25	4.6e-14	4.9e-13	0.94947	0.84458
Contig959	111229	111296	5.3e-07	0.157342	28	4.3e-14	4.9e-13	0.47489	0.31755
Contig6647	918	969	5.4e-07	0.304515	14	4.9e-14	5e-13	0.66298	0.35846
Contig16302	3872	3938	5.4e-07	0.177055	19	2.4e-13	5.1e-13	0.87188	0.69482
Contig7265	36745	36768	5.5e-07	0.202019	10	4.9e-14	5.1e-13	0.89122	0.6892
Contig510	79821	79914	5.6e-07	0.150873	29	4.2e-14	5.2e-13	0.87878	0.7279
Contig1567	61483	61570	5.8e-07	0.236352	26	4.6e-14	5.4e-13	0.89321	0.65686
Contig5106	6345	6397	5.8e-07	0.14254	13	1.2e-05	5.4e-13	0.63614	0.4936
Contig129	178978	179085	6e-07	0.19121	21	4.1e-14	5.6e-13	0.84091	0.6497
Contig9362	541	683	6e-07	0.208128	30	4.3e-14	5.7e-13	0.78872	0.5806
Contig569	11378	11433	6.2e-07	0.182975	19	4.4e-14	5.8e-13	0.84876	0.66579
Contig1987	110041	110088	6.2e-07	0.253984	13	4.6e-14	5.8e-13	0.63848	0.38449
Contig2141	56306	56337	6.3e-07	0.146797	15	5.6e-14	5.9e-13	0.98361	0.83681
Contig261	132207	132299	6.5e-07	0.140881	31	4.6e-14	6e-13	0.85674	0.71586
Contig650	129444	129507	6.5e-07	0.135279	29	4.4e-14	6.1e-13	0.83405	0.69877
Contig301	69695	69723	6.6e-07	0.106407	10	1.7e-13	6.2e-13	0.98878	0.88238
Contig2623	187372	187430	7.2e-07	0.411484	18	4.4e-14	6.7e-13	0.77142	0.35993
Contig192	120743	120811	7.3e-07	0.234695	28	4.4e-14	6.9e-13	0.67762	0.44293
Contig33316	489	538	7.3e-07	0.125763	16	4.6e-14	6.8e-13	0.95323	0.82747
Contig38	374127	374202	7.5e-07	0.107423	30	4e-14	7e-13	0.94343	0.836
Contig651	163875	163926	7.5e-07	0.258395	18	4.2e-14	7e-13	0.71722	0.45882
Contig53258	572	597	7.5e-07	0.120724	10	4.3e-14	7.1e-13	0.98352	0.86279
Contig87	324457	324537	7.7e-07	0.156071	28	4.5e-14	7.2e-13	0.82601	0.66994
Contig1962	141748	141770	7.7e-07	0.25226	13	5e-14	7.2e-13	0.69467	0.44241
Contig6	197025	197048	7.8e-07	0.187659	13	4.5e-14	7.3e-13	0.92774	0.74008
Contig8807	23528	23583	8.1e-07	0.194061	21	4.5e-14	7.6e-13	0.88963	0.69556
Contig63737	1653	1753	8.1e-07	0.233382	22	4.4e-14	7.6e-13	0.45079	0.21741
Contig7725	15302	15347	8.4e-07	0.195348	15	4.1e-14	7.9e-13	0.76817	0.57282
Contig1037	112395	112465	8.7e-07	0.125995	22	4.4e-14	8.1e-13	0.94892	0.82292
Contig27044	7527	7574	8.9e-07	0.131252	20	4.9e-14	8.4e-13	0.95644	0.82519
Contig5760	90520	90632	9e-07	0.160943	40	4.3e-14	8.5e-13	0.88469	0.72375
Contig1	739285	739515	9.1e-07	0.260954	24	4.5e-14	8.5e-13	0.74274	0.48179
Contig42302	596	665	9.2e-07	0.105634	25	4.6e-14	8.6e-13	0.98135	0.87571
Contig18642	289	334	9.3e-07	0.187247	22	4.6e-14	8.7e-13	0.63152	0.44427
Contig3140	22836	22898	9.4e-07	0.200999	22	4.7e-14	8.8e-13	0.47119	0.27019
Contig126	130976	131027	9.7e-07	0.170924	23	6.1e-14	9.1e-13	0.80562	0.63469
Contig162	124691	124757	9.9e-07	0.219028	18	5.3e-14	9.3e-13	0.79198	0.57295
Contig3339	39594	39623	1e-06	0.165284	14	5.5e-14	9.5e-13	0.88503	0.71975
Contig6026	25528	25579	1e-06	0.151626	25	4.4e-14	9.6e-13	0.64943	0.49781
Contig277	114505	114565	1.1e-06	0.255523	27	4.7e-14	1e-12	0.62295	0.36743
Contig320	35429	35505	1.1e-06	0.142808	28	4.5e-14	1e-12	0.86857	0.72576
Contig1884	6547	6615	1.1e-06	0.238471	22	4.5e-14	1e-12	0.77529	0.53681
Contig5780	28141	28216	1.1e-06	0.183618	28	3.2e-13	1e-12	0.71984	0.53622
Contig51891	284	466	1.1e-06	0.10088	36	1.5e-13	1.1e-12	0.87339	0.77251
Contig690	72720	72802	1.2e-06	0.218243	14	4.2e-14	1.1e-12	0.82856	0.61032
Contig1962	141773	141824	1.2e-06	0.158818	26	4.1e-14	1.1e-12	0.78881	0.63
Contig2430	65578	65613	1.2e-06	0.245725	12	4.7e-14	1.1e-12	0.49903	0.2533
Contig674	50049	50136	1.3e-06	0.128437	26	4e-14	1.2e-12	0.35538	0.22695
Contig5847	46134	46206	1.3e-06	0.117566	18	4.5e-14	1.2e-12	0.96324	0.84567
Contig1016	26352	26449	1.4e-06	0.197699	31	4.4e-14	1.3e-12	0.85746	0.65976
Contig82614	14380	14484	1.4e-06	0.174395	14	5.5e-13	1.3e-12	0.91144	0.73705
Contig158	56999	57050	1.5e-06	0.151694	18	4.6e-14	1.4e-12	0.92629	0.77459
Contig1789	42323	42389	1.6e-06	0.103583	23	4.5e-14	1.5e-12	0.95479	0.85121
Contig338	114771	114794	1.7e-06	0.145369	12	4.1e-14	1.6e-12	0.81669	0.67133
Contig612	92493	92677	1.8e-06	0.133447	68	4.4e-14	1.6e-12	0.6548	0.52135
Contig881	15951	16034	1.8e-06	0.232317	20	4.4e-14	1.7e-12	0.78315	0.55084
Contig3415	22184	22254	1.8e-06	0.204441	27	4.1e-14	1.7e-12	0.78184	0.5774
Contig4061	34759	34843	1.8e-06	0.190315	27	4.6e-14	1.6e-12	0.72519	0.53488
Contig209	184039	184132	1.9e-06	0.14505	26	4.6e-14	1.8e-12	0.86944	0.72439
Contig5015	3694	3737	1.9e-06	0.216225	16	4.4e-14	1.8e-12	0.91221	0.69598
Contig1296	57822	57849	2e-06	0.111223	11	6.6e-14	1.9e-12	0.97789	0.86667
Contig1554	132737	132786	2e-06	0.251673	18	4.1e-14	1.9e-12	0.80703	0.55535
Contig709	147649	147704	2.2e-06	0.104271	20	1.6e-08	2.1e-12	0.91597	0.8117
Contig1906	77156	77215	2.2e-06	0.166928	24	4.6e-14	2e-12	0.3735	0.20657
Contig4384	5480	5563	2.2e-06	0.169352	28	4.4e-14	2e-12	0.7781	0.60875
Contig7763	358	414	2.2e-06	0.128288	22	4.1e-14	2.1e-12	0.91282	0.78453
Contig16484	100	146	2.2e-06	0.19571	19	3e-08	2.1e-12	0.56506	0.36935
Contig835	75459	75499	2.3e-06	0.14077	20	4.3e-14	2.2e-12	0.92353	0.78275
Contig2406	86535	86643	2.4e-06	0.24597	17	4.6e-14	2.2e-12	0.63127	0.3853
Contig8597	29949	30019	2.4e-06	0.152592	22	4.5e-14	2.3e-12	0.94389	0.7913
Contig914	9728	9803	2.5e-06	0.158683	35	4.7e-14	2.4e-12	0.71994	0.56126
Contig1597	11629	11725	2.5e-06	0.117447	31	4.6e-14	2.4e-12	0.89357	0.77612
Contig6858	662	717	2.5e-06	0.232304	17	4.1e-14	2.3e-12	0.76499	0.53269
Contig42	240508	240533	2.6e-06	0.109458	15	2.1e-13	2.4e-12	0.99921	0.88975
Contig2834	69645	69735	2.6e-06	0.156513	24	4.5e-14	2.4e-12	0.87556	0.71905
Contig3432	137537	137586	2.6e-06	0.194396	16	5.8e-12	2.5e-12	0.63276	0.43836
Contig4309	46450	46547	2.6e-06	0.151432	39	4.5e-14	2.5e-12	0.86698	0.71555
Contig7727	8193	8232	2.6e-06	0.259395	12	4.3e-14	2.5e-12	0.74166	0.48226
Contig8943	11997	12069	2.6e-06	0.129891	31	4.3e-14	2.5e-12	0.8999	0.77001
Contig19039	5418	5484	2.7e-06	0.236353	21	4.5e-14	2.5e-12	0.77332	0.53697
Contig34947	126	175	2.7e-06	0.252029	19	9.7e-13	2.5e-12	0.83105	0.57902
Contig1	513695	513732	2.8e-06	0.228014	13	4.6e-14	2.6e-12	0.42092	0.19291
Contig4529	31824	31891	2.8e-06	0.16097	27	4.5e-14	2.6e-12	0.86551	0.70454
Contig1680	87826	87878	2.9e-06	0.183619	22	4.6e-14	2.7e-12	0.87914	0.69552
Contig1884	6490	6545	2.9e-06	0.159888	24	4.5e-14	2.7e-12	0.82778	0.66789
Contig2276	59346	59394	2.9e-06	0.181717	12	4.7e-14	2.7e-12	0.91015	0.72844
Contig3892	126169	126252	2.9e-06	0.2226	21	4.2e-14	2.7e-12	0.85181	0.62921
Contig4328	34933	35005	3e-06	0.233452	28	4.5e-14	2.8e-12	0.78695	0.5535
Contig136	143095	143157	3.1e-06	0.191815	15	4.6e-14	2.9e-12	0.90141	0.7096
Contig1173	155271	155296	3.2e-06	0.224675	12	4.5e-14	3e-12	0.88918	0.66451
Contig2016	109209	109273	3.2e-06	0.183912	20	7.2e-13	3e-12	0.82458	0.64066
Contig3341	13442	13487	3.2e-06	0.120927	19	4.2e-14	3e-12	0.95323	0.8323
Contig1099	44291	44354	3.5e-06	0.146536	23	4.6e-14	3.3e-12	0.90241	0.75587
Contig4104	33660	33740	3.5e-06	0.18225	23	4.5e-14	3.3e-12	0.35842	0.17617
Contig651	117460	117490	3.6e-06	0.156126	15	4.2e-14	3.4e-12	0.87021	0.71408
Contig851	10381	10445	3.6e-06	0.169307	19	6.6e-14	3.3e-12	0.91384	0.74454
Contig1063	27569	27650	3.6e-06	0.175013	31	2.1e-13	3.4e-12	0.86268	0.68766
Contig9041	8989	9107	3.6e-06	0.297713	17	4.2e-14	3.4e-12	0.62939	0.33168
Contig175	51944	51974	3.7e-06	0.298458	13	4.5e-14	3.5e-12	0.69846	0.4
Contig769	101761	101826	3.7e-06	0.164386	24	1.4e-12	3.5e-12	0.72587	0.56148
Contig58721	227	293	3.8e-06	0.198627	20	4.3e-14	3.6e-12	0.74128	0.54265
Contig71320	155	253	3.8e-06	0.151972	28	4.6e-14	3.5e-12	0.75043	0.59846
Contig539	136939	137066	3.9e-06	0.122973	36	4.1e-14	3.7e-12	0.90072	0.77774
Contig37992	982	1026	3.9e-06	0.154355	18	5.5e-13	3.7e-12	0.94198	0.78763
Contig222	178144	178182	4e-06	0.19316	16	4.4e-14	3.7e-12	0.93224	0.73908
Contig586	28022	28154	4e-06	0.125111	50	4.1e-14	3.7e-12	0.85313	0.72802
Contig880	21897	22065	4e-06	0.110291	39	6e-13	3.8e-12	0.94581	0.83552
Contig1417	7787	7871	4.1e-06	0.10488	25	4.2e-14	3.9e-12	0.91528	0.8104
Contig580	45076	45137	4.2e-06	0.22571	18	4.6e-14	3.9e-12	0.8746	0.64889
Contig2904	30703	30772	4.2e-06	0.262246	23	4.5e-14	3.9e-12	0.77141	0.50916
Contig1021	114857	114909	4.4e-06	0.202449	21	5e-14	4.1e-12	0.4491	0.24665
Contig2333	6868	6908	4.5e-06	0.106841	19	5.5e-14	4.2e-12	0.93527	0.82843
Contig1561	4446	4492	4.8e-06	0.15186	20	4.1e-14	4.5e-12	0.87374	0.72188
Contig60847	1843	1931	4.8e-06	0.196132	31	4.4e-14	4.5e-12	0.71874	0.52261
Contig2999	208309	208468	4.9e-06	0.145401	49	4.5e-14	4.6e-12	0.74724	0.60184
Contig1935	11084	11126	5e-06	0.139706	17	4.4e-14	4.7e-12	0.87759	0.73788
Contig697	63222	63302	5.2e-06	0.266949	17	6.4e-12	4.9e-12	0.5689	0.30195
Contig739	158540	158621	5.3e-06	0.166957	32	4.1e-14	5e-12	0.92013	0.75317
Contig6799	14907	14986	5.4e-06	0.238795	25	4.6e-14	5e-12	0.69089	0.45209
Contig44877	293	449	5.6e-06	0.157758	42	4.1e-14	5.2e-12	0.78663	0.62887
Contig88706	15596	15688	5.7e-06	0.207909	19	7.8e-14	5.4e-12	0.82832	0.62041
Contig45980	5629	5658	5.8e-06	0.315559	14	4.3e-14	5.5e-12	0.69445	0.37889
Contig601	81203	81310	6.1e-06	0.216085	27	4.1e-14	5.7e-12	0.47719	0.26111
Contig884	88857	88896	6.1e-06	0.290556	13	8e-14	5.7e-12	0.67105	0.38049
Contig2628	61473	61553	6.1e-06	0.149077	36	4.5e-14	5.7e-12	0.63591	0.48683
Contig3979	19886	19994	6.1e-06	0.109344	36	1.3e-13	5.7e-12	0.8917	0.78236
Contig142	284308	284349	6.3e-06	0.164691	20	2.5e-13	5.9e-12	0.87078	0.70608
Contig667	67683	67725	6.3e-06	0.236122	15	4.2e-14	5.9e-12	0.91853	0.6824
Contig369	189664	189734	6.4e-06	0.219314	23	4.5e-14	6e-12	0.47046	0.25115
Contig999	29913	30236	6.4e-06	0.17747	12	2.1e-13	6e-12	0.88906	0.71159
Contig1100	355779	355843	6.6e-06	0.173029	28	4.3e-14	6.2e-12	0.42654	0.25351
Contig64	107057	107156	7.1e-06	0.147481	33	4.1e-14	6.7e-12	0.9364	0.78892
Contig1561	64645	64915	7.4e-06	0.246146	21	9.3e-14	6.9e-12	0.4645	0.21835
Contig692	114649	114741	7.6e-06	0.147828	31	4.5e-14	7.1e-12	0.87673	0.7289
Contig365	4675	4793	7.8e-06	0.165948	28	2.1e-08	7.3e-12	0.56012	0.39417
Contig696	11356	11384	8e-06	0.130966	10	8.4e-14	7.4e-12	0.97637	0.8454
Contig10358	30153	30193	8e-06	0.403706	12	6.7e-14	7.5e-12	0.61171	0.208
Contig2628	45109	45171	8.3e-06	0.177662	17	4.4e-14	7.7e-12	0.84801	0.67035
Contig1745	61044	61099	8.4e-06	0.171307	22	5.3e-14	7.9e-12	0.86289	0.69159
Contig5018	24450	24499	8.4e-06	0.255857	17	1.6e-13	7.9e-12	0.70867	0.45281
Contig730	106196	106272	8.5e-06	0.105809	31	4.1e-09	8e-12	0.9712	0.86539
Contig20656	36148	36198	8.5e-06	0.241092	10	4.4e-13	8e-12	0.90365	0.66255
Contig1219	17816	17865	8.7e-06	0.2615	12	4e-14	8.1e-12	0.89026	0.62876
Contig7590	16413	16590	8.8e-06	0.167598	49	4e-14	8.3e-12	0.49994	0.33234
Contig328	2407	2465	9.1e-06	0.148066	21	4.6e-14	8.5e-12	0.85648	0.70841
Contig2744	32601	32688	9.1e-06	0.170023	30	5.4e-14	8.5e-12	0.76056	0.59054
Contig80003	678	815	9.1e-06	0.176468	35	4e-14	8.5e-12	0.66269	0.48622
Contig1682	52013	52254	9.2e-06	0.110048	65	4.3e-14	8.6e-12	0.86195	0.75191
Contig65219	74518	74692	9.3e-06	0.112921	54	9.5e-14	8.7e-12	0.85021	0.73729
Contig225	221682	221765	9.7e-06	0.243285	20	4e-14	9.1e-12	0.42183	0.17854
Contig395	230964	231017	1e-05	0.128058	25	4.5e-14	9.6e-12	0.93034	0.80228
Contig875	69821	69880	1e-05	0.15375	21	1.1e-09	9.6e-12	0.65761	0.50386
Contig4453	19874	19940	1e-05	0.133022	31	3.2e-10	9.5e-12	0.66399	0.53097
Contig34947	250	280	1e-05	0.127831	15	7.4e-14	9.4e-12	0.91792	0.79009
Contig60847	1675	1731	1e-05	0.128338	22	4.3e-14	9.4e-12	0.90192	0.77358
Contig246	27165	27244	1.1e-05	0.156821	33	4e-14	1e-11	0.81166	0.65484
Contig429	277467	277555	1.1e-05	0.192919	23	4.1e-14	1e-11	0.90672	0.7138
Contig1240	52341	52365	1.1e-05	0.224833	15	2.3e-13	1e-11	0.69897	0.47413
Contig3599	1068	1119	1.1e-05	0.148636	17	5.1e-14	1.1e-11	0.93135	0.78272
Contig3768	48888	48932	1.1e-05	0.296022	12	6.1e-14	1e-11	0.8104	0.51438
Contig5933	14507	14605	1.1e-05	0.135574	30	5.5e-09	1.1e-11	0.80615	0.67058
Contig16913	63	229	1.1e-05	0.162239	51	4.3e-14	1.1e-11	0.7231	0.56086
Contig1742	15574	15597	1.2e-05	0.135419	15	1.7e-10	1.1e-11	0.79408	0.65866
Contig2712	111523	111581	1.2e-05	0.236027	19	4.1e-14	1.1e-11	0.84423	0.6082
Contig4540	18676	18828	1.2e-05	0.213537	27	6e-14	1.1e-11	0.43965	0.22611
Contig7392	8148	8171	1.2e-05	0.132565	10	9.8e-14	1.2e-11	0.92773	0.79517
Contig8902	1407	1449	1.2e-05	0.345252	10	4.4e-14	1.1e-11	0.45943	0.11418
Contig292	20508	20580	1.3e-05	0.17195	23	4.4e-13	1.2e-11	0.78323	0.61128
Contig1515	198169	198197	1.3e-05	0.237818	12	4.6e-14	1.2e-11	0.89581	0.65799
Contig3993	48190	48432	1.3e-05	0.119427	15	6.9e-14	1.2e-11	0.91798	0.79855
Contig4633	2584	2760	1.3e-05	0.197911	12	4.2e-14	1.3e-11	0.21729	0.019381
Contig40553	679	798	1.3e-05	0.18564	17	5.1e-14	1.2e-11	0.96358	0.77794
Contig248	170886	170929	1.4e-05	0.175088	17	4.2e-14	1.4e-11	0.89593	0.72084
Contig325	67151	67170	1.4e-05	0.304297	10	4.7e-14	1.3e-11	0.66793	0.36364
Contig1447	168223	168279	1.4e-05	0.187949	23	4.6e-14	1.3e-11	0.87731	0.68936
Contig2070	30408	30553	1.4e-05	0.127896	47	2e-13	1.3e-11	0.87344	0.74554
Contig2307	21496	21595	1.4e-05	0.146368	31	4.5e-14	1.3e-11	0.80209	0.65572
Contig48076	3790	3867	1.4e-05	0.289636	26	4.2e-14	1.3e-11	0.66506	0.37542
Contig120	189150	189416	1.5e-05	0.157065	36	4.7e-14	1.4e-11	0.8967	0.73963
Contig162	253033	253074	1.5e-05	0.209117	22	4.3e-14	1.4e-11	0.81739	0.60828
Contig1081	66546	66616	1.5e-05	0.156356	32	5.3e-14	1.4e-11	0.76633	0.60997
Contig1325	130875	130902	1.5e-05	0.1486	10	4.9e-14	1.4e-11	0.9759	0.8273
Contig3339	39374	39484	1.5e-05	0.109691	41	4.5e-14	1.4e-11	0.87493	0.76524
Contig15375	1202	1426	1.5e-05	0.16104	42	4.6e-14	1.4e-11	0.85109	0.69005
Contig882	108767	108873	1.7e-05	0.209138	34	4.4e-14	1.6e-11	0.79691	0.58777
Contig2145	93092	93168	1.7e-05	0.203348	28	5.4e-14	1.6e-11	0.52245	0.3191
Contig2580	56863	56910	1.7e-05	0.179652	24	4.3e-14	1.6e-11	0.50308	0.32342
Contig3212	222318	222345	1.7e-05	0.208101	12	4.7e-14	1.6e-11	0.88411	0.67601
Contig1788	40526	40615	1.8e-05	0.315575	19	4.4e-14	1.7e-11	0.71351	0.39794
Contig29505	516	606	1.8e-05	0.162276	27	1.1e-13	1.7e-11	0.76976	0.60749
Contig78155	3283	3328	1.8e-05	0.237186	17	4.6e-14	1.7e-11	0.57646	0.33927
Contig5422	15204	15507	1.9e-05	0.102282	25	3.3e-10	1.8e-11	0.96806	0.86578
Contig5829	71077	71488	1.9e-05	0.128219	40	4e-14	1.8e-11	0.91219	0.78397
Contig663	27149	27199	2e-05	0.174723	18	2e-11	1.8e-11	0.96104	0.78631
Contig848	162869	162895	2e-05	0.169675	13	4.6e-14	1.8e-11	0.93826	0.76858
Contig1785	90323	90372	2e-05	0.263849	12	2.9e-12	1.8e-11	0.64504	0.38119
Contig3782	69266	69338	2e-05	0.203508	25	3.6e-13	1.8e-11	0.4948	0.29129
Contig3796	134976	135080	2e-05	0.12224	15	1e-11	1.8e-11	0.94345	0.82121
Contig5408	22318	22381	2e-05	0.134885	20	5.3e-12	1.9e-11	0.95941	0.82452
Contig9575	1089	1142	2e-05	0.186715	18	5e-14	1.9e-11	0.40092	0.2142
Contig42674	9748	9799	2e-05	0.184677	24	4.3e-14	1.9e-11	0.40701	0.22233
Contig54811	1047	1076	2e-05	0.305594	10	6.7e-14	1.8e-11	0.6587	0.35311
Contig710	18546	18669	2.2e-05	0.185738	26	4.1e-11	2.1e-11	0.46076	0.27502
Contig8063	29343	29467	2.2e-05	0.114064	24	4.5e-14	2.1e-11	0.93875	0.82469
Contig185	95673	95710	2.3e-05	0.184303	13	4.6e-12	2.1e-11	0.4609	0.27659
Contig2244	89989	90026	2.3e-05	0.104969	16	4.3e-14	2.1e-11	0.95192	0.84695
Contig2741	84973	85122	2.4e-05	0.138117	48	4.6e-14	2.3e-11	0.73448	0.59636
Contig3212	60375	60418	2.4e-05	0.189537	22	7.3e-13	2.2e-11	0.67418	0.48465
Contig78892	507	542	2.4e-05	0.204356	18	4.6e-14	2.2e-11	0.49619	0.29184
Contig525	194780	194808	2.5e-05	0.186699	12	7e-14	2.4e-11	0.96471	0.77801
Contig3074	27452	27475	2.5e-05	0.179532	10	2.8e-10	2.3e-11	0.74487	0.56533
Contig5385	35259	35436	2.5e-05	0.300207	18	4.6e-14	2.3e-11	0.56151	0.2613
Contig7795	278	352	2.5e-05	0.112108	32	8.2e-09	2.3e-11	0.94357	0.83146
Contig941	28507	28557	2.6e-05	0.175252	18	4.3e-14	2.4e-11	0.94186	0.76661
Contig54583	54	123	2.6e-05	0.152729	25	1.1e-13	2.4e-11	0.2625	0.10977
Contig60	166571	166622	2.7e-05	0.212625	15	4.9e-13	2.5e-11	0.3987	0.18608
Contig1783	179472	179555	2.7e-05	0.135529	30	2.8e-13	2.5e-11	0.85979	0.72426
Contig2172	30382	30561	2.7e-05	0.122098	15	9.1e-09	2.6e-11	0.89229	0.77019
Contig201	119666	119718	2.8e-05	0.155116	20	1.6e-13	2.6e-11	0.89094	0.73583
Contig63060	941	1005	2.8e-05	0.183091	25	2.1e-11	2.6e-11	0.87585	0.69276
Contig69087	178	212	2.8e-05	0.106981	14	4.5e-14	2.7e-11	0.93273	0.82575
Contig69920	391	450	2.8e-05	0.163629	20	1.4e-12	2.6e-11	0.63399	0.47036
Contig85175	15431	15468	2.8e-05	0.242626	14	4.4e-14	2.6e-11	0.87832	0.6357
Contig4356	18062	18148	2.9e-05	0.218962	25	4.8e-14	2.7e-11	0.75319	0.53423
Contig21834	331	378	2.9e-05	0.118851	18	9.5e-11	2.7e-11	0.92092	0.80207
Contig322	148859	148914	3e-05	0.19571	20	4.4e-14	2.8e-11	0.81038	0.61467
Contig3407	158411	158433	3e-05	0.125455	10	3.6e-13	2.8e-11	0.97872	0.85326
Contig1611	72901	72986	3.1e-05	0.155448	29	4.1e-14	2.9e-11	0.86117	0.70572
Contig981	254519	254625	3.2e-05	0.167074	33	4.2e-14	3e-11	0.81689	0.64982
Contig486	276204	276260	3.3e-05	0.171924	27	1.5e-13	3.1e-11	0.76432	0.5924
Contig6955	9429	9459	3.3e-05	0.201734	14	4.5e-14	3.1e-11	0.87836	0.67662
Contig1240	54287	54304	3.4e-05	0.199041	10	3.4e-08	3.1e-11	0.56965	0.37061
Contig3345	114045	114138	3.4e-05	0.183391	27	4.2e-14	3.2e-11	0.62495	0.44156
Contig3724	27509	27581	3.4e-05	0.151411	21	3.9e-13	3.2e-11	0.60738	0.45597
Contig62	143588	143772	3.5e-05	0.16269	43	4.3e-14	3.3e-11	0.66707	0.50438
Contig955	118687	118719	3.5e-05	0.167866	12	9.4e-14	3.3e-11	0.91775	0.74988
Contig54	66487	66553	3.6e-05	0.193855	18	4.3e-14	3.4e-11	0.82504	0.63118
Contig485	231388	231421	3.6e-05	0.198591	15	1.4e-13	3.4e-11	0.9113	0.71271
Contig175	52167	52234	3.7e-05	0.168652	27	1.3e-12	3.5e-11	0.61935	0.4507
Contig1705	139410	139575	3.7e-05	0.123401	50	4.3e-11	3.5e-11	0.61814	0.49474
Contig88626	183	206	3.8e-05	0.111459	11	4.4e-12	3.6e-11	0.96444	0.85298
Contig5178	171307	171385	3.9e-05	0.191003	24	4.4e-14	3.6e-11	0.47097	0.27996
Contig49103	508	762	3.9e-05	0.258212	20	4.5e-14	3.7e-11	0.48663	0.22842
Contig327	184848	184879	4e-05	0.129488	16	9.7e-14	3.7e-11	0.97548	0.84599
Contig457	68610	68688	4e-05	0.181619	25	4.1e-14	3.7e-11	0.56082	0.3792
Contig5516	135251	135323	4.2e-05	0.138406	30	4.7e-14	3.9e-11	0.86823	0.72983
Contig70220	425	461	4.2e-05	0.268226	10	7.1e-14	3.9e-11	0.83002	0.5618
Contig7806	66547	66616	4.3e-05	0.109051	26	9.1e-14	4e-11	0.96395	0.8549
Contig7392	8183	8262	4.4e-05	0.134608	25	6.4e-13	4.1e-11	0.84388	0.70927
Contig11696	15577	15658	4.4e-05	0.171962	30	4.2e-14	4.1e-11	0.84998	0.67802
Contig312	255586	255607	4.6e-05	0.28412	10	2.2e-12	4.3e-11	0.73511	0.45099
Contig3162	116713	116800	4.6e-05	0.118879	33	1.5e-11	4.3e-11	0.29799	0.17912
Contig3949	1976	2052	4.6e-05	0.187292	24	4.6e-14	4.3e-11	0.56238	0.37508
Contig1515	92377	92448	4.7e-05	0.159307	16	4.3e-14	4.4e-11	0.94934	0.79004
Contig14	314214	314255	4.8e-05	0.156806	24	3.3e-13	4.5e-11	0.86767	0.71087
Contig165	112249	112303	4.8e-05	0.246011	20	1.6e-11	4.5e-11	0.73618	0.49017
Contig820	56650	56676	4.8e-05	-0.170385	12	1.1e-10	4.5e-11	0.35185	0.52223
Contig1933	71921	71951	4.8e-05	0.149669	10	1.6e-13	4.5e-11	0.97837	0.82871
Contig3996	19674	19709	4.8e-05	0.311382	15	7.8e-14	4.5e-11	0.4571	0.14572
Contig3339	39151	39215	4.9e-05	0.203673	22	4.1e-14	4.5e-11	0.6452	0.44152
Contig4195	27611	27659	4.9e-05	0.178108	16	3.5e-13	4.5e-11	0.3776	0.1995
Contig2413	21966	22004	5e-05	0.185615	16	1.6e-11	4.7e-11	0.75345	0.56783
Contig3769	54154	54187	5e-05	0.119154	10	2.6e-11	4.7e-11	0.99052	0.87137
Contig6932	42545	42745	5e-05	0.12853	22	4.9e-14	4.7e-11	0.93933	0.8108
Contig2471	16352	16415	5.2e-05	0.153471	21	4.3e-14	4.9e-11	0.95719	0.80372
Contig2340	32202	32258	5.3e-05	0.152088	21	5.1e-14	5e-11	0.95086	0.79877
Contig5143	31898	31971	5.3e-05	0.122255	29	4.6e-14	5e-11	0.93489	0.81264
Contig371	152403	152438	5.4e-05	0.302926	17	4.4e-14	5e-11	0.61368	0.31076
Contig43570	767	846	5.4e-05	0.12911	18	4.2e-14	5.1e-11	0.95687	0.82776
Contig627	99128	99196	5.5e-05	0.223576	25	4.7e-14	5.2e-11	0.76604	0.54246
Contig63278	8994	9337	5.5e-05	0.237068	10	1.2e-08	5.2e-11	0.76277	0.5257
Contig26	200682	200736	5.6e-05	0.19875	12	5.1e-14	5.2e-11	0.95906	0.76031
Contig9381	6073	6098	5.6e-05	0.257428	10	6.3e-14	5.2e-11	0.92573	0.66831
Contig5365	44158	44234	5.7e-05	0.134522	23	5.3e-14	5.4e-11	0.89699	0.76246
Contig62612	1006	1081	5.7e-05	0.27043	13	4.2e-10	5.4e-11	0.81851	0.54808
Contig115	330875	330909	5.8e-05	0.134687	13	5.6e-10	5.4e-11	0.91026	0.77557
Contig413	158569	158600	5.8e-05	0.152268	10	9.3e-12	5.4e-11	0.86725	0.71498
Contig608	42244	42288	5.8e-05	0.249377	14	1.3e-11	5.5e-11	0.43374	0.18437
Contig1798	54998	55063	5.9e-05	0.2427	16	3.1e-10	5.5e-11	0.59975	0.35705
Contig41533	4971	5017	6e-05	0.1339	18	6.9e-14	5.6e-11	0.96288	0.82898
Contig499	135822	135878	6.3e-05	0.102663	19	1.1e-13	5.9e-11	0.92062	0.81796
Contig76807	1668	1740	6.4e-05	0.288351	12	7.5e-10	6e-11	0.69207	0.40372
Contig472	8762	8959	6.5e-05	0.154653	46	1.4e-13	6.1e-11	0.69922	0.54457
Contig915	6999	7058	6.6e-05	0.225253	23	1.9e-11	6.2e-11	0.72143	0.49618
Contig1617	119620	119723	6.6e-05	0.191873	32	4.1e-14	6.2e-11	0.7457	0.55383
Contig2418	168	239	6.6e-05	0.233399	19	4.7e-14	6.1e-11	0.78882	0.55542
Contig5381	168699	168755	6.6e-05	0.155246	16	1.6e-10	6.2e-11	0.87838	0.72313
Contig653	141346	141397	6.7e-05	0.157587	22	6.4e-08	6.3e-11	0.55786	0.40027
Contig10163	52916	53061	6.7e-05	0.290644	12	2.4e-13	6.2e-11	0.70276	0.41212
Contig72543	158	298	6.7e-05	0.199427	24	4.8e-14	6.3e-11	0.83998	0.64055
Contig1598	81386	81431	7.1e-05	0.20463	19	1.8e-13	6.7e-11	0.93565	0.73102
Contig3231	59912	59954	7.1e-05	0.260741	11	1.3e-13	6.6e-11	0.66998	0.40924
Contig2439	53886	53948	7.3e-05	0.109314	26	1e-12	6.8e-11	0.8234	0.71408
Contig515	151164	151183	7.5e-05	0.235245	12	4.4e-14	7.1e-11	0.80806	0.57281
Contig4145	100791	100873	7.5e-05	0.141802	27	2.2e-11	7e-11	0.86577	0.72396
Contig1048	62147	62238	7.6e-05	0.138189	29	5.2e-14	7.1e-11	0.83605	0.69786
Contig3802	52185	52219	7.6e-05	0.22269	14	2.1e-12	7.1e-11	0.85965	0.63696
Contig5037	64286	64317	8e-05	0.330514	10	4.8e-14	7.5e-11	0.87533	0.54482
Contig19052	424	508	8e-05	0.121616	26	9.5e-13	7.5e-11	0.37537	0.25375
Contig25	124003	124108	8.1e-05	0.220044	32	4.2e-14	7.5e-11	0.59928	0.37924
Contig5366	19576	19756	8.1e-05	0.105694	61	1.2e-13	7.6e-11	0.72573	0.62004
Contig706	79202	79342	8.2e-05	0.126732	21	4.5e-14	7.7e-11	0.89233	0.76559
Contig1742	98295	98383	8.2e-05	0.183998	27	4.6e-14	7.7e-11	0.89962	0.71562
Contig867	27554	27578	8.3e-05	0.25436	12	4.3e-14	7.8e-11	0.85771	0.60335
Contig2642	37276	37497	8.5e-05	0.113648	31	5.5e-12	8e-11	0.91685	0.8032
Contig146	186635	186691	8.6e-05	0.124981	19	1.1e-08	8e-11	0.91226	0.78728
Contig237	202045	202072	8.6e-05	0.155915	13	1.9e-10	8e-11	0.80617	0.65025
Contig69622	161	201	8.6e-05	0.190071	21	5.4e-07	8e-11	0.63713	0.44706
Contig3035	102004	102035	8.9e-05	0.119422	12	4.4e-14	8.3e-11	0.95424	0.83481
Contig81819	5073	5134	8.9e-05	0.25003	21	4.4e-14	8.3e-11	0.8931	0.64306
Contig872	122653	122702	9e-05	0.164996	17	4.6e-14	8.4e-11	0.81551	0.65051
Contig2750	80262	80294	9.1e-05	0.324864	12	4.3e-12	8.5e-11	0.57369	0.24883
Contig10466	35770	35859	9.2e-05	0.163973	37	5.7e-14	8.6e-11	0.77069	0.60672
Contig47654	117	198	9.2e-05	0.150463	39	4.2e-14	8.6e-11	0.76315	0.61268
Contig2257	29311	29382	9.7e-05	0.135963	24	8.3e-10	9e-11	0.32927	0.19331
Contig47163	726	818	9.7e-05	0.239755	25	4.1e-14	9.1e-11	0.63704	0.39729
Contig61101	358	389	9.8e-05	0.226261	16	7.4e-14	9.1e-11	0.68171	0.45545
Contig162	124059	124092	9.9e-05	0.171229	16	4.5e-14	9.2e-11	0.93789	0.76666
Contig69	115170	115217	0.0001	0.185561	12	4.8e-14	9.6e-11	0.23405	0.048489
Contig605	51953	51995	0.0001	0.145773	15	3.9e-11	9.6e-11	0.93909	0.79332
Contig1702	28981	29008	0.0001	0.194455	12	4.4e-14	9.3e-11	0.8264	0.63195
Contig41889	6643	6678	0.0001	0.309515	10	4.6e-14	9.4e-11	0.76547	0.45595
Contig67	251512	251583	0.00011	0.109619	32	6.1e-14	1e-10	0.89553	0.78591
Contig335	140265	140355	0.00011	0.280723	16	4.8e-14	1e-10	0.69957	0.41884
Contig374	152055	152140	0.00011	0.107337	34	4.6e-14	1.1e-10	0.85943	0.75209
Contig458	83323	83368	0.00011	0.176522	22	7e-12	1e-10	0.43169	0.25517
Contig8182	7610	7702	0.00011	0.159185	31	4.6e-14	1e-10	0.81531	0.65613
Contig21021	981	1026	0.00011	0.158119	14	1.7e-12	1e-10	0.84719	0.68907
Contig44932	2537	2594	0.00011	0.173682	19	8.7e-12	1e-10	0.94929	0.77561
Contig50076	586	635	0.00011	0.170445	21	2.8e-13	1.1e-10	0.80064	0.6302
Contig82068	832	910	0.00011	0.150267	24	2.1e-08	1.1e-10	0.46214	0.31188
Contig1096	216738	217070	0.00012	0.114709	39	1.5e-11	1.1e-10	0.76191	0.6472
Contig1454	60259	60300	0.00012	0.291907	17	4.5e-14	1.1e-10	0.61817	0.32626
Contig2026	73869	73915	0.00012	0.158753	25	4.5e-14	1.2e-10	0.84627	0.68751
Contig2466	39054	39121	0.00012	0.357424	10	4.3e-14	1.2e-10	0.36776	0.010338
Contig3193	37862	37918	0.00012	0.121352	17	1.9e-11	1.1e-10	0.95065	0.8293
Contig4791	9413	9449	0.00012	-0.328906	13	2.2e-11	1.1e-10	0.27563	0.60453
Contig56558	245	285	0.00012	0.239806	14	5.6e-14	1.1e-10	0.33796	0.098158
Contig49	412474	412517	0.00013	0.263337	16	4.6e-14	1.2e-10	0.67948	0.41614
Contig276	28727	28793	0.00013	0.223813	19	4.7e-14	1.2e-10	0.50219	0.27837
Contig480	104977	105027	0.00013	0.182137	16	5.2e-14	1.3e-10	0.31897	0.13683
Contig501	138300	138376	0.00013	0.237452	15	2e-12	1.3e-10	0.84724	0.60979
Contig1151	117627	117720	0.00013	0.141961	37	4.1e-14	1.2e-10	0.86933	0.72737
Contig38624	401	495	0.00013	0.121684	35	4.2e-14	1.2e-10	0.93697	0.81528
Contig189	137190	137226	0.00014	0.287587	12	6.6e-14	1.3e-10	0.68646	0.39887
Contig2303	19655	19840	0.00014	0.104411	37	6.2e-08	1.3e-10	0.81983	0.71542
Contig4453	19693	19757	0.00014	0.188899	20	4.4e-14	1.3e-10	0.5199	0.331
Contig5817	16967	17036	0.00014	0.218628	19	6.7e-14	1.3e-10	0.52942	0.31079
Contig7327	131	197	0.00014	0.198154	15	2.3e-13	1.3e-10	0.39683	0.19868
Contig1452	108902	108935	0.00015	0.103076	15	4.3e-12	1.4e-10	0.98528	0.8822
Contig3339	35531	35585	0.00015	0.266451	12	1.1e-11	1.4e-10	0.47882	0.21237
Contig18541	1283	1340	0.00015	0.189493	17	1.7e-09	1.5e-10	0.48502	0.29553
Contig39152	1329	1373	0.00015	0.120623	27	4.6e-14	1.4e-10	0.8634	0.74278
Contig84747	214	263	0.00015	0.16714	20	4.6e-14	1.4e-10	0.86451	0.69737
Contig1487	80833	80881	0.00016	0.281095	13	1.4e-12	1.5e-10	0.62038	0.33928
Contig1801	48263	48287	0.00016	0.131027	12	7.4e-13	1.5e-10	0.99053	0.8595
Contig1804	78921	78970	0.00016	0.118378	18	1.3e-13	1.5e-10	0.94104	0.82266
Contig2743	102691	102754	0.00016	0.219531	27	4.7e-14	1.5e-10	0.65122	0.43168
Contig14490	524	602	0.00016	0.132363	26	4.4e-14	1.5e-10	0.81261	0.68024
Contig4250	10255	10356	0.00017	0.112269	44	1.5e-10	1.5e-10	0.81999	0.70772
Contig9567	37079	37158	0.00017	0.115975	29	4.2e-11	1.5e-10	0.89003	0.77406
Contig68460	43434	43474	0.00017	0.119878	16	4.9e-09	1.6e-10	0.93072	0.81084
Contig12	145980	146026	0.00018	0.168498	20	4.2e-14	1.7e-10	0.73292	0.56442
Contig452	238940	238973	0.00018	0.265985	10	4.4e-14	1.6e-10	0.8767	0.61071
Contig30183	4217	4273	0.00018	-0.155093	23	4.4e-14	1.7e-10	0.65029	0.80538
Contig64037	887	931	0.00018	0.215062	16	5.2e-14	1.7e-10	0.60342	0.38835
Contig716	30926	30993	0.00019	0.328346	18	4.1e-14	1.8e-10	0.77122	0.44287
Contig2131	63767	63825	0.00019	0.112608	21	3.3e-11	1.8e-10	0.94487	0.83226
Contig2405	93916	94047	0.00019	0.247255	23	4.1e-14	1.7e-10	0.51907	0.27182
Contig4061	34884	34935	0.00019	0.126462	21	1.1e-12	1.8e-10	0.85987	0.73341
Contig5920	58978	59015	0.00019	0.197679	15	6e-12	1.8e-10	0.92063	0.72295
Contig67257	293	369	0.00019	0.123307	33	4.4e-14	1.8e-10	0.87014	0.74683
Contig175	52288	52331	0.0002	0.206771	15	4.6e-14	1.9e-10	0.68126	0.47448
Contig362	185194	185249	0.0002	0.176667	21	7.7e-12	1.8e-10	0.74219	0.56552
Contig832	130631	130674	0.0002	0.178133	20	4.2e-14	1.8e-10	0.92752	0.74938
Contig1421	105599	105634	0.0002	0.155325	17	3.4e-10	1.8e-10	0.25031	0.094989
Contig3513	108938	108984	0.0002	0.183114	19	7.8e-14	1.8e-10	0.73968	0.55656
Contig3518	48891	48971	0.0002	0.214554	25	4.6e-13	1.9e-10	0.56729	0.35274
Contig854	164667	164705	0.00021	0.167242	17	4.6e-14	1.9e-10	0.92971	0.76247
Contig861	137559	137637	0.00021	0.120015	30	2e-11	2e-10	0.85454	0.73452
Contig1827	63932	63998	0.00021	0.150702	26	2.2e-13	2e-10	0.52125	0.37055
Contig3634	66543	66568	0.00021	0.239187	10	1.8e-09	1.9e-10	0.97447	0.73528
Contig3785	62875	62970	0.00021	0.174627	32	3.1e-13	2e-10	0.52015	0.34552
Contig5175	27661	27734	0.00021	0.100623	23	6.3e-12	2e-10	0.97639	0.87577
Contig21657	224	279	0.00021	0.200549	21	4.5e-14	2e-10	0.83548	0.63493
Contig179	56259	56335	0.00022	0.192152	22	5e-13	2.1e-10	0.68399	0.49184
Contig572	100235	100312	0.00022	0.257665	13	4.5e-12	2.1e-10	0.63241	0.37475
Contig9262	11458	11765	0.00022	0.112364	37	9.3e-13	2.1e-10	0.91093	0.79857
Contig175	12939	13004	0.00024	0.136687	22	4.9e-14	2.3e-10	0.82129	0.6846
Contig456	28575	28627	0.00024	0.293328	13	5.8e-13	2.2e-10	0.49658	0.20326
Contig2207	59006	59181	0.00025	0.119521	56	3.4e-13	2.4e-10	0.74498	0.62546
Contig2588	1024	1066	0.00025	0.175197	17	3.9e-12	2.4e-10	0.50966	0.33446
Contig3161	17832	17873	0.00025	0.138249	22	4.5e-14	2.3e-10	0.88134	0.74309
Contig8814	8431	8500	0.00025	0.166511	18	4.5e-14	2.4e-10	0.35966	0.19315
Contig1	813806	813866	0.00026	0.188603	20	2e-13	2.4e-10	0.82564	0.63704
Contig58	112301	112345	0.00026	0.117301	20	1.5e-07	2.4e-10	0.94061	0.82331
Contig1340	93149	93228	0.00026	0.123276	26	5.1e-12	2.4e-10	0.81404	0.69077
Contig237	188149	188192	0.00027	0.125218	12	1e-10	2.5e-10	0.92824	0.80302
Contig938	2518	2663	0.00027	0.127769	47	9.2e-14	2.5e-10	0.32624	0.19847
Contig2039	20088	20129	0.00027	0.308672	13	5.1e-14	2.5e-10	0.57688	0.26821
Contig3041	41241	41385	0.00027	-0.165333	18	2.7e-11	2.5e-10	0.08813	0.25346
Contig18719	146	202	0.00027	0.22822	14	2e-11	2.5e-10	0.8478	0.61958
Contig33291	352	395	0.00027	-0.173053	10	1e-10	2.6e-10	0.031883	0.20494
Contig132	132405	132449	0.00028	0.124044	16	1.1e-11	2.6e-10	0.9009	0.77685
Contig1661	129101	129171	0.00028	0.132757	36	2.2e-12	2.6e-10	0.84919	0.71643
Contig4435	31685	31736	0.00028	0.28312	15	5.3e-11	2.6e-10	0.58882	0.3057
Contig5015	3614	3669	0.00028	0.159484	10	3.5e-09	2.6e-10	0.94347	0.78398
Contig563	644	812	0.00029	0.10024	71	4.5e-14	2.7e-10	0.86577	0.76552
Contig1229	56599	56630	0.00029	0.244183	12	5e-11	2.7e-10	0.64307	0.39888
Contig4355	17106	17217	0.00029	0.169001	12	1.6e-13	2.8e-10	0.25561	0.08661
Contig35729	121	140	0.00029	0.106126	10	4.8e-10	2.7e-10	0.92452	0.81839
Contig13	119589	119650	0.00031	0.153726	28	4.3e-14	2.9e-10	0.9705	0.81677
Contig2422	144209	144250	0.00031	0.120495	16	6.4e-14	2.9e-10	0.96704	0.84655
Contig4827	36004	36141	0.00031	0.101211	36	4.5e-14	2.9e-10	0.92452	0.82331
Contig11	57339	57464	0.00032	0.18557	24	1.3e-09	3e-10	0.67708	0.49151
Contig1278	199131	199210	0.00032	0.11482	27	4.5e-14	3e-10	0.91844	0.80362
Contig7741	5751	5787	0.00032	0.109601	15	6.1e-08	3e-10	0.93037	0.82077
Contig10163	39758	39819	0.00032	0.140874	16	4.4e-11	3e-10	0.94004	0.79916
Contig1450	70031	70230	0.00033	0.212853	21	9.9e-11	3.1e-10	0.77389	0.56104
Contig2446	48722	48776	0.00033	0.146324	24	8.1e-12	3.1e-10	0.34245	0.19613
Contig10528	51135	51151	0.00033	0.34163	10	1.3e-12	3.1e-10	0.78216	0.44053
Contig65	273792	273861	0.00034	0.155769	19	4.6e-13	3.2e-10	0.28135	0.12558
Contig233	46048	46124	0.00034	0.167201	24	4.6e-14	3.2e-10	0.50208	0.33487
Contig924	69674	69825	0.00034	0.138758	46	5e-14	3.1e-10	0.77495	0.63619
Contig2394	61206	61257	0.00034	0.137868	23	8e-07	3.1e-10	0.78477	0.6469
Contig47684	1157	1189	0.00034	0.246654	10	3.9e-13	3.2e-10	0.36115	0.11449
Contig75247	374	452	0.00034	0.259234	22	4.4e-14	3.1e-10	0.67964	0.42041
Contig6	260547	260589	0.00035	0.150493	15	2.6e-13	3.3e-10	0.92511	0.77462
Contig172	39722	39830	0.00035	0.103979	33	8.7e-14	3.3e-10	0.95221	0.84823
Contig1031	64624	64715	0.00035	0.210737	22	4.8e-13	3.3e-10	0.5511	0.34037
Contig1994	14633	14666	0.00035	0.295642	16	1.4e-13	3.2e-10	0.73495	0.43931
Contig39662	614	668	0.00035	0.269806	18	4.2e-14	3.2e-10	0.79019	0.52038
Contig40216	307	412	0.00035	0.174219	24	4.6e-14	3.2e-10	0.30155	0.12733
Contig876	201009	201049	0.00037	0.160687	16	4.9e-14	3.4e-10	0.87804	0.71736
Contig4400	172	246	0.00038	0.125772	31	4.5e-14	3.6e-10	0.9141	0.78833
Contig15721	597	672	0.00038	0.160064	26	2.3e-09	3.5e-10	0.93686	0.77679
Contig1765	59118	59164	0.00039	0.144561	13	4.2e-07	3.7e-10	0.3306	0.18603
Contig8550	53201	53338	0.00039	0.138652	57	4.7e-14	3.7e-10	0.78496	0.64631
Contig9243	21649	21706	0.00039	0.205408	19	4.2e-14	3.7e-10	0.58502	0.37961
Contig9954	18265	18304	0.00039	0.13025	16	1.3e-05	3.7e-10	0.97731	0.84706
Contig77401	351	420	0.00039	0.119772	29	1.5e-07	3.6e-10	0.84008	0.72031
Contig311	115038	115080	0.0004	0.318856	10	5.5e-11	3.8e-10	0.43328	0.11442
Contig1780	98827	99266	0.0004	0.120527	28	1.9e-13	3.8e-10	0.85119	0.73067
Contig2304	6145	6200	0.0004	0.111692	20	1.4e-12	3.7e-10	0.84894	0.73725
Contig4539	445	484	0.0004	0.180322	16	7.6e-14	3.8e-10	0.97215	0.79182
Contig24	167828	167881	0.00041	0.21059	22	5.4e-14	3.9e-10	0.58746	0.37687
Contig1198	27980	28027	0.00041	0.17688	18	7.8e-14	3.9e-10	0.72098	0.5441
Contig9925	9286	9395	0.00042	0.140755	41	4.2e-14	3.9e-10	0.74777	0.60702
Contig69934	652	827	0.00042	-0.18555	21	7.1e-14	4e-10	0.77355	0.9591
Contig15	278613	278673	0.00043	0.11761	23	4.2e-14	4.1e-10	0.93189	0.81428
Contig670	123475	123753	0.00043	0.138646	27	7.4e-13	4e-10	0.89777	0.75912
Contig1027	14966	14995	0.00043	0.167885	10	6.7e-10	4e-10	0.8698	0.70192
Contig1326	49314	49381	0.00043	0.123529	26	7.8e-11	4e-10	0.87903	0.7555
Contig8	194086	194108	0.00044	0.165073	10	7.9e-11	4.1e-10	0.97065	0.80558
Contig1880	106864	106897	0.00044	0.253851	14	3.5e-13	4.1e-10	0.41881	0.16496
Contig5920	58925	58969	0.00044	0.136273	21	2.7e-10	4.2e-10	0.87763	0.74135
Contig1096	204481	204579	0.00045	0.120673	31	2.1e-10	4.2e-10	0.31186	0.19118
Contig1408	104763	104790	0.00046	0.175098	12	1.3e-11	4.3e-10	0.93393	0.75883
Contig42767	107	508	0.00048	0.142837	47	4.9e-14	4.4e-10	0.72814	0.5853
Contig4119	2408	2526	0.00049	0.114007	43	5.7e-13	4.6e-10	0.85316	0.73915
Contig1830	3486	3578	0.0005	0.132996	34	3.6e-13	4.7e-10	0.74283	0.60983
Contig10564	258	298	0.0005	0.104388	19	2.8e-05	4.7e-10	0.94401	0.83962
Contig44344	315	346	0.00051	0.266195	14	9.3e-14	4.7e-10	0.7699	0.50371
Contig3212	125779	125844	0.00052	0.119171	19	5.2e-14	4.9e-10	0.33902	0.21985
Contig625	196969	196997	0.00053	0.189505	10	2.5e-11	4.9e-10	0.47912	0.28961
Contig700	168957	169038	0.00054	0.155195	36	4.3e-14	5.1e-10	0.92409	0.76889
Contig3758	543	639	0.00054	0.112818	34	4.1e-14	5e-10	0.94863	0.83581
Contig1474	126791	127048	0.00055	0.101894	36	9.7e-13	5.2e-10	0.85902	0.75713
Contig14560	280	384	0.00055	0.150408	28	1.6e-11	5.2e-10	0.70892	0.55851
Contig86951	1608	1688	0.00055	0.129968	28	5e-14	5.2e-10	0.83097	0.70101
Contig1301	211136	211214	0.00056	0.278292	17	1.7e-12	5.2e-10	0.76322	0.48492
Contig71546	1209	1265	0.00056	0.140845	16	9.5e-10	5.3e-10	0.83896	0.69811
Contig83176	6042	6076	0.00056	0.27246	10	6e-13	5.3e-10	0.62862	0.35616
Contig1128	24087	24120	0.00058	0.117594	15	4.2e-12	5.4e-10	0.95526	0.83766
Contig1621	100378	100443	0.00058	0.185283	21	2.5e-10	5.4e-10	0.58075	0.39547
Contig10266	17347	17381	0.00058	0.174909	14	5.2e-14	5.4e-10	0.93038	0.75547
Contig68991	479	558	0.00059	0.359602	10	8.4e-10	5.5e-10	0.89252	0.53291
Contig368	196620	196697	0.0006	0.153284	26	2.9e-13	5.6e-10	0.92942	0.77613
Contig535	68426	68504	0.0006	0.225213	19	4.6e-14	5.6e-10	0.48817	0.26296
Contig2289	120543	120590	0.0006	0.14409	17	5.4e-14	5.6e-10	0.85535	0.71126
Contig3561	88470	88508	0.0006	0.125785	18	4.6e-10	5.7e-10	0.93265	0.80686
Contig2636	254	275	0.00061	0.145802	13	2e-12	5.8e-10	0.97392	0.82812
Contig1836	26462	26519	0.00062	0.299767	13	4.4e-14	5.8e-10	0.59902	0.29925
Contig169	210976	211012	0.00063	0.183111	16	1.3e-13	5.9e-10	0.84672	0.66361
Contig738	110769	110837	0.00063	0.200764	25	4.5e-14	5.9e-10	0.68959	0.48882
Contig1030	68097	68123	0.00065	0.219139	12	4.6e-14	6e-10	0.80506	0.58592
Contig4351	21547	21614	0.00065	0.113265	26	7.2e-14	6.1e-10	0.88701	0.77374
Contig1497	113053	113112	0.00067	0.169438	17	2.8e-13	6.3e-10	0.94755	0.77811
Contig2024	37272	37355	0.00067	0.236726	21	4.3e-14	6.3e-10	0.55187	0.31515
Contig2405	123557	123615	0.00067	0.118618	20	2e-11	6.3e-10	0.94612	0.8275
Contig4539	493	518	0.00067	0.101936	14	3.7e-11	6.3e-10	0.96034	0.8584
Contig126	222329	222358	0.00068	-0.196928	13	3.7e-13	6.4e-10	0.12037	0.3173
Contig243	48406	48500	0.00068	0.177717	30	2.5e-13	6.4e-10	0.64819	0.47047
Contig1169	124675	124784	0.00068	-0.141792	33	4.6e-14	6.4e-10	0.63462	0.77641
Contig5520	56000	56312	0.00068	0.140479	36	2.8e-11	6.3e-10	0.75105	0.61057
Contig6016	37201	37323	0.00068	0.182179	40	1.1e-13	6.4e-10	0.74425	0.56208
Contig835	75293	75337	0.00069	0.165514	23	1.6e-13	6.4e-10	0.71517	0.54966
Contig31	130401	130461	0.0007	0.216431	13	2.8e-11	6.5e-10	0.85043	0.634
Contig452	246829	246864	0.00071	0.110027	16	1.1e-13	6.6e-10	0.95397	0.84394
Contig941	49255	49320	0.00071	0.126822	18	4.9e-14	6.6e-10	0.84025	0.71343
Contig3719	71133	71179	0.00071	0.232385	12	9.5e-12	6.6e-10	0.47673	0.24434
Contig41386	949	1058	0.00072	0.159227	46	9e-12	6.7e-10	0.77125	0.61203
Contig52358	555	597	0.00072	0.106941	16	4.4e-14	6.7e-10	0.83471	0.72777
Contig1785	68163	68216	0.00073	0.134902	17	2.3e-13	6.9e-10	0.35873	0.22382
Contig2070	30558	30600	0.00073	0.248109	18	1.1e-13	6.8e-10	0.73261	0.4845
Contig1315	90383	90418	0.00074	0.113751	14	4.4e-14	6.9e-10	0.75951	0.64576
Contig4926	131137	131240	0.00074	0.130059	25	9.8e-14	6.9e-10	0.90543	0.77537
Contig6131	6756	6798	0.00074	0.128258	25	5.7e-14	6.9e-10	0.9121	0.78384
Contig84228	16295	16314	0.00075	0.17353	11	1.4e-10	7e-10	0.93394	0.7604
Contig2196	16818	16933	0.00076	0.155713	33	1e-08	7.1e-10	0.75729	0.60158
Contig32247	2264	2304	0.00076	0.1631	20	8.4e-13	7.1e-10	0.88489	0.72179
Contig1627	61916	61999	0.00077	0.181009	32	4.5e-14	7.2e-10	0.79745	0.61644
Contig3407	186116	186172	0.00078	0.140771	22	2.3e-12	7.3e-10	0.95852	0.81775
Contig20	381316	381343	0.00079	0.131637	14	1.3e-11	7.4e-10	0.89532	0.76368
Contig1012	69454	69485	0.00079	0.192683	10	8.6e-11	7.4e-10	0.84175	0.64907
Contig2630	70204	70242	0.00079	0.177254	15	4.4e-14	7.4e-10	0.84162	0.66436
Contig670	120287	120341	0.00081	0.157255	16	4.6e-14	7.5e-10	0.88528	0.72803
Contig9355	7627	7658	0.00084	0.12602	10	8.1e-13	7.8e-10	0.97655	0.85053
Contig146	1882	1960	0.00085	0.189929	20	2.7e-12	8e-10	0.84675	0.65682
Contig3480	8817	8864	0.00088	0.221202	20	8.4e-14	8.3e-10	0.49803	0.27683
Contig9212	129295	129607	0.00088	0.203135	22	2.4e-12	8.2e-10	0.75569	0.55255
Contig175	52032	52159	0.00091	0.115206	40	4.1e-14	8.5e-10	0.85689	0.74168
Contig79327	447	657	0.00092	0.149472	37	1.3e-12	8.7e-10	0.67487	0.5254
Contig236	106205	106231	0.00094	0.124574	11	3.3e-11	8.8e-10	0.99477	0.8702
Contig1698	5421	5517	0.00094	0.119753	41	1.2e-09	8.8e-10	0.84972	0.72996
Contig3073	47518	47543	0.00097	0.20963	10	2e-12	9.1e-10	0.98687	0.77724
Contig44475	112	175	0.00097	0.117482	22	4.4e-14	9.1e-10	0.90693	0.78945
Contig763	67803	67865	0.00099	0.222255	16	5.5e-12	9.3e-10	0.60656	0.38431
Contig364	25491	25527	0.001	0.199134	12	8.5e-08	9.6e-10	0.68461	0.48548
Contig613	154269	154318	0.001	0.207994	14	1.1e-13	9.4e-10	0.86707	0.65908
Contig3288	100256	100370	0.001	0.13379	46	8e-11	9.7e-10	0.81852	0.68473
Contig8824	17382	17451	0.001	0.19035	26	8e-14	9.4e-10	0.51643	0.32608
Contig44175	570	603	0.001	0.124711	14	1.3e-13	9.4e-10	0.97938	0.85467
Contig389	241766	241805	0.0011	0.132374	12	6.5e-12	1.1e-09	0.91789	0.78552
Contig437	121584	121635	0.0011	0.126807	19	3.6e-11	1e-09	0.93475	0.80795
Contig627	99035	99126	0.0011	0.133172	29	4.5e-14	1e-09	0.833	0.69983
Contig1378	19247	19360	0.0011	0.12022	43	4.3e-14	1e-09	0.85224	0.73202
Contig2149	7743	7813	0.0011	0.107674	31	4.4e-14	1e-09	0.91018	0.80251
Contig2217	25884	25946	0.0011	0.156493	27	1e-11	1.1e-09	0.60458	0.44809
Contig2725	99826	99872	0.0011	0.169283	18	7.4e-14	1.1e-09	0.82198	0.6527
Contig3162	721	785	0.0011	0.103359	23	1.1e-10	1.1e-09	0.33049	0.22713
Contig4055	112162	112188	0.0011	0.155282	13	1.9e-11	1e-09	0.95617	0.80088
Contig20642	402	497	0.0011	0.18408	23	1.7e-10	9.9e-10	0.7338	0.54972
Contig197	210645	210679	0.0012	0.120324	13	2.6e-10	1.2e-09	0.96455	0.84423
Contig295	235828	235933	0.0012	0.156796	30	1.9e-13	1.2e-09	0.48218	0.32539
Contig497	164306	164361	0.0012	0.13823	20	1.4e-12	1.1e-09	0.86798	0.72975
Contig998	130082	130172	0.0012	0.253777	21	4.3e-13	1.1e-09	0.7295	0.47573
Contig1015	178613	178671	0.0012	0.244127	16	6.7e-10	1.1e-09	0.73272	0.48859
Contig1775	4963	5005	0.0012	0.14273	16	4.6e-14	1.1e-09	0.93601	0.79328
Contig1981	38230	38293	0.0012	0.103084	24	5.1e-10	1.1e-09	0.95908	0.856
Contig2820	65187	65247	0.0012	0.201803	19	3.7e-13	1.1e-09	0.87146	0.66966
Contig10162	32873	32946	0.0012	0.119815	26	4.8e-14	1.1e-09	0.87252	0.7527
Contig54277	19567	19650	0.0012	0.190488	16	7.6e-13	1.2e-09	0.91761	0.72713
Contig64153	203	290	0.0012	0.115971	35	1.2e-10	1.1e-09	0.81258	0.6966
Contig646	96098	96142	0.0013	0.234604	13	8.2e-12	1.3e-09	0.44542	0.21081
Contig667	17708	18026	0.0013	0.190729	24	1.1e-13	1.2e-09	0.69442	0.50369
Contig1546	137595	137647	0.0013	0.131173	20	1.6e-10	1.2e-09	0.9006	0.76942
Contig4837	15681	15835	0.0013	0.135301	58	2.4e-13	1.2e-09	0.75728	0.62198
Contig5596	113670	113801	0.0013	0.108272	44	1.7e-12	1.2e-09	0.91171	0.80344
Contig6999	4283	4349	0.0013	0.12798	32	4.7e-14	1.2e-09	0.88914	0.76116
Contig51737	15307	15425	0.0013	0.247364	14	3.1e-09	1.2e-09	0.84187	0.5945
Contig993	78735	78774	0.0014	0.167571	17	4.2e-11	1.3e-09	0.89319	0.72561
Contig1023	13406	13449	0.0014	0.115572	15	5.4e-13	1.3e-09	0.98104	0.86547
Contig2650	155262	155348	0.0014	0.155283	28	4.2e-12	1.3e-09	0.5533	0.39802
Contig3842	102319	102367	0.0014	0.303272	16	4.1e-14	1.3e-09	0.70602	0.40274
Contig3873	111120	111186	0.0014	0.199753	20	6e-12	1.3e-09	0.80158	0.60182
Contig4524	33257	33299	0.0014	0.145504	16	1.7e-12	1.3e-09	0.95458	0.80908
Contig429	170800	170913	0.0015	0.115682	47	1.2e-13	1.4e-09	0.63147	0.51579
Contig1826	36039	36073	0.0015	0.329927	10	2.7e-11	1.4e-09	0.55102	0.22109
Contig5200	3351	3387	0.0015	0.284377	12	9.3e-13	1.4e-09	0.51852	0.23414
Contig5523	3202	3229	0.0015	0.174295	14	2.2e-08	1.4e-09	0.8068	0.63251
Contig5876	337	414	0.0015	0.122661	26	3e-13	1.4e-09	0.84862	0.72595
Contig7894	26965	27039	0.0015	0.124578	28	1.6e-08	1.4e-09	0.94295	0.81838
Contig19323	669	771	0.0015	0.236654	18	2.2e-13	1.4e-09	0.73149	0.49484
Contig267	209474	209521	0.0016	0.233924	14	8.1e-11	1.5e-09	0.93704	0.70311
Contig1378	150223	150290	0.0016	0.167754	27	4.9e-14	1.5e-09	0.82263	0.65488
Contig38148	190	555	0.0016	0.206863	19	1.9e-07	1.5e-09	0.85036	0.6435
Contig53300	450	515	0.0016	0.242755	16	9e-11	1.5e-09	0.75909	0.51633
Contig563	605	641	0.0017	0.163504	12	8.2e-14	1.6e-09	0.94972	0.78621
Contig835	45736	45775	0.0017	0.195109	21	4.4e-14	1.6e-09	0.75566	0.56055
Contig1447	5194	5240	0.0017	0.201361	19	2.1e-08	1.6e-09	0.89564	0.69428
Contig3659	70270	70313	0.0017	0.137115	17	5.8e-13	1.6e-09	0.94067	0.80355
Contig4909	43445	43529	0.0017	0.16335	26	2e-12	1.6e-09	0.56334	0.39999
Contig5111	21179	21213	0.0017	0.197716	10	2.6e-11	1.6e-09	0.9291	0.73138
Contig78	181812	181902	0.0018	0.178934	21	1.1e-11	1.7e-09	0.83188	0.65295
Contig820	145869	146338	0.0018	0.182053	35	4.6e-14	1.7e-09	0.64611	0.46406
Contig957	73851	73904	0.0018	0.222905	23	4.6e-14	1.7e-09	0.90598	0.68308
Contig1115	90544	90591	0.0018	0.224103	22	9.7e-14	1.7e-09	0.64914	0.42503
Contig2431	28836	28880	0.0018	0.142412	24	8.5e-11	1.7e-09	0.79856	0.65614
Contig2520	76579	76634	0.0018	0.191943	21	1.2e-12	1.7e-09	0.74903	0.55709
Contig2526	16415	16498	0.0018	0.234572	22	4.6e-14	1.7e-09	0.43483	0.20026
Contig5678	32645	32723	0.0018	0.100797	30	3.7e-09	1.7e-09	0.86513	0.76434
Contig5902	7393	7511	0.0018	0.172261	43	4.4e-14	1.7e-09	0.69489	0.52263
Contig8331	91	161	0.0018	0.121797	29	4.6e-10	1.7e-09	0.42729	0.3055
Contig312	94682	94719	0.0019	0.176274	18	2e-10	1.8e-09	0.7032	0.52693
Contig575	242933	243000	0.0019	0.134412	20	7.9e-10	1.8e-09	0.28519	0.15078
Contig1183	137919	137978	0.0019	0.156666	26	1.5e-10	1.7e-09	0.40419	0.24752
Contig1661	126817	126899	0.0019	0.133807	28	6e-14	1.8e-09	0.38202	0.24821
Contig4125	69865	69943	0.0019	0.206061	10	5.9e-08	1.8e-09	0.76472	0.55866
Contig4475	13912	14257	0.0019	0.135008	19	1.6e-13	1.7e-09	0.91025	0.77524
Contig36739	498	531	0.0019	0.217152	10	2.1e-09	1.8e-09	0.80024	0.58309
Contig43837	11994	12061	0.0019	0.142339	18	4.9e-13	1.8e-09	0.87909	0.73675
Contig48	188222	188257	0.002	0.28063	14	3.8e-13	1.8e-09	0.77095	0.49032
Contig90	139227	139262	0.002	0.17555	13	7.9e-14	1.9e-09	0.90536	0.72981
Contig2327	151379	151405	0.002	0.183065	12	8.4e-10	1.9e-09	0.63203	0.44896
Contig44851	1540	1632	0.002	0.167897	23	1.6e-10	1.9e-09	0.68898	0.52108
Contig78331	479	542	0.002	0.112822	20	1.4e-05	1.9e-09	0.64915	0.53633
Contig199	245751	245784	0.0021	0.137464	10	6.1e-11	2e-09	0.1588	0.021336
Contig373	142566	142592	0.0021	-0.221558	13	9.2e-10	2e-09	0.48601	0.70756
Contig734	110571	110628	0.0021	0.100385	26	1.2e-13	1.9e-09	0.91724	0.81686
Contig1175	27342	27474	0.0021	0.127605	37	7.7e-11	2e-09	0.81017	0.68256
Contig1242	98306	98360	0.0021	0.173749	22	6.2e-14	1.9e-09	0.75791	0.58416
Contig1350	481	678	0.0021	0.107494	52	6.2e-10	1.9e-09	0.70289	0.59539
Contig1894	72286	72356	0.0021	0.119275	27	9.6e-09	1.9e-09	0.92656	0.80729
Contig2346	297	386	0.0021	0.228354	25	4.5e-14	2e-09	0.60251	0.37416
Contig2626	60407	60455	0.0021	0.185775	13	9.7e-13	2e-09	0.259	0.073225
Contig3211	104661	104776	0.0021	0.124279	29	2.1e-12	1.9e-09	0.92197	0.79769
Contig88297	27	126	0.0021	0.140272	27	6.2e-14	2e-09	0.81445	0.67418
Contig15	324828	324846	0.0022	0.151564	10	1.3e-07	2e-09	0.81859	0.66703
Contig158	52873	52951	0.0022	0.195687	25	8.6e-10	2e-09	0.52415	0.32846
Contig1871	39112	39231	0.0022	0.114026	49	3.2e-12	2e-09	0.83835	0.72432
Contig27608	494	570	0.0022	0.165111	28	4.3e-14	2e-09	0.87932	0.71421
Contig1272	157800	157853	0.0023	0.197146	13	4.3e-14	2.1e-09	0.20905	0.011906
Contig2699	102828	102907	0.0023	0.138109	14	3.5e-08	2.1e-09	0.94565	0.80754
Contig10735	6278	6395	0.0023	0.120716	10	1.9e-11	2.1e-09	0.92962	0.8089
Contig806	121102	121155	0.0024	0.157175	25	4e-10	2.2e-09	0.85853	0.70136
Contig1240	51449	51533	0.0024	0.209581	21	5.6e-14	2.3e-09	0.56599	0.35641
Contig1991	59507	59712	0.0024	-0.284729	12	0.00017	2.2e-09	0.015839	0.30057
Contig3097	35734	35770	0.0024	0.177302	12	8.4e-10	2.2e-09	0.9566	0.7793
Contig1043	233317	233389	0.0025	-0.162604	18	4.7e-14	2.4e-09	0.30006	0.46267
Contig1984	31649	31813	0.0025	0.159354	28	7.2e-10	2.4e-09	0.78487	0.62552
Contig48186	16020	16044	0.0025	0.28512	10	9.7e-12	2.4e-09	0.44021	0.15509
Contig2081	91885	91938	0.0026	0.125458	16	7.2e-14	2.4e-09	0.92864	0.80318
Contig53926	906	950	0.0026	0.149209	17	7.4e-11	2.4e-09	0.27081	0.1216
Contig83384	2229	2267	0.0026	0.116207	27	1.7e-11	2.4e-09	0.48765	0.37144
Contig228	259783	259808	0.0027	0.245689	14	9.8e-14	2.5e-09	0.83269	0.587
Contig355	131845	131963	0.0027	0.14298	36	2e-11	2.6e-09	0.33282	0.18984
Contig448	43040	43113	0.0027	0.1058	26	2.5e-09	2.5e-09	0.90085	0.79505
Contig703	18961	19005	0.0027	0.153983	15	9.5e-09	2.5e-09	0.94116	0.78718
Contig192	277952	278016	0.0028	0.199501	19	9.6e-12	2.7e-09	0.74083	0.54133
Contig243	250633	250691	0.0028	0.129163	22	4.8e-14	2.6e-09	0.86589	0.73673
Contig661	131993	132275	0.0028	0.13171	10	7e-10	2.6e-09	0.95618	0.82448
Contig1462	181954	182010	0.0028	-0.177339	25	1.2e-13	2.6e-09	0.55594	0.73328
Contig2808	41023	41076	0.0028	0.137409	18	6.1e-14	2.7e-09	0.84	0.70259
Contig2855	2520	2642	0.0028	0.109453	41	1.2e-10	2.6e-09	0.85018	0.74073
Contig20099	382	437	0.0028	0.127387	22	3.6e-08	2.6e-09	0.94797	0.82059
Contig63527	453	551	0.0028	0.167992	31	9.2e-09	2.6e-09	0.61134	0.44335
Contig197	37252	37284	0.0029	0.132461	10	7.9e-12	2.7e-09	0.969	0.83654
Contig922	236180	236515	0.0029	0.122498	26	9.2e-13	2.7e-09	0.91365	0.79115
Contig2204	26689	26711	0.0029	0.269963	10	7.1e-14	2.7e-09	0.6889	0.41893
Contig3550	30654	30812	0.0029	0.125218	35	2.2e-10	2.7e-09	0.77449	0.64927
Contig5980	34477	34513	0.0029	0.297859	12	3.5e-13	2.7e-09	0.76348	0.46562
Contig77249	493	574	0.0029	0.252345	16	5.5e-13	2.7e-09	0.85327	0.60093
Contig18	256017	256064	0.003	0.276043	10	1.8e-11	2.8e-09	0.3312	0.055155
Contig91	126277	126332	0.003	0.142921	21	2.2e-08	2.8e-09	0.71953	0.57661
Contig1683	134847	134894	0.003	0.324675	10	1.8e-13	2.8e-09	0.61315	0.28847
Contig2426	81948	81996	0.003	0.159757	13	7.5e-11	2.8e-09	0.83051	0.67076
Contig5641	3061	3141	0.003	0.112535	32	1.8e-07	2.9e-09	0.89447	0.78193
Contig8888	37970	38083	0.003	0.121628	43	1.3e-13	2.8e-09	0.87159	0.74996
Contig1518	10128	10190	0.0031	0.169162	17	1.1e-12	2.9e-09	0.84653	0.67737
Contig8403	3950	4071	0.0031	0.10639	47	5.3e-14	2.9e-09	0.8434	0.73701
Contig631	253264	253311	0.0032	0.141821	19	1.9e-12	3e-09	0.57724	0.43542
Contig1587	91656	91743	0.0032	0.110484	36	4.1e-14	3e-09	0.73973	0.62925
Contig4976	52376	52401	0.0032	0.28386	10	1.3e-07	3e-09	0.85384	0.56998
Contig5099	44861	44886	0.0032	0.10075	10	1.8e-13	3e-09	0.97105	0.8703
Contig10538	2791	2845	0.0032	0.200081	12	9.8e-12	3e-09	0.33671	0.13663
Contig11084	613	639	0.0032	0.312408	10	4.6e-11	3e-09	0.57957	0.26716
Contig63711	496	567	0.0032	0.190412	14	2.2e-13	3e-09	0.88542	0.695
Contig1005	150180	150229	0.0033	0.112928	22	2e-12	3.1e-09	0.88475	0.77182
Contig1901	35307	35368	0.0033	0.293328	10	1.7e-10	3.1e-09	0.60571	0.31238
Contig2725	99787	99811	0.0033	0.116176	12	1.3e-13	3.1e-09	0.88996	0.77378
Contig459	164820	164844	0.0034	0.348714	10	1.4e-12	3.2e-09	0.57359	0.22488
Contig730	11618	11655	0.0034	0.213299	13	1.7e-13	3.2e-09	0.792	0.5787
Contig249	135585	135622	0.0035	0.246227	10	1.8e-12	3.3e-09	0.8867	0.64047
Contig1855	56371	56473	0.0035	0.209195	26	3.8e-13	3.3e-09	0.63667	0.42748
Contig2387	35195	35248	0.0035	0.195683	13	1.3e-06	3.3e-09	0.94644	0.75075
Contig53759	2303	2344	0.0035	0.209033	16	1.7e-11	3.3e-09	0.87871	0.66968
Contig303	280164	280638	0.0036	0.110887	43	5.9e-14	3.4e-09	0.79982	0.68893
Contig5370	121691	121747	0.0036	0.319551	13	5.7e-14	3.4e-09	0.73773	0.41818
Contig22918	1336	1363	0.0036	0.356279	10	4.4e-13	3.4e-09	0.72039	0.36411
Contig36505	1198	1279	0.0036	0.127949	26	3.7e-11	3.3e-09	0.2981	0.17015
Contig64998	77	130	0.0036	-0.206482	20	2.8e-13	3.4e-09	0.51705	0.72353
Contig1150	28082	28139	0.0037	0.198969	24	4.6e-14	3.4e-09	0.76628	0.56731
Contig3485	42627	42712	0.0037	0.219719	17	6.8e-13	3.5e-09	0.419	0.19928
Contig5153	22695	22728	0.0037	0.198839	14	3.3e-12	3.5e-09	0.7195	0.52066
Contig40425	1356	1413	0.0037	0.1615	22	6.5e-09	3.5e-09	0.70272	0.54122
Contig44267	2064	2100	0.0037	0.23506	13	5.7e-14	3.5e-09	0.8398	0.60474
Contig469	68901	68941	0.0038	0.194352	19	2.4e-12	3.6e-09	0.67372	0.47937
Contig4055	86374	86427	0.0038	0.168691	21	4.6e-14	3.5e-09	0.92037	0.75167
Contig76640	811	925	0.0038	0.147802	10	1.8e-06	3.5e-09	0.87683	0.72903
Contig1735	23653	23737	0.0039	0.125572	24	6.3e-10	3.7e-09	0.81519	0.68962
Contig2036	118291	118343	0.0039	0.203242	19	1.1e-07	3.7e-09	0.67764	0.4744
Contig3736	37803	37829	0.0039	0.159211	10	6.6e-13	3.6e-09	0.86908	0.70987
Contig1652	65258	65273	0.004	0.232915	10	4.3e-09	3.8e-09	0.65201	0.4191
Contig10	469949	470003	0.0041	0.128012	17	3.8e-08	3.8e-09	0.94851	0.8205
Contig187	78847	78939	0.0041	0.154875	26	2.6e-10	3.8e-09	0.54407	0.3892
Contig1429	31461	31516	0.0041	0.151737	26	1.3e-11	3.8e-09	0.85683	0.70509
Contig7612	6965	7019	0.0041	0.232387	20	1e-12	3.9e-09	0.67752	0.44513
Contig9314	22133	22181	0.0041	0.117413	10	3.2e-09	3.9e-09	0.90513	0.78772
Contig35505	2544	2661	0.0041	0.119167	43	3.4e-12	3.8e-09	0.89131	0.77214
Contig56047	612	652	0.0041	0.114636	14	1.2e-11	3.8e-09	0.96753	0.85289
Contig37	151692	151745	0.0043	0.256751	12	1.2e-12	4e-09	0.72404	0.46729
Contig1278	199108	199129	0.0043	0.148091	11	5.6e-11	4e-09	0.9273	0.77921
Contig1621	99182	99226	0.0043	0.204171	12	7e-08	4e-09	0.51263	0.30846
Contig3002	76422	76539	0.0043	0.13406	36	7.4e-12	4e-09	0.67972	0.54566
Contig58235	209	289	0.0044	0.182271	17	4.4e-14	4.1e-09	0.76531	0.58304
Contig1615	70706	70730	0.0045	0.152201	10	1.6e-07	4.2e-09	0.87756	0.72536
Contig1884	6402	6427	0.0045	0.168322	12	4.4e-14	4.2e-09	0.92454	0.75622
Contig2383	116790	116869	0.0045	0.167688	28	1.1e-10	4.2e-09	0.50528	0.33759
Contig3446	82596	82662	0.0045	0.169768	28	4.6e-14	4.3e-09	0.93211	0.76234
Contig448	120326	120417	0.0046	0.230613	25	4.7e-14	4.3e-09	0.61877	0.38816
Contig45291	1468	1496	0.0046	-0.189141	10	1e-08	4.3e-09	0.30348	0.49262
Contig587	94031	94106	0.0047	0.149494	22	7.4e-07	4.4e-09	0.87047	0.72098
Contig2559	22285	22320	0.0047	0.2415	15	1.8e-10	4.4e-09	0.88489	0.64339
Contig2678	38191	38229	0.0047	-0.111195	15	2.7e-08	4.4e-09	0.82946	0.94066
Contig3560	16733	16817	0.0047	0.134343	15	8.6e-14	4.4e-09	0.96186	0.82751
Contig3799	52246	52286	0.0047	0.28469	10	5.6e-12	4.4e-09	0.56513	0.28044
Contig9629	57031	57090	0.0047	0.276833	15	4.6e-14	4.4e-09	0.64341	0.36658
Contig10091	3608	3938	0.0047	0.1813	44	4.5e-14	4.4e-09	0.64202	0.46072
Contig37471	445	518	0.0047	0.204098	27	3.3e-13	4.4e-09	0.56121	0.35711
Contig40425	1041	1076	0.0047	0.190954	13	4.2e-12	4.4e-09	0.97245	0.78149
Contig647	137375	137434	0.0048	0.159277	18	1e-13	4.5e-09	0.25309	0.09381
Contig2788	60347	60450	0.0048	0.160382	28	3.1e-11	4.5e-09	0.50406	0.34368
Contig5541	32329	32391	0.0048	0.146461	22	7.7e-14	4.5e-09	0.85334	0.70688
Contig4027	50019	50048	0.0049	0.183225	12	1.6e-09	4.5e-09	0.81997	0.63675
Contig4826	7621	7695	0.0049	0.144054	16	6.8e-06	4.6e-09	0.79239	0.64833
Contig5596	113529	113613	0.0049	0.110225	30	3.5e-11	4.6e-09	0.85585	0.74562
Contig15	57412	57461	0.005	0.135118	24	2e-10	4.7e-09	0.80713	0.67201
Contig1702	33674	33759	0.005	0.152663	29	4.5e-14	4.7e-09	0.623	0.47034
Contig1356	181113	181171	0.0051	0.205686	14	4.3e-12	4.8e-09	0.57549	0.3698
Contig3253	83264	83390	0.0051	0.154117	35	3.2e-10	4.8e-09	0.60693	0.45282
Contig163	172832	172905	0.0052	-0.192405	10	5.3e-10	4.8e-09	0.018932	0.21134
Contig3330	74436	74477	0.0052	0.191769	15	1.1e-13	4.8e-09	0.89448	0.70271
Contig4384	5425	5480	0.0052	0.140734	21	1.6e-10	4.9e-09	0.68655	0.54581
Contig1021	187943	187987	0.0053	0.119888	16	8.9e-11	5e-09	0.95279	0.8329
Contig399	334132	334175	0.0054	0.191752	21	8.1e-13	5.1e-09	0.78773	0.59597
Contig5591	72002	72305	0.0054	0.123399	20	1.1e-09	5e-09	0.86982	0.74642
Contig437	121556	121583	0.0055	0.210575	12	2.7e-12	5.1e-09	0.9326	0.72203
Contig4421	50583	50667	0.0055	0.233087	16	5.3e-11	5.2e-09	0.60945	0.37636
Contig338	114831	114872	0.0056	0.266555	13	1.2e-13	5.3e-09	0.77091	0.50436
Contig3446	83241	83311	0.0056	0.171301	28	6.2e-13	5.3e-09	0.6676	0.4963
Contig64650	740	803	0.0056	-0.20377	12	1.6e-09	5.3e-09	0.059355	0.26312
Contig68402	15446	15668	0.0056	0.157541	23	7e-14	5.3e-09	0.84426	0.68672
Contig5980	34769	34819	0.0057	0.168685	17	4.7e-09	5.3e-09	0.83881	0.67013
Contig6657	19826	19970	0.0057	0.143009	29	6.6e-12	5.3e-09	0.69225	0.54924
Contig100	70001	70080	0.0058	0.150894	27	9.1e-12	5.5e-09	0.5518	0.4009
Contig2917	52519	52568	0.0058	0.101814	17	4e-05	5.5e-09	0.34773	0.24591
Contig704	122257	122321	0.0059	0.182253	19	7.4e-12	5.5e-09	0.51975	0.33749
Contig317	103825	103939	0.006	0.119641	35	1.1e-13	5.7e-09	0.8812	0.76156
Contig2077	777	817	0.006	0.259492	16	1.4e-11	5.6e-09	0.76117	0.50168
Contig5991	55431	55485	0.006	0.151025	17	6.4e-12	5.6e-09	0.92979	0.77877
Contig6653	39073	39156	0.006	0.179662	24	6.3e-10	5.6e-09	0.44629	0.26663
Contig1334	109727	109786	0.0061	0.181372	22	2.8e-09	5.7e-09	0.74302	0.56164
Contig2148	44626	44678	0.0061	0.155194	18	1.7e-08	5.7e-09	0.77766	0.62247
Contig3131	2529	2588	0.0061	0.121146	15	1.3e-09	5.7e-09	0.89512	0.77398
Contig3424	123826	123927	0.0061	0.102217	30	3.1e-13	5.7e-09	0.95537	0.85315
Contig5409	53474	53507	0.0061	0.105673	16	1.7e-09	5.7e-09	0.93139	0.82571
Contig5908	8334	8443	0.0062	0.160837	30	1e-13	5.8e-09	0.77662	0.61579
Contig34398	337	379	0.0062	0.11076	16	3.5e-12	5.8e-09	0.90493	0.79417
Contig149	206681	206799	0.0063	0.106445	40	3e-12	5.9e-09	0.76277	0.65633
Contig193	216694	216717	0.0063	0.204717	13	1.8e-10	5.9e-09	0.81777	0.61305
Contig126	222146	222180	0.0065	0.186194	10	9.3e-10	6.1e-09	0.83053	0.64434
Contig1869	12246	12301	0.0065	-0.230545	15	6.9e-14	6.1e-09	0.13225	0.36279
Contig3432	148910	148981	0.0065	0.168704	27	6.1e-12	6.1e-09	0.63343	0.46473
Contig28829	652	816	0.0065	0.143357	12	6.7e-09	6.1e-09	0.96006	0.8167
Contig1802	19657	19728	0.0066	0.120258	18	3e-12	6.1e-09	0.83621	0.71595
Contig2926	84899	85000	0.0066	0.195268	24	1.7e-11	6.2e-09	0.47628	0.28101
Contig207	200266	200336	0.0068	0.172806	21	3.5e-12	6.4e-09	0.82031	0.6475
Contig486	9237	9266	0.0069	0.220122	13	1.8e-10	6.5e-09	0.82304	0.60292
Contig634	201579	201644	0.0069	0.19169	15	5.9e-13	6.5e-09	0.6726	0.48091
Contig867	27580	27748	0.0069	0.135442	18	1.8e-08	6.5e-09	0.87328	0.73784
Contig7265	36619	36641	0.0069	0.174218	10	1.4e-08	6.5e-09	0.8524	0.67818
Contig2136	145874	145944	0.007	0.11748	13	1.3e-09	6.5e-09	0.91204	0.79456
Contig2197	77982	78092	0.007	0.215314	10	3.6e-06	6.5e-09	0.63555	0.42024
Contig5491	39043	39075	0.007	0.110537	16	4.8e-08	6.5e-09	0.94625	0.83572
Contig27002	929	981	0.0071	0.109101	20	2.3e-09	6.6e-09	0.92472	0.81562
Contig187	28285	28346	0.0072	0.104404	22	1.5e-10	6.8e-09	0.87421	0.76981
Contig1415	90657	90728	0.0072	0.190779	30	9.9e-13	6.8e-09	0.65327	0.46249
Contig3342	54007	54055	0.0072	0.106393	19	2.1e-10	6.8e-09	0.95703	0.85063
Contig5984	95466	95514	0.0072	0.117382	16	1.1e-10	6.7e-09	0.97781	0.86043
Contig536	101783	101827	0.0073	0.105557	15	3.7e-10	6.8e-09	0.91092	0.80537
Contig30489	424	513	0.0073	0.143961	32	2.7e-11	6.9e-09	0.69054	0.54657
Contig576	32695	32727	0.0074	0.205905	14	7.3e-12	6.9e-09	0.80049	0.59458
Contig1240	52375	52421	0.0076	0.169103	21	1.8e-09	7.1e-09	0.4781	0.309
Contig2589	98509	98542	0.0076	0.268449	10	1.1e-07	7.1e-09	0.59208	0.32363
Contig957	74127	74170	0.0078	0.264405	22	4.2e-14	7.3e-09	0.83125	0.56685
Contig1045	60919	60956	0.0078	0.184756	13	1.8e-09	7.3e-09	0.41399	0.22923
Contig7939	5714	5746	0.0078	0.107157	14	7.2e-09	7.3e-09	0.94036	0.8332
Contig894	53626	53684	0.0079	0.194486	17	1.5e-10	7.4e-09	0.49277	0.29828
Contig2773	38237	38332	0.0079	-0.134442	26	1.7e-09	7.4e-09	0.15779	0.29223
Contig3137	62623	62667	0.0079	0.173209	19	9.2e-14	7.4e-09	0.69496	0.52176
Contig338	114740	114764	0.008	0.112142	10	2.5e-12	7.5e-09	0.80333	0.69119
Contig4566	57250	57361	0.008	0.186696	10	7.5e-06	7.5e-09	0.36718	0.18049
Contig45980	5071	5168	0.008	0.198554	30	4.1e-14	7.5e-09	0.60001	0.40145
Contig631	304768	304812	0.0081	0.186231	21	7.3e-14	7.6e-09	0.38194	0.19571
Contig230	187658	187695	0.0082	0.124897	10	0.00016	7.6e-09	0.9279	0.803
Contig49178	796	898	0.0083	0.166451	34	4.9e-13	7.8e-09	0.71585	0.54939
Contig58185	1098	1249	0.0083	0.197447	20	4.8e-12	7.7e-09	0.74375	0.5463
Contig561	35370	35436	0.0084	0.206767	21	5e-14	7.8e-09	0.88019	0.67342
Contig801	10149	10178	0.0084	0.16119	12	4.7e-06	7.9e-09	0.42683	0.26564
Contig5541	42809	42848	0.0084	0.197896	12	1.2e-07	7.8e-09	0.41199	0.21409
Contig1492	36886	36937	0.0086	0.112604	24	4.6e-07	8.1e-09	0.60764	0.49503
Contig51372	407	456	0.0086	0.135455	20	2.5e-13	8e-09	0.88719	0.75174
Contig170	12756	12827	0.0087	-0.240217	12	1.5e-09	8.2e-09	0.14926	0.38948
Contig481	308000	308059	0.0087	0.19706	17	2.2e-09	8.2e-09	0.89324	0.69618
Contig5604	34988	35270	0.0087	0.1084	43	4.7e-14	8.1e-09	0.86779	0.75939
Contig8085	52558	52596	0.0087	0.173032	17	1.3e-11	8.1e-09	0.72459	0.55156
Contig8893	22119	22189	0.0087	0.176802	19	2.5e-11	8.1e-09	0.37815	0.20135
Contig66	295053	295090	0.0088	0.192055	10	1.1e-12	8.3e-09	0.89279	0.70073
Contig7886	39141	39188	0.0088	0.127049	10	3e-12	8.3e-09	0.18052	0.053468
Contig500	192651	192670	0.0089	0.243235	10	2e-12	8.4e-09	0.76458	0.52134
Contig933	101773	101853	0.0089	0.182857	21	2.7e-13	8.3e-09	0.49004	0.30718
Contig960	96190	96215	0.0089	0.135744	11	1.3e-09	8.4e-09	0.96523	0.82948
Contig4462	79601	79628	0.0089	0.139481	12	1.3e-10	8.3e-09	0.87919	0.73971
Contig46437	365	407	0.0089	0.118945	17	2.1e-12	8.3e-09	0.95241	0.83347
Contig5188	6628	6716	0.009	0.124096	39	2.5e-10	8.4e-09	0.83156	0.70747
Contig39374	759	793	0.0091	0.118476	16	1.7e-11	8.5e-09	0.94861	0.83013
Contig81	279192	279247	0.0092	0.115984	24	1e-08	8.6e-09	0.94507	0.82909
Contig2878	81787	81824	0.0092	0.242467	15	1.1e-11	8.6e-09	0.70834	0.46588
Contig836	148355	148383	0.0093	0.111657	13	3.1e-10	8.7e-09	0.85862	0.74696
Contig47654	337	389	0.0094	0.113769	25	8.8e-11	8.8e-09	0.76922	0.65545
Contig501	209392	209477	0.0095	0.14989	31	1.7e-09	8.9e-09	0.49088	0.34099
Contig730	11847	12005	0.0095	0.104862	59	1.4e-13	8.9e-09	0.75151	0.64665
Contig8022	29035	29081	0.0095	0.195114	10	5.8e-09	8.9e-09	0.3173	0.12219
Contig697	142079	142115	0.0096	0.232777	12	9e-11	9e-09	0.87135	0.63858
Contig2989	26613	26680	0.0096	0.173838	29	4.6e-14	9e-09	0.84163	0.6678
Contig4911	1295	1336	0.0096	-0.163407	16	7.1e-11	9e-09	0.34335	0.50676
Contig123	3376	3438	0.0097	0.11515	26	2.2e-10	9.1e-09	0.84415	0.729
Contig1167	6544	6617	0.0097	0.101382	30	1e-09	9.1e-09	0.83298	0.7316
Contig1707	26810	26857	0.0097	0.207741	13	5.9e-11	9.1e-09	0.67956	0.47182
Contig1901	23357	23378	0.0098	0.287733	10	4.5e-13	9.2e-09	0.66543	0.3777
Contig1057	66638	66688	0.01	0.198272	17	1.2e-12	9.4e-09	0.55501	0.35673
Contig1066	173211	173289	0.01	0.104681	30	1.7e-09	9.4e-09	0.97289	0.86821
Contig2304	6118	6145	0.01	0.199215	11	1e-11	9.6e-09	0.94121	0.742
Contig2743	104449	104561	0.01	0.101467	39	3.1e-11	9.5e-09	0.8715	0.77003
Contig2844	10750	10792	0.01	0.155209	19	1.3e-05	9.8e-09	0.62421	0.469
Contig3631	204059	204079	0.01	0.110034	10	2.2e-08	9.8e-09	0.8934	0.78337
Contig6027	6956	7273	0.01	0.11413	21	1e-11	9.7e-09	0.95251	0.83838
Contig10300	34170	34210	0.01	0.142413	12	3.1e-10	9.8e-09	0.92646	0.78405
Contig37992	319	366	0.01	0.163611	19	1.9e-13	9.8e-09	0.46196	0.29835
Contig49525	453	503	0.01	0.145319	17	1.2e-12	9.4e-09	0.91821	0.77289
Contig70931	174	220	0.01	0.132721	29	1.3e-10	9.5e-09	0.34749	0.21477
Contig29	372671	372723	0.011	0.120214	16	4.1e-12	1.1e-08	0.89957	0.77936
Contig45	174784	174812	0.011	0.247139	11	2.1e-09	1e-08	0.44629	0.19915
Contig166	33971	34004	0.011	0.15991	15	7.4e-11	1e-08	0.79866	0.63875
Contig339	46380	46411	0.011	0.189512	14	1.4e-10	1.1e-08	0.9385	0.74899
Contig381	309469	309496	0.011	0.202003	12	1.5e-08	1e-08	0.57856	0.37655
Contig756	69762	69794	0.011	0.143138	12	3e-09	1e-08	0.97217	0.82903
Contig762	123440	123503	0.011	0.171355	20	2e-10	1e-08	0.5811	0.40975
Contig1332	113945	114014	0.011	0.245032	15	2.7e-11	1.1e-08	0.82862	0.58358
Contig1444	14993	15063	0.011	0.1523	23	1.5e-11	9.9e-09	0.74477	0.59247
Contig2039	36654	36679	0.011	0.151682	12	1.1e-11	1e-08	0.94475	0.79307
Contig3829	28186	28226	0.011	0.14278	10	1.5e-09	1e-08	0.97555	0.83277
Contig3995	640	752	0.011	0.114509	40	5.1e-10	1.1e-08	0.5404	0.42589
Contig9949	39245	39297	0.011	0.261274	13	7e-14	1e-08	0.73695	0.47567
Contig18440	17120	17338	0.011	0.247776	10	1.6e-10	1e-08	0.86283	0.61506
Contig70139	403	440	0.011	0.219505	10	6.9e-13	1.1e-08	0.85557	0.63606
Contig83324	716	768	0.011	0.106069	17	8.4e-06	1.1e-08	0.96054	0.85447
Contig1073	211739	211791	0.012	0.172319	19	4.8e-14	1.1e-08	0.30452	0.1322
Contig1417	90609	90861	0.012	0.208632	15	2.9e-11	1.1e-08	0.60561	0.39697
Contig5217	11417	11466	0.012	0.141092	21	7.7e-10	1.2e-08	0.9436	0.80251
Contig12229	365	436	0.012	0.119618	25	4.1e-10	1.1e-08	0.86929	0.74967
Contig132	182182	182284	0.013	0.137449	32	7.1e-10	1.2e-08	0.6949	0.55745
Contig788	178621	178693	0.013	0.143198	23	1.6e-13	1.2e-08	0.79701	0.65381
Contig871	104144	104286	0.013	0.120969	27	1.3e-09	1.2e-08	0.76356	0.64259
Contig1659	42386	42410	0.013	0.138905	10	1.1e-09	1.2e-08	0.94492	0.80601
Contig1864	50076	50110	0.013	0.147062	12	3.9e-11	1.3e-08	0.88982	0.74276
Contig3341	13094	13186	0.013	0.148044	36	9.7e-13	1.2e-08	0.57191	0.42386
Contig4182	28203	28280	0.013	0.218241	26	2.4e-13	1.2e-08	0.53021	0.31197
Contig6851	4652	4683	0.013	-0.243388	13	3.3e-12	1.2e-08	0.41959	0.66298
Contig7065	7068	7121	0.013	0.140743	20	4.3e-14	1.2e-08	0.91583	0.77509
Contig7939	5850	5895	0.013	0.137343	10	7.4e-11	1.2e-08	0.96447	0.82712
Contig21179	2164	2211	0.013	0.227118	12	3.5e-12	1.2e-08	0.73229	0.50517
Contig24202	314	467	0.013	0.168674	20	3.5e-12	1.2e-08	0.53736	0.36869
Contig39407	321	359	0.013	0.191134	12	2.4e-10	1.2e-08	0.93603	0.74489
Contig283	73499	73585	0.014	0.156092	16	8.5e-08	1.3e-08	0.70507	0.54898
Contig1800	100363	100387	0.014	0.207416	10	8.8e-13	1.3e-08	0.9138	0.70638
Contig2303	19184	19215	0.014	0.201726	13	2.8e-12	1.3e-08	0.83179	0.63006
Contig4814	29002	29093	0.014	0.142611	30	5.6e-11	1.3e-08	0.56867	0.42606
Contig5088	43954	44006	0.014	0.133126	18	5.7e-14	1.3e-08	0.92673	0.79361
Contig5217	22749	22791	0.014	0.221868	13	2.5e-10	1.3e-08	0.45672	0.23485
Contig29433	33573	33624	0.014	0.213188	12	9.2e-12	1.3e-08	0.84069	0.6275
Contig52796	2091	2172	0.014	0.103674	27	1.1e-06	1.3e-08	0.93467	0.831
Contig522	29725	29761	0.015	0.147167	13	1.1e-07	1.4e-08	0.91687	0.7697
Contig668	94325	94369	0.015	0.20124	16	5.5e-14	1.4e-08	0.86878	0.66754
Contig872	190450	190478	0.015	0.16562	12	1.1e-10	1.4e-08	0.8531	0.68748
Contig1816	95226	95306	0.015	0.117091	29	5.4e-11	1.4e-08	0.90218	0.78509
Contig1833	54786	54821	0.015	0.256941	16	1.2e-10	1.4e-08	0.41994	0.163
Contig1885	81503	81552	0.015	0.144953	17	1.4e-11	1.4e-08	0.93626	0.79131
Contig2187	179080	179113	0.015	0.145723	15	1.6e-08	1.4e-08	0.74637	0.60065
Contig2773	34904	34930	0.015	0.114652	10	5.4e-11	1.4e-08	0.95742	0.84276
Contig3161	65007	65040	0.015	0.262835	14	3.3e-11	1.4e-08	0.75639	0.49356
Contig3721	29763	29871	0.015	0.15465	17	9.7e-14	1.4e-08	0.8954	0.74075
Contig6604	25960	25986	0.015	0.239248	11	8.7e-12	1.4e-08	0.81395	0.5747
Contig280	141051	141077	0.016	0.109338	10	2.2e-08	1.5e-08	0.936	0.82666
Contig506	121313	121461	0.016	0.148015	31	4.1e-14	1.5e-08	0.8822	0.73419
Contig639	167071	167113	0.016	0.24564	18	9.1e-14	1.5e-08	0.54045	0.29481
Contig923	211562	211621	0.016	0.142762	25	9.6e-14	1.5e-08	0.87881	0.73604
Contig1565	37207	37229	0.016	0.111572	14	4.1e-09	1.5e-08	0.9696	0.85803
Contig2486	107765	107828	0.016	0.144799	20	8.2e-07	1.5e-08	0.33686	0.19206
Contig2494	24409	24462	0.016	-0.158981	14	2.7e-08	1.5e-08	0.12382	0.2828
Contig5217	11906	11929	0.016	0.180061	10	1.2e-08	1.5e-08	0.84208	0.66202
Contig5843	37364	37453	0.016	0.178528	29	8.1e-12	1.5e-08	0.82154	0.64301
Contig6219	33633	33728	0.016	0.237917	10	2.4e-08	1.5e-08	0.32909	0.091178
Contig6253	40434	40480	0.016	0.156391	15	1.4e-13	1.5e-08	0.89168	0.73529
Contig6908	34726	34811	0.016	0.112216	31	5.3e-14	1.5e-08	0.23862	0.1264
Contig67284	9788	9847	0.016	0.154205	11	1.6e-07	1.5e-08	0.94833	0.79412
Contig183	478383	478429	0.017	0.272231	12	6.9e-08	1.6e-08	0.87412	0.60189
Contig1034	95526	95569	0.017	0.141534	13	1.6e-11	1.6e-08	0.64567	0.50413
Contig1877	89921	89989	0.017	0.117677	23	5.4e-11	1.6e-08	0.43191	0.31423
Contig1950	141062	141139	0.017	0.183105	28	4.7e-14	1.6e-08	0.75488	0.57178
Contig3038	12569	12620	0.017	0.112872	19	7.1e-08	1.6e-08	0.25449	0.14162
Contig3288	100043	100148	0.017	0.225122	25	2.9e-11	1.6e-08	0.78998	0.56486
Contig3300	63675	63720	0.017	0.141788	17	2.1e-07	1.6e-08	0.80472	0.66293
Contig12768	1478	1540	0.017	0.202364	19	2.5e-08	1.6e-08	0.45111	0.24875
Contig27044	7575	7618	0.017	0.243396	15	1.6e-11	1.6e-08	0.76459	0.52119
Contig303	60999	61065	0.018	0.122284	22	9.1e-10	1.7e-08	0.2311	0.10881
Contig760	98506	98582	0.018	0.113203	25	2.4e-09	1.7e-08	0.89298	0.77978
Contig951	22642	22693	0.018	0.249725	16	7.4e-14	1.7e-08	0.88248	0.63275
Contig1648	35813	35852	0.018	0.155764	12	9.3e-12	1.7e-08	0.75618	0.60042
Contig4435	31217	31233	0.018	0.171647	10	6.7e-12	1.6e-08	0.8633	0.69165
Contig82709	448	507	0.018	0.213873	10	4.8e-09	1.7e-08	0.80623	0.59236
Contig444	97240	97318	0.019	0.134245	25	4.4e-11	1.8e-08	0.95204	0.81779
Contig451	164006	164057	0.019	0.13016	16	1.2e-08	1.8e-08	0.81674	0.68658
Contig3480	14713	14803	0.019	0.108396	17	9.7e-09	1.8e-08	0.95287	0.84448
Contig5448	26514	26542	0.019	0.11462	15	6.5e-11	1.8e-08	0.98403	0.86941
Contig20167	22	101	0.019	0.250032	15	2.7e-12	1.8e-08	0.74471	0.49468
Contig44475	63	110	0.019	0.141261	18	5.3e-14	1.8e-08	0.90852	0.76726
Contig362	202643	202712	0.02	0.118045	20	3.8e-10	1.9e-08	0.95462	0.83658
Contig421	213361	213383	0.02	0.115635	10	1e-10	1.8e-08	0.9468	0.83117
Contig574	115436	115469	0.02	0.120876	12	2.6e-08	1.9e-08	0.97457	0.8537
Contig870	17336	17362	0.02	0.159735	16	1.1e-09	1.9e-08	0.82953	0.66979
Contig979	652	768	0.02	0.255322	21	9.1e-13	1.8e-08	0.61457	0.35925
Contig2920	27448	27527	0.02	0.163333	34	7.2e-14	1.9e-08	0.71062	0.54729
Contig3796	135540	135651	0.02	0.120631	28	1.8e-11	1.9e-08	0.92411	0.80348
Contig5281	10182	10212	0.02	0.166222	14	6.4e-11	1.9e-08	0.91189	0.74567
Contig5492	129676	129721	0.02	0.205753	17	3.3e-12	1.9e-08	0.65453	0.44878
Contig963	157478	157516	0.021	0.139587	16	1.2e-10	2e-08	0.8477	0.70811
Contig1404	43568	43679	0.021	0.102245	37	1.1e-10	2e-08	0.80403	0.70179
Contig1807	78116	78138	0.021	0.284711	10	9.3e-12	2e-08	0.76575	0.48104
Contig8164	139	255	0.021	0.103228	24	3.3e-07	2e-08	0.32351	0.22028
Contig78379	621	686	0.021	0.135153	10	1.1e-10	2e-08	0.88691	0.75175
Contig2152	59319	59359	0.022	0.212657	13	6.2e-12	2.1e-08	0.31629	0.10364
Contig4530	4879	4909	0.022	0.101139	10	8.5e-12	2.1e-08	0.96047	0.85933
Contig5730	12329	12351	0.022	0.239738	11	2.4e-09	2e-08	0.78523	0.54549
Contig7888	20590	20645	0.022	0.148976	20	3.2e-11	2.1e-08	0.85006	0.70108
Contig57760	266	329	0.023	0.106623	22	3.2e-12	2.2e-08	0.91832	0.8117
Contig84316	374	435	0.023	0.141856	22	4.5e-14	2.2e-08	0.26402	0.12217
Contig105	75830	75853	0.024	0.271602	10	1.6e-11	2.3e-08	0.42835	0.15675
Contig186	203242	203302	0.024	0.16036	20	3.2e-09	2.2e-08	0.46301	0.30265
Contig1250	175967	176012	0.024	0.208726	12	5.3e-08	2.3e-08	0.54421	0.33548
Contig2008	114522	114549	0.024	0.197266	10	4.8e-08	2.2e-08	0.48863	0.29137
Contig5194	74620	74687	0.024	0.214818	22	6.3e-10	2.3e-08	0.64576	0.43095
Contig164	228068	228139	0.025	0.330492	10	2.4e-11	2.4e-08	0.65711	0.32662
Contig653	140810	140909	0.025	0.181869	31	4.7e-14	2.3e-08	0.54548	0.36361
Contig2476	37793	37860	0.025	-0.139707	17	9e-10	2.4e-08	0.13211	0.27182
Contig4027	28913	28978	0.025	0.166351	26	1.1e-13	2.3e-08	0.76392	0.59757
Contig43699	389	513	0.025	0.199223	20	3.8e-09	2.4e-08	0.70865	0.50943
Contig103	240733	240818	0.026	0.122619	25	1e-13	2.4e-08	0.40787	0.28525
Contig520	211933	212008	0.026	0.133384	34	1e-09	2.5e-08	0.77996	0.64657
Contig1901	19971	20052	0.026	0.16991	29	8.7e-12	2.4e-08	0.76498	0.59507
Contig2022	28292	28319	0.026	0.158372	14	7.5e-09	2.4e-08	0.90583	0.74746
Contig2280	58242	58301	0.026	0.239566	20	6.2e-13	2.4e-08	0.71731	0.47774
Contig3003	92127	92279	0.026	0.173005	38	4.1e-12	2.5e-08	0.62097	0.44796
Contig4384	5228	5278	0.026	0.14833	17	2.3e-09	2.4e-08	0.62982	0.48149
Contig4533	70160	70194	0.026	0.298563	13	1.5e-13	2.4e-08	0.68366	0.3851
Contig5727	8087	8164	0.026	0.104705	28	9.6e-09	2.5e-08	0.27512	0.17042
Contig8797	9835	9868	0.026	0.232672	10	6.6e-12	2.4e-08	0.5674	0.33473
Contig36718	1986	2025	0.026	0.14552	13	2e-08	2.5e-08	0.23194	0.086423
Contig102	181121	181207	0.027	0.1705	30	1.4e-10	2.5e-08	0.46892	0.29842
Contig1719	32254	32305	0.027	0.154336	20	1.2e-10	2.6e-08	0.60565	0.45131
Contig2319	3476	3526	0.027	0.244566	17	6e-11	2.5e-08	0.61833	0.37377
Contig2537	9552	9573	0.027	0.171171	10	1.2e-08	2.5e-08	0.92191	0.75074
Contig89194	1079	1329	0.027	0.118976	42	4.1e-11	2.5e-08	0.80251	0.68354
Contig259	216459	216612	0.028	0.101996	54	9.1e-14	2.7e-08	0.79145	0.68945
Contig10563	2679	2718	0.028	-0.178028	13	2.6e-09	2.6e-08	0.063615	0.24164
Contig39662	981	1345	0.028	0.157646	30	2.1e-10	2.7e-08	0.61151	0.45386
Contig92	79918	79990	0.029	0.205006	21	5.3e-11	2.7e-08	0.62839	0.42338
Contig355	240973	241041	0.029	0.104005	21	2.8e-09	2.7e-08	0.84803	0.74403
Contig381	243919	243947	0.029	0.138198	10	0.00076	2.7e-08	0.86237	0.72417
Contig773	135348	135374	0.029	0.120028	12	3.1e-06	2.7e-08	0.47169	0.35167
Contig1158	101008	101042	0.029	0.243715	13	1.7e-11	2.7e-08	0.73431	0.49059
Contig1698	5605	5688	0.029	0.138133	31	4.8e-14	2.7e-08	0.63034	0.49221
Contig301	53271	53293	0.03	0.104602	12	3e-09	2.8e-08	0.91304	0.80844
Contig1365	96218	96246	0.03	0.186571	12	1.8e-09	2.8e-08	0.59339	0.40682
Contig2496	32397	32448	0.03	0.265613	16	1e-10	2.8e-08	0.53411	0.2685
Contig17338	18037	18067	0.03	0.198985	14	2.1e-10	2.8e-08	0.88279	0.6838
Contig34546	117	469	0.03	0.127046	25	2.3e-12	2.8e-08	0.85257	0.72552
Contig433	201043	201086	0.031	0.215043	19	4.5e-14	2.9e-08	0.48435	0.26931
Contig2406	180736	180774	0.031	0.147891	12	4.6e-09	2.9e-08	0.85839	0.7105
Contig2431	29350	29421	0.031	0.102291	22	3.1e-10	2.9e-08	0.51434	0.41205
Contig2855	2645	2688	0.031	0.186972	19	4.3e-12	2.9e-08	0.82232	0.63534
Contig3736	12832	12875	0.031	0.19899	13	2.7e-12	2.9e-08	0.93315	0.73415
Contig29196	641	683	0.031	0.111614	17	1.1e-08	2.9e-08	0.93972	0.8281
Contig484	24948	25005	0.032	0.17659	26	9.5e-09	3e-08	0.83028	0.65369
Contig2471	16190	16248	0.032	0.142487	20	4.7e-12	3e-08	0.8955	0.75301
Contig2993	134212	134234	0.032	0.130987	10	5.7e-11	3e-08	0.96505	0.83406
Contig3428	29976	30008	0.032	0.296911	10	7.1e-11	3e-08	0.8049	0.50799
Contig7889	19513	19547	0.032	0.223366	10	7.9e-11	3e-08	0.77532	0.55195
Contig413	158601	158672	0.033	0.192664	25	3e-13	3.1e-08	0.64438	0.45171
Contig813	82646	82957	0.033	0.101259	23	6.1e-10	3.1e-08	0.94505	0.84379
Contig5448	26744	26804	0.033	0.161571	16	7.6e-08	3.1e-08	0.88866	0.72709
Contig5562	139199	139451	0.033	0.124122	39	1.1e-07	3.1e-08	0.74524	0.62112
Contig47541	649	689	0.033	0.192411	13	3.7e-11	3.1e-08	0.77553	0.58312
Contig52106	25470	25526	0.033	0.165124	12	1.3e-10	3.1e-08	0.95241	0.78729
Contig72801	454	500	0.033	0.24856	14	7.7e-13	3.1e-08	0.46857	0.22001
Contig892	26579	26593	0.034	0.133721	10	6.4e-08	3.2e-08	0.81757	0.68385
Contig962	103193	103215	0.034	0.120768	10	9.3e-09	3.2e-08	0.85845	0.73768
Contig1012	69408	69451	0.034	0.103101	15	4.1e-06	3.2e-08	0.76516	0.66205
Contig1206	110018	110045	0.034	0.209825	10	5.8e-08	3.2e-08	0.76357	0.55374
Contig1888	102684	102703	0.034	0.10039	10	2.5e-09	3.2e-08	0.98272	0.88233
Contig60842	556	594	0.034	0.116519	13	4.7e-08	3.1e-08	0.86628	0.74976
Contig274	10222	10256	0.035	0.120775	15	2.3e-09	3.3e-08	0.92428	0.8035
Contig785	198766	198824	0.035	0.271533	10	6.6e-10	3.3e-08	0.6836	0.41207
Contig2327	191323	191382	0.035	0.133891	23	8.9e-08	3.3e-08	0.40503	0.27114
Contig4581	44811	44840	0.035	0.185369	11	5.4e-07	3.3e-08	0.9677	0.78233
Contig31597	79	122	0.035	0.198472	10	1e-12	3.3e-08	0.41278	0.21431
Contig81002	165	221	0.035	-0.13823	27	9.9e-12	3.3e-08	0.61736	0.75559
Contig52	298183	298229	0.036	0.115052	19	1.4e-07	3.4e-08	0.50628	0.39123
Contig123	246370	246447	0.036	0.121143	30	1.1e-09	3.4e-08	0.7871	0.66596
Contig931	154869	155106	0.036	0.125787	42	6.2e-13	3.3e-08	0.55529	0.4295
Contig1028	12481	12692	0.036	0.104725	39	1.4e-06	3.4e-08	0.839	0.73427
Contig2410	32961	32990	0.036	0.135911	10	3.8e-10	3.4e-08	0.94568	0.80977
Contig21834	413	443	0.037	0.109379	13	2.8e-13	3.4e-08	0.9506	0.84122
Contig747	111020	111081	0.038	0.158342	26	4.8e-14	3.5e-08	0.75983	0.60149
Contig4186	23516	23566	0.038	0.162467	10	2.1e-12	3.6e-08	0.18337	0.020899
Contig5458	21528	21617	0.038	0.148087	24	4e-14	3.6e-08	0.91271	0.76462
Contig161	150503	150530	0.041	0.199343	10	2.8e-08	3.9e-08	0.78649	0.58714
Contig373	112478	112501	0.041	0.100959	10	1e-10	3.8e-08	0.97338	0.87242
Contig1169	125024	125069	0.041	0.169155	16	8.1e-10	3.8e-08	0.40959	0.24044
Contig86822	23848	23887	0.041	0.203178	19	5.3e-14	3.9e-08	0.74662	0.54344
Contig580	53696	53753	0.042	0.159514	22	2e-11	3.9e-08	0.63608	0.47656
Contig2100	29160	29214	0.042	0.146232	12	1e-06	3.9e-08	0.32539	0.17916
Contig3935	109396	109451	0.042	0.132973	14	1.3e-06	3.9e-08	0.87937	0.7464
Contig27	306922	306941	0.043	0.126976	10	4.2e-11	4.1e-08	0.94777	0.82079
Contig1792	38965	39018	0.043	0.15024	21	7e-08	4e-08	0.89002	0.73978
Contig1976	20907	20973	0.043	0.154618	26	1.8e-10	4e-08	0.42469	0.27007
Contig10361	20067	20305	0.043	0.184512	22	6.8e-11	4e-08	0.59328	0.40877
Contig252	137815	137869	0.044	0.209672	14	2e-09	4.2e-08	0.65675	0.44708
Contig1108	121616	121654	0.044	0.124378	16	6.9e-09	4.1e-08	0.26112	0.13675
Contig6817	3341	3438	0.044	0.227723	17	6.4e-13	4.2e-08	0.73457	0.50684
Contig1113	121075	121107	0.045	0.244069	12	2.1e-09	4.2e-08	0.61706	0.373
Contig1444	15063	15088	0.045	0.209116	10	6.2e-10	4.2e-08	0.87485	0.66573
Contig1804	110158	110180	0.045	0.212912	10	3.7e-10	4.2e-08	0.92711	0.7142
Contig1901	20208	20245	0.045	0.210328	11	3e-09	4.2e-08	0.57266	0.36233
Contig5774	2406	2467	0.045	0.189946	16	1.1e-08	4.2e-08	0.65689	0.46694
Contig10091	3323	3591	0.045	0.234481	10	8.5e-07	4.2e-08	0.64407	0.40959
Contig1321	200207	200254	0.046	0.138498	16	1.1e-09	4.3e-08	0.20475	0.06625
Contig2511	20869	20949	0.046	0.117806	28	1.6e-11	4.3e-08	0.83339	0.71559
Contig2816	64420	64480	0.046	0.205369	15	2.3e-08	4.3e-08	0.50547	0.3001
Contig13360	1112	1139	0.046	0.13704	12	2e-09	4.3e-08	0.79528	0.65824
Contig262	74136	74152	0.047	0.13922	10	2.2e-12	4.4e-08	0.91568	0.77646
Contig989	100943	100977	0.047	0.12799	11	3.9e-07	4.4e-08	0.91258	0.78459
Contig1241	40986	41018	0.047	0.242381	10	1.6e-09	4.4e-08	0.42097	0.17859
Contig2387	29198	29230	0.047	0.123168	15	1e-09	4.4e-08	0.86961	0.74644
Contig2814	6713	6793	0.047	0.218433	14	1.8e-13	4.4e-08	0.87186	0.65342
Contig55899	235	316	0.047	-0.244343	10	1.2e-10	4.4e-08	0.11636	0.3607
Contig73037	11305	11373	0.047	0.219664	22	4.7e-13	4.4e-08	0.7043	0.48464
Contig2521	102219	102353	0.049	0.122173	23	1.7e-07	4.6e-08	0.90899	0.78682
Contig2699	103056	103102	0.049	0.134457	19	2e-08	4.5e-08	0.87521	0.74076
Contig3510	101809	101845	0.049	0.111329	15	2.3e-09	4.6e-08	0.72551	0.61418
Contig39094	629	715	0.049	0.129798	20	1.3e-06	4.6e-08	0.49027	0.36047
Contig2417	64520	64576	0.051	0.16843	21	1.7e-12	4.7e-08	0.72404	0.55561
Contig5808	61766	61815	0.051	-0.116829	14	3.6e-06	4.8e-08	0.078714	0.19554
Contig9372	36775	36803	0.051	0.170947	10	6.3e-10	4.8e-08	0.83883	0.66789
Contig78546	173	265	0.051	0.11892	32	4.3e-08	4.7e-08	0.57804	0.45912
Contig1826	71799	71856	0.052	0.194389	23	2.5e-10	4.9e-08	0.58629	0.3919
Contig1925	55928	56072	0.052	0.107557	42	1.3e-10	4.8e-08	0.72676	0.6192
Contig1055	41378	41416	0.053	0.255422	12	5e-12	4.9e-08	0.61556	0.36013
Contig4247	19498	19878	0.053	0.107485	38	1e-09	5e-08	0.69492	0.58744
Contig276	246278	246339	0.054	0.15109	18	7.8e-08	5e-08	0.3977	0.24661
Contig1167	6626	6657	0.054	0.123156	10	2.1e-06	5e-08	0.6923	0.56915
Contig3174	19422	19500	0.055	0.17349	10	4.2e-08	5.2e-08	0.89773	0.72424
Contig874	16161	16212	0.056	0.123712	17	4.7e-12	5.2e-08	0.94993	0.82622
Contig1082	46782	46811	0.056	0.243635	14	2.6e-13	5.3e-08	0.53027	0.28663
Contig3501	39491	39568	0.056	0.107363	35	1.7e-11	5.2e-08	0.82201	0.71465
Contig448	4152	4301	0.057	0.144939	25	4.4e-14	5.3e-08	0.88408	0.73914
Contig963	156940	156987	0.057	0.109478	22	0.0015	5.4e-08	0.41676	0.30728
Contig2015	51129	51164	0.057	0.152269	10	8.1e-11	5.4e-08	0.92328	0.77101
Contig1783	179659	179688	0.058	0.200331	12	1.3e-07	5.4e-08	0.63961	0.43928
Contig6319	4938	4991	0.059	0.276182	15	7.8e-10	5.5e-08	0.97011	0.69393
Contig54	31292	31324	0.06	0.22116	12	1.4e-09	5.6e-08	0.55959	0.33843
Contig1830	1377	1433	0.06	0.143579	22	5.2e-09	5.6e-08	0.43405	0.29047
Contig2729	12150	12252	0.06	0.134169	33	5.6e-07	5.6e-08	0.67841	0.54424
Contig55655	930	1000	0.06	0.147495	24	3.4e-12	5.7e-08	0.84616	0.69867
Contig1444	14676	14739	0.061	0.113735	17	4.9e-08	5.8e-08	0.32913	0.2154
Contig1	720965	721022	0.062	0.164475	18	7.8e-09	5.8e-08	0.41386	0.24938
Contig809	100187	100231	0.062	0.127257	20	6.9e-12	5.9e-08	0.84807	0.72082
Contig4061	35170	35221	0.062	0.11078	20	7.6e-10	5.8e-08	0.56727	0.4565
Contig4215	10050	10085	0.062	0.193871	18	1.2e-10	5.8e-08	0.53432	0.34045
Contig1497	113148	113329	0.063	0.134838	13	1.7e-09	5.9e-08	0.96873	0.83389
Contig74865	197	296	0.063	0.208995	13	1.4e-11	5.9e-08	0.33835	0.12935
Contig20	182121	182163	0.064	0.139536	14	7.8e-12	5.9e-08	0.91625	0.77671
Contig228	230602	230680	0.064	0.122958	21	3.8e-10	6e-08	0.93788	0.81493
Contig323	294622	294647	0.064	0.242207	11	8.2e-11	6e-08	0.62069	0.37848
Contig1175	130998	131029	0.064	0.173089	14	3.2e-11	6e-08	0.88318	0.71009
Contig8547	4150	4206	0.064	0.145265	21	1.3e-11	6e-08	0.9496	0.80434
Contig80825	156	190	0.064	0.149652	16	7.4e-07	6e-08	0.83816	0.6885
Contig395	82009	82087	0.065	-0.198987	26	1.1e-10	6.1e-08	0.28844	0.48743
Contig2661	45283	45331	0.065	0.228465	15	5.7e-13	6.1e-08	0.61077	0.3823
Contig42283	1390	1442	0.065	0.227065	16	1.8e-11	6.1e-08	0.71275	0.48569
Contig50519	434	479	0.065	0.168335	17	2e-09	6.1e-08	0.47029	0.30196
Contig515	151184	151206	0.066	0.142753	12	5.3e-10	6.2e-08	0.89614	0.75339
Contig68912	456	508	0.067	0.147741	15	1.5e-09	6.3e-08	0.89248	0.74474
Contig832	64006	64095	0.068	0.16041	13	1.5e-08	6.4e-08	0.48145	0.32104
Contig9308	23425	23485	0.068	0.152907	26	2.6e-11	6.3e-08	0.47636	0.32345
Contig338	106724	106903	0.069	0.126545	19	0.00043	6.5e-08	0.84965	0.7231
Contig2484	56764	56792	0.069	0.111847	10	5.4e-05	6.4e-08	0.90047	0.78862
Contig488	27743	27767	0.07	0.136373	13	4.1e-09	6.6e-08	0.87879	0.74242
Contig1080	111425	111475	0.07	0.203992	21	8e-14	6.6e-08	0.78987	0.58588
Contig5419	60363	60395	0.07	0.203064	10	1e-07	6.6e-08	0.35677	0.1537
Contig5490	66870	66932	0.07	0.186699	19	2.2e-09	6.5e-08	0.4346	0.2479
Contig18367	686	816	0.07	0.125796	28	2.3e-13	6.5e-08	0.88671	0.76091
Contig2704	67334	67376	0.071	0.15749	14	3e-09	6.7e-08	0.9587	0.80121
Contig156	96421	96448	0.072	0.206858	10	3.6e-10	6.7e-08	0.34685	0.13999
Contig5666	89097	89128	0.072	-0.106526	13	1.2e-09	6.8e-08	0.83151	0.93804
Contig39492	1157	1186	0.073	0.119238	13	3.5e-08	6.9e-08	0.96282	0.84358
Contig77566	60	99	0.073	0.26763	10	3.1e-11	6.8e-08	0.90078	0.63315
Contig58185	1249	1283	0.074	0.189934	14	1.1e-09	6.9e-08	0.71557	0.52563
Contig686	168867	168944	0.075	0.160639	25	3.8e-11	7e-08	0.94595	0.78531
Contig1517	28368	28402	0.075	0.262965	10	1.3e-07	7e-08	0.64228	0.37932
Contig4140	43834	43884	0.075	0.192624	19	1.4e-11	7e-08	0.85916	0.66653
Contig17768	1358	1391	0.075	0.118766	16	1.2e-10	7.1e-08	0.97284	0.85408
Contig3254	54269	54448	0.076	0.16698	18	2.6e-10	7.1e-08	0.83551	0.66853
Contig11	121851	121916	0.077	0.100539	20	1.2e-07	7.2e-08	0.87958	0.77904
Contig647	16718	16757	0.077	0.115504	18	1.6e-11	7.2e-08	0.86965	0.75414
Contig1713	40879	40926	0.077	0.228583	10	1.7e-06	7.2e-08	0.66105	0.43247
Contig2508	15880	15938	0.077	0.131218	24	2.4e-11	7.2e-08	0.92281	0.79159
Contig2925	51401	51492	0.077	0.12586	31	8e-10	7.2e-08	0.77897	0.65311
Contig10334	1303	1337	0.077	0.261854	12	4.6e-13	7.2e-08	0.91661	0.65476
Contig2452	12570	12615	0.078	0.160048	18	4.9e-13	7.3e-08	0.84508	0.68504
Contig580	69042	69160	0.079	0.123043	37	1.8e-12	7.4e-08	0.31543	0.19239
Contig597	25598	25612	0.079	0.259196	10	1.7e-10	7.4e-08	0.80292	0.54372
Contig941	50457	50478	0.079	0.215579	10	1.8e-09	7.4e-08	0.89068	0.6751
Contig3375	35614	35715	0.079	0.217573	10	2.3e-08	7.4e-08	0.90637	0.6888
Contig674	231505	231608	0.08	0.179096	23	7.9e-14	7.5e-08	0.84354	0.66444
Contig1182	37207	37231	0.08	0.126872	10	4.8e-09	7.5e-08	0.90105	0.77417
Contig3341	13494	13577	0.08	0.120412	31	4.7e-14	7.5e-08	0.87922	0.75881
Contig4140	44022	44209	0.08	0.151361	34	2.9e-12	7.5e-08	0.41195	0.26059
Contig580	54025	54073	0.081	0.121918	17	4.8e-09	7.6e-08	0.79536	0.67345
Contig7	176498	176568	0.082	0.247245	19	5.1e-12	7.7e-08	0.6959	0.44865
Contig3145	39299	39399	0.084	0.140165	28	2.4e-13	7.9e-08	0.81028	0.67011
Contig4852	12866	12938	0.084	0.138159	18	6e-12	7.9e-08	0.87835	0.74019
Contig9821	36221	36348	0.085	0.226807	14	6.1e-12	7.9e-08	0.45213	0.22533
Contig1164	4219	4266	0.086	0.227195	17	6.7e-11	8e-08	0.52743	0.30024
Contig2870	206759	206854	0.086	0.131741	33	2.3e-10	8e-08	0.80181	0.67007
Contig3518	74990	75024	0.086	0.207979	10	2.2e-06	8.1e-08	0.44674	0.23876
Contig5326	43391	43466	0.086	0.101754	23	4.4e-14	8e-08	0.92844	0.82669
Contig52	223514	223549	0.087	0.289088	10	2.5e-09	8.2e-08	0.49177	0.20268
Contig1830	117974	118016	0.088	0.228437	15	9e-10	8.2e-08	0.52363	0.29519
Contig2567	116193	116320	0.088	0.200646	15	1.2e-11	8.3e-08	0.81981	0.61916
Contig66382	24079	24143	0.088	0.267481	22	8.2e-14	8.2e-08	0.72694	0.45946
Contig16	203505	203569	0.089	0.171123	19	3.6e-08	8.4e-08	0.47154	0.30041
Contig5059	6518	6571	0.089	0.243214	15	1.4e-07	8.3e-08	0.81101	0.5678
Contig15	57522	57583	0.09	0.155402	24	4.5e-14	8.4e-08	0.32627	0.17087
Contig1862	116617	116720	0.09	0.133585	32	3.6e-11	8.5e-08	0.49109	0.3575
Contig60806	310	418	0.09	0.144742	30	1.6e-11	8.4e-08	0.72697	0.58222
Contig1905	181106	181137	0.091	0.215142	10	6.7e-11	8.5e-08	0.35987	0.14472
Contig49218	335	376	0.091	0.182719	18	1.8e-12	8.5e-08	0.76084	0.57812
Contig99	143198	143221	0.092	0.221381	10	8.8e-08	8.6e-08	0.79003	0.56865
Contig577	188791	188835	0.094	0.148495	10	6.4e-08	8.8e-08	0.61725	0.46875
Contig1447	90793	90875	0.094	0.122834	26	3.7e-09	8.8e-08	0.89937	0.77654
Contig2556	67413	67550	0.094	0.114484	35	4.3e-06	8.8e-08	0.47139	0.35691
Contig39	201875	201889	0.095	0.191988	10	2.2e-05	8.9e-08	0.94922	0.75723
Contig94	329680	329717	0.095	0.192867	12	2.8e-09	8.9e-08	0.8199	0.62704
Contig443	212784	212848	0.095	0.202061	19	2.1e-09	8.9e-08	0.53662	0.33456
Contig663	89072	89190	0.095	0.172617	14	1.4e-10	8.9e-08	0.9571	0.78448
Contig2887	13534	13616	0.095	0.144527	26	1.6e-06	8.9e-08	0.75619	0.61166
Contig7	290723	290818	0.096	0.160723	32	4.8e-14	9e-08	0.8766	0.71587
Contig1803	88111	88135	0.096	0.176261	10	1.4e-09	8.9e-08	0.48253	0.30627
Contig1829	17264	17328	0.097	0.113043	27	2.7e-08	9e-08	0.81895	0.70591
Contig6987	1144	1186	0.097	0.164916	18	4.7e-11	9.1e-08	0.78124	0.61632
Contig222	177752	177775	0.098	0.293079	12	3.2e-10	9.2e-08	0.66338	0.3703
Contig874	18655	18683	0.098	0.184373	14	2.5e-10	9.2e-08	0.30265	0.11828
Contig2520	76641	76692	0.098	0.135856	18	7.2e-09	9.2e-08	0.81336	0.67751
Contig3572	108856	108935	0.098	0.160406	27	1.9e-13	9.2e-08	0.77028	0.60987
Contig50359	129	224	0.098	0.127043	28	8.6e-14	9.2e-08	0.48074	0.35369
Contig262	74100	74136	0.099	0.109299	15	4.1e-08	9.3e-08	0.76331	0.65401
Contig5655	8998	9039	0.099	0.16475	14	5.5e-13	9.2e-08	0.40046	0.23571
Contig6864	19460	19505	0.099	0.159461	18	3e-09	9.2e-08	0.68935	0.52989
Contig13001	25326	25376	0.099	0.190505	20	4.8e-14	9.3e-08	0.53954	0.34904
Contig2	146747	146816	0.1	0.150551	21	8e-09	9.7e-08	0.33194	0.18139
Contig14	314490	314522	0.1	0.160104	14	3.4e-10	9.7e-08	0.98142	0.82132
Contig593	39633	39694	0.1	0.127202	15	5.6e-10	9.7e-08	0.74731	0.62011
Contig689	259141	259190	0.1	0.274971	10	2.6e-10	9.4e-08	0.8216	0.54663
Contig831	32210	32333	0.1	0.188192	10	2.6e-06	9.5e-08	0.67613	0.48794
Contig2326	36343	36370	0.1	0.174047	10	4.1e-07	9.4e-08	0.78382	0.60977
Contig2383	118719	118741	0.1	0.253689	12	1.2e-12	9.6e-08	0.56337	0.30968
Contig4599	38033	38058	0.1	0.123211	10	1.6e-05	9.6e-08	0.81372	0.69051
Contig21735	1000	1029	0.1	0.164496	12	3e-10	9.7e-08	0.86486	0.70037
Contig31593	579	644	0.1	0.146718	24	4.4e-09	9.8e-08	0.65237	0.50565
Contig50436	513	540	0.1	0.25017	10	1.5e-09	9.7e-08	0.56508	0.31491
Contig62304	6129	6217	0.1	-0.1291	27	4.7e-12	9.7e-08	0.49959	0.62869
Contig64799	74	140	0.1	0.179806	19	2.3e-10	9.7e-08	0.28474	0.10494
Contig84053	130	235	0.1	0.164247	22	4.1e-10	9.5e-08	0.66638	0.50213
Contig481	101246	101298	0.11	0.176842	17	4e-10	1.1e-07	0.43248	0.25564
Contig826	139979	140054	0.11	0.200762	21	9.4e-12	1.1e-07	0.76928	0.56852
Contig1294	57660	57701	0.11	0.221528	14	3.5e-10	9.9e-08	0.40597	0.18444
Contig1950	116079	116112	0.11	0.130126	12	2.6e-12	1e-07	0.93871	0.80858
Contig2207	99428	99497	0.11	0.138793	27	1.3e-10	1e-07	0.67046	0.53167
Contig2245	15568	15629	0.11	0.198415	16	1.9e-07	1e-07	0.62876	0.43035
Contig2490	50630	50717	0.11	-0.105993	26	1.3e-10	1e-07	0.68949	0.79548
Contig2713	36830	36876	0.11	0.204317	14	3.2e-13	1e-07	0.60468	0.40037
Contig3535	65686	65719	0.11	0.118795	12	3.1e-12	1e-07	0.89589	0.77709
Contig3760	55058	55091	0.11	0.191703	12	4.1e-10	1e-07	0.87108	0.67938
Contig5323	11760	11786	0.11	0.264138	12	2.3e-10	1e-07	0.47319	0.20906
Contig6864	19305	19339	0.11	0.135074	15	4.3e-11	9.9e-08	0.52946	0.39438
Contig11060	1836	1899	0.11	0.117453	19	1.8e-09	1e-07	0.94675	0.8293
Contig20993	676	695	0.11	0.1993	10	1.6e-10	1e-07	0.973	0.7737
Contig57655	393	440	0.11	0.176814	17	7.4e-11	1.1e-07	0.82238	0.64556
Contig85175	15476	15512	0.11	0.118984	15	2.6e-10	1e-07	0.83467	0.71568
Contig24	227917	228047	0.12	0.174685	24	4.8e-11	1.1e-07	0.73537	0.56068
Contig225	243806	243836	0.12	0.169436	10	4.1e-09	1.1e-07	0.7549	0.58546
Contig330	271100	271185	0.12	0.113989	39	5.3e-10	1.1e-07	0.25384	0.13985
Contig681	103903	103927	0.12	0.10913	13	1.2e-08	1.2e-07	0.88142	0.77229
Contig785	198830	198911	0.12	0.130261	15	6.9e-11	1.1e-07	0.90012	0.76986
Contig825	45949	45984	0.12	0.14546	14	2.2e-11	1.2e-07	0.9147	0.76924
Contig1291	29293	29726	0.12	0.121394	28	2.9e-09	1.1e-07	0.88164	0.76025
Contig1702	33163	33258	0.12	0.137129	34	3.4e-12	1.1e-07	0.7435	0.60637
Contig1830	76932	76985	0.12	0.174481	14	9.3e-10	1.1e-07	0.90907	0.73459
Contig1868	10566	10650	0.12	0.124009	28	2.3e-13	1.1e-07	0.87461	0.7506
Contig2120	2275	2307	0.12	0.251592	13	2.9e-10	1.2e-07	0.53411	0.28252
Contig2312	72136	72153	0.12	0.11555	10	2.6e-09	1.1e-07	0.96095	0.8454
Contig2967	73756	73810	0.12	0.251373	10	1.8e-11	1.1e-07	0.88967	0.6383
Contig7763	265	358	0.12	0.106417	27	1.1e-11	1.1e-07	0.87203	0.76562
Contig14959	271	419	0.12	0.135155	20	1.3e-08	1.2e-07	0.88922	0.75407
Contig19323	1052	1085	0.12	0.189295	12	4.2e-11	1.1e-07	0.95551	0.76622
Contig44418	2732	2756	0.12	0.114529	10	1.7e-11	1.1e-07	0.96417	0.84964
Contig47556	2140	2186	0.12	0.105767	20	2.1e-10	1.1e-07	0.9339	0.82813
Contig52659	1286	1340	0.12	0.128942	26	1.2e-12	1.1e-07	0.7901	0.66116
Contig75708	74	125	0.12	0.122378	20	9.6e-12	1.1e-07	0.8496	0.72722
Contig87533	101	245	0.12	0.19757	10	9.4e-08	1.1e-07	0.51318	0.31561
Contig626	62347	62522	0.13	0.114129	26	5.3e-08	1.2e-07	0.7572	0.64307
Contig1153	136226	136270	0.13	0.111422	17	2.7e-07	1.2e-07	0.86927	0.75785
Contig1208	1928	2003	0.13	0.191215	10	3.7e-11	1.2e-07	0.31184	0.12063
Contig1841	53920	53942	0.13	0.177676	10	1.1e-11	1.2e-07	0.84767	0.66999
Contig1862	198596	198650	0.13	0.168447	20	3.8e-12	1.3e-07	0.83625	0.6678
Contig3806	58645	58679	0.13	0.188774	10	5.1e-08	1.2e-07	0.74612	0.55734
Contig4626	43596	43634	0.13	0.177033	13	7.8e-10	1.3e-07	0.72671	0.54968
Contig4967	12826	12899	0.13	0.173818	21	2.4e-10	1.3e-07	0.44034	0.26652
Contig5753	64729	64796	0.13	0.165762	18	2.9e-08	1.2e-07	0.41984	0.25408
Contig38141	867	903	0.13	-0.278763	12	1.9e-12	1.2e-07	0.32278	0.60155
Contig162	252991	253028	0.14	0.112339	14	3.6e-08	1.3e-07	0.91627	0.80394
Contig183	341104	341180	0.14	0.144581	22	2.5e-08	1.3e-07	0.80895	0.66437
Contig297	158584	158653	0.14	-0.305705	10	1.4e-11	1.3e-07	0.12272	0.42842
Contig490	14989	15068	0.14	0.122672	37	2.5e-10	1.3e-07	0.77535	0.65268
Contig1037	162183	162393	0.14	0.135132	15	1.5e-06	1.3e-07	0.90921	0.77407
Contig1325	101661	101707	0.14	0.273899	14	5.5e-13	1.3e-07	0.72289	0.44899
Contig1477	60412	60965	0.14	0.133015	30	2e-13	1.3e-07	0.87488	0.74186
Contig1865	16408	16468	0.14	0.133261	22	1.4e-07	1.3e-07	0.22578	0.092522
Contig1874	120509	120543	0.14	0.146594	16	1.6e-07	1.3e-07	0.7861	0.63951
Contig1901	23378	23492	0.14	0.13335	38	1e-07	1.3e-07	0.7286	0.59525
Contig3728	1779	1821	0.14	0.165848	11	1.6e-08	1.3e-07	0.87761	0.71176
Contig3919	120778	120811	0.14	0.213788	12	5.2e-07	1.3e-07	0.8325	0.61871
Contig4064	13594	13643	0.14	0.106348	23	8e-12	1.3e-07	0.86889	0.76254
Contig4467	556	624	0.14	0.176641	21	5e-11	1.3e-07	0.52204	0.3454
Contig5178	170932	171041	0.14	0.269133	10	2.6e-10	1.3e-07	0.64249	0.37336
Contig8179	33846	33904	0.14	0.213874	10	1.6e-09	1.3e-07	0.37123	0.15736
Contig16386	623	698	0.14	0.102597	21	8e-10	1.3e-07	0.87087	0.76827
Contig25209	282	579	0.14	0.129067	26	3.2e-09	1.3e-07	0.8091	0.68004
Contig47541	860	1188	0.14	0.101428	38	4e-05	1.4e-07	0.71873	0.6173
Contig76398	420	463	0.14	0.12336	20	2.5e-11	1.3e-07	0.90005	0.77669
Contig83101	377	431	0.14	0.127485	15	1.2e-08	1.3e-07	0.527	0.39952
Contig85	288462	288499	0.15	0.152107	14	3.6e-11	1.4e-07	0.95029	0.79818
Contig119	7544	7617	0.15	0.171758	22	2e-13	1.4e-07	0.84282	0.67107
Contig670	50011	50046	0.15	0.205208	10	3.3e-08	1.4e-07	0.46393	0.25873
Contig1231	88694	88736	0.15	0.174967	15	8.8e-09	1.4e-07	0.80751	0.63254
Contig2362	5028	5081	0.15	0.146448	20	1.4e-07	1.4e-07	0.41083	0.26438
Contig3407	158552	158633	0.15	0.145098	28	3.5e-10	1.4e-07	0.70377	0.55867
Contig3676	17738	17809	0.15	0.156571	26	1.1e-10	1.4e-07	0.63256	0.47599
Contig3788	96928	97147	0.15	0.128441	36	1.5e-08	1.4e-07	0.70108	0.57264
Contig4832	33972	34020	0.15	0.149744	17	1.9e-10	1.4e-07	0.96862	0.81887
Contig5984	95274	95368	0.15	0.196175	20	1.1e-10	1.4e-07	0.71087	0.51469
Contig6951	6011	6065	0.15	-0.237035	16	1.1e-09	1.4e-07	0.17165	0.40868
Contig63191	607	692	0.15	0.133178	20	1.8e-09	1.4e-07	0.36091	0.22773
Contig68157	266	335	0.15	0.217886	12	4.9e-09	1.4e-07	0.52696	0.30908
Contig464	72012	72115	0.16	0.220207	16	2.6e-13	1.5e-07	0.81929	0.59908
Contig473	130925	130961	0.16	0.269456	10	4.6e-07	1.5e-07	0.61439	0.34493
Contig692	47010	47054	0.16	0.108679	14	4.9e-10	1.5e-07	0.26398	0.1553
Contig912	58287	58440	0.16	0.110374	30	5.2e-12	1.5e-07	0.28823	0.17786
Contig966	228485	228768	0.16	0.114666	10	2.7e-06	1.5e-07	0.84703	0.73236
Contig1447	3194	3319	0.16	0.118483	36	8.6e-11	1.5e-07	0.54635	0.42786
Contig1568	102428	102590	0.16	0.160903	12	3e-10	1.5e-07	0.21743	0.056526
Contig1667	204768	204814	0.16	0.200205	17	1.3e-09	1.5e-07	0.62404	0.42383
Contig2505	110425	110449	0.16	0.101831	10	2.2e-11	1.5e-07	0.97723	0.8754
Contig8084	559	672	0.16	-0.236855	12	3e-12	1.5e-07	0.42891	0.66577
Contig8578	19784	19848	0.16	0.197991	17	8e-10	1.5e-07	0.40827	0.21028
Contig10361	20034	20067	0.16	0.252579	12	9.1e-13	1.5e-07	0.57562	0.32305
Contig21428	493	546	0.16	0.270887	10	1.7e-12	1.5e-07	0.57044	0.29956
Contig30513	157	374	0.16	0.175481	16	3.4e-13	1.5e-07	0.93184	0.75636
Contig34918	1131	1169	0.16	0.138346	13	1.4e-06	1.5e-07	0.8345	0.69615
Contig35537	29663	29697	0.16	0.100753	12	6.2e-07	1.5e-07	0.46089	0.36014
Contig46643	119	159	0.16	0.178447	15	8.6e-12	1.5e-07	0.87196	0.69351
Contig158	90539	90571	0.17	0.147486	15	0.00049	1.6e-07	0.94791	0.80043
Contig223	180965	181160	0.17	0.176413	10	3.6e-08	1.6e-07	0.89977	0.72336
Contig246	312585	312617	0.17	0.149348	12	2.1e-10	1.6e-07	0.87225	0.7229
Contig332	42666	42801	0.17	0.146116	39	4.5e-10	1.6e-07	0.53761	0.3915
Contig444	164957	165013	0.17	0.151817	10	1.8e-09	1.6e-07	0.52285	0.37103
Contig493	249360	249442	0.17	0.164599	25	2.1e-11	1.5e-07	0.5299	0.3653
Contig741	113489	113573	0.17	0.15433	20	4.4e-14	1.6e-07	0.27781	0.12348
Contig987	73618	73638	0.17	0.100968	10	1.1e-07	1.6e-07	0.95337	0.8524
Contig1014	32240	32325	0.17	-0.226585	14	2.6e-10	1.6e-07	0.37269	0.59928
Contig1202	15393	15465	0.17	0.163387	26	7.9e-11	1.6e-07	0.75721	0.59382
Contig1274	68879	68956	0.17	0.174278	20	1.5e-10	1.6e-07	0.77546	0.60118
Contig1699	166248	166322	0.17	0.283631	12	1.3e-09	1.6e-07	0.6056	0.32197
Contig4316	152296	152325	0.17	0.242693	12	4.1e-11	1.6e-07	0.58676	0.34407
Contig243	48322	48400	0.18	0.122652	24	2.1e-08	1.7e-07	0.93758	0.81493
Contig543	83888	83914	0.18	0.153863	11	8.6e-09	1.7e-07	0.91223	0.75836
Contig2471	15917	15971	0.18	0.163436	19	1.1e-09	1.7e-07	0.74176	0.57832
Contig29	188446	188498	0.19	0.255706	16	1.8e-08	1.8e-07	0.45725	0.20155
Contig195	126612	126816	0.19	0.117403	34	4.8e-12	1.8e-07	0.83799	0.72059
Contig318	26938	27030	0.19	0.171871	25	1.8e-12	1.8e-07	0.8417	0.66983
Contig376	93474	93538	0.19	0.10303	25	4.7e-08	1.8e-07	0.91422	0.81119
Contig1274	69110	69156	0.19	0.188442	13	4.5e-09	1.8e-07	0.79998	0.61154
Contig1345	2425	2567	0.19	0.1695	19	2.2e-12	1.8e-07	0.90172	0.73222
Contig1722	157949	157998	0.19	0.159328	20	1.5e-10	1.7e-07	0.91709	0.75776
Contig2118	69783	70683	0.19	0.227866	25	3.9e-14	1.8e-07	0.3438	0.11593
Contig2789	24989	25014	0.19	0.153272	14	3.1e-08	1.8e-07	0.71056	0.55729
Contig4626	27406	28190	0.19	-0.146106	19	1.5e-09	1.8e-07	0.12471	0.27082
Contig5802	17907	17942	0.19	0.155702	15	1.1e-09	1.7e-07	0.71664	0.56094
Contig47257	355	557	0.19	0.184668	17	4.2e-12	1.8e-07	0.81158	0.62691
Contig87877	61	120	0.19	0.133199	15	7.9e-06	1.8e-07	0.49199	0.35879
Contig82	30291	30378	0.2	0.16845	34	2.1e-10	1.9e-07	0.54643	0.37798
Contig185	12253	12352	0.2	0.245959	18	6.4e-14	1.9e-07	0.52598	0.28003
Contig257	134879	134971	0.2	0.14781	38	8.5e-12	1.9e-07	0.90633	0.75852
Contig568	49023	49053	0.2	0.119459	12	9.5e-07	1.9e-07	0.71646	0.597
Contig712	140323	140363	0.2	0.125171	17	5.7e-09	1.9e-07	0.92971	0.80454
Contig1587	91534	91565	0.2	0.104027	12	3.9e-12	1.9e-07	0.85946	0.75543
Contig2537	137139	137190	0.2	0.134942	18	3.3e-06	1.9e-07	0.77047	0.63553
Contig4037	68029	68105	0.2	0.122387	28	6.9e-09	1.9e-07	0.61662	0.49423
Contig6369	7828	7870	0.2	0.148147	12	7.9e-10	1.8e-07	0.33732	0.18917
Contig8158	622	646	0.2	0.129803	10	2.9e-10	1.9e-07	0.96252	0.83271
Contig32098	328	362	0.2	0.236621	12	7.9e-11	1.9e-07	0.50422	0.2676
Contig60	166281	166324	0.21	0.125054	14	2.3e-05	2e-07	0.53926	0.41421
Contig668	94751	94785	0.21	0.140015	14	6.6e-06	1.9e-07	0.28804	0.14802
Contig2300	126043	126078	0.21	0.233378	15	9e-10	2e-07	0.51976	0.28638
Contig4583	35729	35794	0.21	-0.11849	19	4.3e-09	1.9e-07	0.061912	0.1804
Contig5412	135894	135934	0.21	0.245046	15	7.2e-13	2e-07	0.67141	0.42637
Contig79376	634	940	0.21	0.130256	32	1.1e-07	2e-07	0.74265	0.61239
Contig335	165568	165617	0.22	0.18232	14	4.1e-10	2.1e-07	0.81048	0.62816
Contig346	105525	105560	0.22	0.189221	15	2.1e-10	2.1e-07	0.68443	0.49521
Contig399	236633	236779	0.22	0.122998	31	1.4e-08	2.1e-07	0.81527	0.69228
Contig1517	69870	69924	0.22	0.235233	14	1.2e-10	2e-07	0.86585	0.63061
Contig1648	108945	108994	0.22	0.130185	21	9.5e-08	2e-07	0.67945	0.54927
Contig2496	39307	39339	0.22	0.133012	17	5.2e-09	2.1e-07	0.85373	0.72071
Contig3253	81244	81268	0.22	0.172616	12	6e-08	2e-07	0.58189	0.40927
Contig8493	1523	1611	0.22	0.154522	14	9.2e-09	2.1e-07	0.87078	0.71626
Contig28	214601	214671	0.23	0.262335	10	2.2e-09	2.2e-07	0.56722	0.30488
Contig134	111232	111273	0.23	0.234928	15	1e-10	2.1e-07	0.58711	0.35218
Contig704	195305	195364	0.23	0.146158	23	1.8e-07	2.1e-07	0.80483	0.65867
Contig1740	895	947	0.23	-0.256276	12	4e-10	2.2e-07	0.40617	0.66244
Contig1915	81453	81539	0.23	0.117848	33	2.9e-10	2.2e-07	0.58601	0.46816
Contig1976	14102	14201	0.23	0.168662	18	3.8e-08	2.2e-07	0.42191	0.25325
Contig2656	105459	105502	0.23	0.251672	15	1e-12	2.2e-07	0.56517	0.31349
Contig4014	67367	67385	0.23	0.138461	10	3.5e-06	2.2e-07	0.96368	0.82522
Contig5622	60946	61002	0.23	0.185524	10	2.4e-07	2.2e-07	0.7927	0.60717
Contig7205	2036	2073	0.23	0.121045	13	2.5e-06	2.2e-07	0.96328	0.84223
Contig9330	41442	41512	0.23	0.124541	25	5e-09	2.1e-07	0.89388	0.76934
Contig1379	83553	83604	0.24	0.123311	16	1.4e-05	2.3e-07	0.30043	0.17712
Contig1490	56997	57040	0.24	0.26109	13	1.5e-13	2.2e-07	0.65844	0.39735
Contig7108	1338	1388	0.24	0.247774	13	1.5e-06	2.2e-07	0.39846	0.15068
Contig7793	54967	55021	0.24	0.172666	19	1.1e-08	2.3e-07	0.91203	0.73936
Contig30037	264	293	0.24	0.254528	12	5.1e-11	2.3e-07	0.66463	0.4101
Contig58213	23377	23409	0.24	0.112743	16	7.7e-09	2.3e-07	0.90391	0.79117
Contig83537	263	312	0.24	0.329206	10	6.7e-13	2.2e-07	0.90005	0.57084
Contig70	295867	295975	0.25	0.106827	35	8.7e-11	2.3e-07	0.91948	0.81266
Contig137	167668	167716	0.25	0.193612	17	2.8e-13	2.3e-07	0.74156	0.54795
Contig226	230771	230829	0.25	0.114758	26	1.3e-11	2.4e-07	0.795	0.68024
Contig442	41095	41163	0.25	-0.196743	13	3.2e-09	2.3e-07	0.14253	0.33927
Contig1186	49536	49594	0.25	0.148577	27	3.1e-10	2.4e-07	0.78198	0.63341
Contig1348	163152	163248	0.25	0.134446	31	1.4e-12	2.4e-07	0.62809	0.49365
Contig1627	61815	61891	0.25	0.171132	18	2.2e-09	2.3e-07	0.59116	0.42003
Contig1954	23830	23855	0.25	0.258755	10	1.1e-09	2.4e-07	0.64086	0.38211
Contig2977	19517	19602	0.25	-0.242654	15	2e-11	2.3e-07	0.13584	0.37849
Contig3407	128293	128343	0.25	0.232572	15	4.3e-08	2.3e-07	0.46421	0.23164
Contig8237	13263	13317	0.25	0.235266	12	4.4e-09	2.3e-07	0.80594	0.57067
Contig23338	1018	1044	0.25	0.296429	10	2.3e-11	2.3e-07	0.55288	0.25645
Contig33177	367	402	0.25	0.248122	10	5.3e-10	2.3e-07	0.47444	0.22632
Contig54380	347	380	0.25	0.159541	14	3.4e-11	2.4e-07	0.8484	0.68886
Contig84733	75	122	0.25	0.234121	16	4.8e-13	2.3e-07	0.59569	0.36157
Contig97	54523	54674	0.26	0.159994	19	4.1e-14	2.5e-07	0.26016	0.10017
Contig413	158452	158478	0.26	0.126281	10	4.3e-09	2.5e-07	0.90867	0.78239
Contig616	115923	115967	0.26	0.143951	17	3.6e-07	2.4e-07	0.88678	0.74283
Contig1892	116414	116493	0.26	-0.18881	13	4.6e-11	2.5e-07	0.2704	0.45921
Contig1966	67478	67696	0.26	0.122037	29	3.7e-10	2.5e-07	0.26508	0.14304
Contig2217	21788	21840	0.26	0.143306	22	5.5e-07	2.4e-07	0.65507	0.51176
Contig2253	14123	14189	0.26	0.145484	29	4.5e-09	2.4e-07	0.65068	0.5052
Contig305	193266	193352	0.27	0.154633	32	1.8e-11	2.6e-07	0.56406	0.40942
Contig450	12621	12718	0.27	0.163156	24	6.8e-11	2.5e-07	0.40013	0.23698
Contig515	150913	151163	0.27	0.135241	32	6.9e-10	2.6e-07	0.61343	0.47819
Contig1540	17507	17594	0.27	0.105635	26	2.4e-08	2.5e-07	0.86758	0.76194
Contig2760	45590	45684	0.27	0.122671	36	1.3e-08	2.5e-07	0.61128	0.48861
Contig3020	24010	24056	0.27	0.139856	14	1.4e-09	2.5e-07	0.2153	0.075446
Contig3345	151417	151474	0.27	0.197257	24	4.8e-13	2.5e-07	0.79095	0.59369
Contig6319	4603	4672	0.27	0.100858	22	5.3e-10	2.6e-07	0.97937	0.87851
Contig318	26897	26937	0.28	0.260583	13	1.4e-13	2.6e-07	0.74781	0.48723
Contig552	6584	6621	0.28	0.152001	14	2.2e-05	2.6e-07	0.69664	0.54464
Contig1926	51512	51607	0.28	0.159653	24	7.4e-07	2.6e-07	0.48487	0.32522
Contig4153	15796	15874	0.28	0.213933	14	5.8e-11	2.6e-07	0.56076	0.34683
Contig9142	1254	1322	0.28	0.194652	12	5e-13	2.6e-07	0.46331	0.26865
Contig1555	72445	72465	0.29	0.221167	10	1.6e-08	2.8e-07	0.73797	0.5168
Contig1881	130068	130109	0.29	0.279686	10	0.00099	2.7e-07	0.73868	0.459
Contig3992	88786	88808	0.29	0.278141	10	8.3e-12	2.7e-07	0.43965	0.16151
Contig4744	28621	28666	0.29	-0.207233	10	1.7e-09	2.7e-07	0.35548	0.56272
Contig9308	23698	23838	0.29	0.122596	25	2.2e-08	2.7e-07	0.83029	0.7077
Contig74038	466	503	0.29	0.157903	10	2.9e-07	2.7e-07	0.88008	0.72218
Contig0	644231	644267	0.3	0.133748	20	3.7e-10	2.8e-07	0.90346	0.76971
Contig1014	21426	21480	0.3	-0.186586	10	0.00012	2.8e-07	0.090533	0.27712
Contig1524	34853	34916	0.3	0.294875	10	8.5e-12	2.8e-07	0.5647	0.26983
Contig3251	84696	84735	0.3	0.201337	10	1.6e-09	2.8e-07	0.33713	0.13579
Contig3517	2432	2480	0.3	0.255485	10	7.1e-09	2.8e-07	0.41783	0.16235
Contig5949	504	550	0.3	0.148751	12	4.3e-08	2.8e-07	0.33363	0.18488
Contig10481	15149	15216	0.3	0.257341	10	2.3e-08	2.8e-07	0.79782	0.54048
Contig28656	361	438	0.3	0.145847	19	4.9e-12	2.8e-07	0.73431	0.58847
Contig43292	995	1017	0.3	0.132058	10	3e-05	2.8e-07	0.97272	0.84066
Contig403	78175	78199	0.31	0.128797	10	1.2e-05	2.9e-07	0.53853	0.40974
Contig486	16608	16648	0.31	0.192626	17	5e-10	2.9e-07	0.66885	0.47623
Contig536	35338	35384	0.31	-0.1796	12	7.6e-06	2.9e-07	0.059995	0.2396
Contig1201	89135	89179	0.31	0.15597	17	6.6e-09	2.9e-07	0.46247	0.3065
Contig1736	73279	73306	0.31	0.303573	12	6.7e-12	2.9e-07	0.85527	0.55169
Contig2943	35397	35433	0.31	-0.188496	10	7.3e-06	2.9e-07	0.052661	0.24116
Contig4312	20631	20697	0.31	0.148492	22	1.9e-11	2.9e-07	0.92661	0.77812
Contig4766	134127	134248	0.31	0.106035	47	1.1e-10	2.9e-07	0.83644	0.73041
Contig18500	804	831	0.31	0.218055	10	6.7e-08	2.9e-07	0.4742	0.25615
Contig642	147011	147150	0.32	0.129734	25	1.1e-11	3e-07	0.85509	0.72536
Contig709	147706	147731	0.32	0.198861	12	5.2e-07	3e-07	0.8531	0.65424
Contig1461	83087	83143	0.32	0.190627	18	2.5e-11	3e-07	0.79908	0.60845
Contig1870	83146	83176	0.32	0.200625	10	1.8e-09	3e-07	0.32029	0.11967
Contig3846	35821	35967	0.32	0.149439	20	3.7e-08	3e-07	0.50376	0.35433
Contig4871	79485	79550	0.32	0.184837	20	5.9e-10	3e-07	0.71521	0.53037
Contig8472	57708	57799	0.32	0.10764	17	1.1e-06	3e-07	0.29732	0.18968
Contig1685	43791	43823	0.33	0.124743	10	1.2e-07	3.1e-07	0.96155	0.83681
Contig1697	30562	30589	0.33	0.28991	10	1.5e-10	3.1e-07	0.60638	0.31647
Contig2354	63848	63899	0.33	0.15855	15	3.9e-07	3.1e-07	0.37042	0.21187
Contig3391	10208	10245	0.33	0.211972	10	1e-08	3.1e-07	0.40713	0.19516
Contig5496	4748	4828	0.33	0.24489	19	3e-11	3.1e-07	0.6817	0.43681
Contig23511	729	791	0.33	0.133063	20	1.3e-08	3.1e-07	0.39123	0.25816
Contig46947	8129	8149	0.33	0.14342	10	1.8e-09	3.1e-07	0.85495	0.71153
Contig82068	1302	1330	0.33	0.255955	16	3.2e-13	3.1e-07	0.72212	0.46617
Contig99	50215	50287	0.34	0.215348	10	5.5e-08	3.2e-07	0.64072	0.42538
Contig2979	69092	69187	0.34	0.107467	33	5.9e-09	3.2e-07	0.87678	0.76932
Contig3756	5900	5952	0.34	0.188602	16	1.8e-11	3.2e-07	0.72194	0.53334
Contig5941	70619	70649	0.34	0.188655	12	1.1e-09	3.2e-07	0.71296	0.5243
Contig5958	37214	37250	0.34	0.144665	15	1.7e-11	3.2e-07	0.84782	0.70316
Contig6070	21713	21778	0.34	0.140219	15	5.3e-07	3.1e-07	0.452	0.31178
Contig6348	60748	60936	0.34	0.119308	50	2.6e-10	3.2e-07	0.39065	0.27134
Contig52308	1065	1128	0.34	0.189959	21	5.4e-12	3.2e-07	0.88029	0.69033
Contig303	177470	177687	0.35	0.154739	24	3.2e-07	3.3e-07	0.42469	0.26995
Contig872	190414	190444	0.35	0.124814	10	3.5e-09	3.2e-07	0.90045	0.77564
Contig901	9503	9565	0.35	0.146551	21	1.2e-09	3.3e-07	0.74768	0.60113
Contig2773	31763	31797	0.35	0.109536	17	3.3e-08	3.2e-07	0.93364	0.8241
Contig7578	25753	25776	0.35	0.208598	12	3.2e-08	3.3e-07	0.41842	0.20982
Contig201	22569	22606	0.36	0.211017	12	3.1e-12	3.4e-07	0.7854	0.57439
Contig1699	144563	144590	0.36	0.186285	10	8e-09	3.4e-07	0.91569	0.7294
Contig2004	153578	153610	0.36	0.248661	10	4.4e-11	3.4e-07	0.86347	0.61481
Contig28677	40776	40831	0.36	0.223159	15	3.8e-12	3.4e-07	0.61137	0.38821
Contig29196	684	704	0.36	0.208867	12	1.6e-09	3.3e-07	0.90933	0.70047
Contig47358	341	401	0.36	0.149592	23	8.8e-11	3.4e-07	0.86405	0.71446
Contig7265	36641	36724	0.37	0.113495	19	8.9e-08	3.5e-07	0.84475	0.73126
Contig381	114226	114286	0.38	0.12505	18	5e-09	3.6e-07	0.77981	0.65476
Contig382	110077	110269	0.38	-0.287419	14	2.3e-11	3.6e-07	0.31736	0.60478
Contig1107	54330	54359	0.38	0.188003	10	3.6e-10	3.6e-07	0.35808	0.17008
Contig12114	354	400	0.38	0.149663	16	6.1e-09	3.6e-07	0.8774	0.72773
Contig20	381361	381402	0.39	0.225238	17	6.4e-09	3.6e-07	0.67135	0.44611
Contig865	28228	28444	0.39	0.154499	22	7.9e-09	3.7e-07	0.75897	0.60447
Contig1621	245290	245383	0.39	0.148269	10	6.6e-06	3.6e-07	0.32198	0.17371
Contig7974	23010	23154	0.39	0.233508	11	1.5e-09	3.6e-07	0.90856	0.67505
Contig76103	181	263	0.39	-0.201911	20	1.9e-12	3.6e-07	0.34694	0.54885
Contig570	225609	225660	0.4	0.190195	10	4.4e-07	3.7e-07	0.35347	0.16327
Contig776	185818	185877	0.4	0.138833	20	4.6e-08	3.7e-07	0.79433	0.6555
Contig1149	71621	71648	0.4	0.171598	10	0.0076	3.7e-07	0.85455	0.68295
Contig5473	17272	17306	0.4	-0.15237	12	9.5e-07	3.8e-07	0.77275	0.92512
Contig353	205405	205489	0.41	0.338902	10	3.3e-10	3.9e-07	0.65787	0.31897
Contig486	250497	250548	0.41	0.15496	16	9.2e-07	3.8e-07	0.41863	0.26367
Contig850	217300	217410	0.41	0.101846	42	3.6e-10	3.8e-07	0.73308	0.63123
Contig1195	89328	89397	0.41	0.175537	28	5.9e-09	3.8e-07	0.66657	0.49103
Contig1898	150758	150806	0.41	0.153213	17	2.2e-12	3.9e-07	0.89078	0.73756
Contig2627	17506	17642	0.41	0.219227	19	6.8e-12	3.8e-07	0.82463	0.6054
Contig3763	49431	49477	0.41	0.136699	12	3.4e-08	3.8e-07	0.92576	0.78906
Contig4189	27249	27285	0.41	0.27047	12	2.4e-10	3.8e-07	0.47553	0.20506
Contig27049	2364	2390	0.41	0.234094	10	1.2e-09	3.8e-07	0.7684	0.53431
Contig71830	173	211	0.41	0.192447	17	5e-10	3.9e-07	0.74787	0.55543
Contig74	321217	321266	0.42	0.163553	22	6.1e-14	3.9e-07	0.88956	0.72601
Contig1092	56617	56707	0.42	0.18284	27	1.7e-12	4e-07	0.52928	0.34644
Contig2585	46058	46135	0.42	0.121141	29	7.4e-12	3.9e-07	0.93916	0.81802
Contig10251	37774	37821	0.42	0.229082	18	7.5e-14	4e-07	0.50457	0.27549
Contig1123	111101	111203	0.43	0.112542	34	1.8e-05	4e-07	0.46314	0.3506
Contig4130	54320	54348	0.43	0.111125	12	2.1e-07	4.1e-07	0.9423	0.83118
Contig44877	239	291	0.43	0.104829	21	0.00024	4e-07	0.79912	0.69429
Contig4141	24113	24162	0.44	0.144231	12	1.2e-13	4.1e-07	0.21659	0.072356
Contig21800	47288	47371	0.44	0.11196	28	1e-05	4.1e-07	0.5868	0.47484
Contig732	168417	168442	0.46	0.214614	10	1.6e-07	4.3e-07	0.828	0.61339
Contig1844	39768	39818	0.46	0.131947	19	1.2e-08	4.3e-07	0.83202	0.70007
Contig7617	2870	2904	0.46	0.240003	10	5.8e-10	4.3e-07	0.44973	0.20973
Contig52238	788	864	0.46	0.18245	19	4.8e-10	4.3e-07	0.59926	0.41681
Contig399	134232	134313	0.47	0.127196	27	9.9e-09	4.4e-07	0.73707	0.60988
Contig1079	53837	53930	0.47	0.104879	27	4.5e-11	4.4e-07	0.34403	0.23915
Contig825	46106	46175	0.48	0.133509	25	9.1e-08	4.5e-07	0.83298	0.69947
Contig951	116554	116756	0.48	0.167272	18	5.1e-07	4.5e-07	0.61747	0.4502
Contig3446	83319	83338	0.48	0.213326	12	9.8e-12	4.5e-07	0.74508	0.53176
Contig3573	32464	32497	0.48	-0.285003	10	1.6e-11	4.5e-07	0.33257	0.61757
Contig3755	47544	47596	0.48	0.25973	10	6.7e-11	4.5e-07	0.70089	0.44116
Contig56596	13910	13932	0.48	0.276057	10	5.6e-11	4.5e-07	0.46213	0.18608
Contig2233	10140	10162	0.49	0.149541	10	1.4e-06	4.6e-07	0.30005	0.15051
Contig4197	18534	18575	0.49	0.156694	14	5.6e-08	4.6e-07	0.77164	0.61495
Contig5517	35242	35321	0.49	0.155806	13	3.9e-08	4.6e-07	0.39563	0.23983
Contig5941	47723	47749	0.49	0.123168	13	4.5e-09	4.6e-07	0.83915	0.71599
Contig7866	2877	2907	0.49	0.188873	10	4.9e-09	4.5e-07	0.9861	0.79723
Contig48385	11226	11271	0.49	0.129954	17	1.7e-13	4.6e-07	0.93859	0.80863
Contig208	7425	7450	0.5	0.127825	10	1.9e-10	4.7e-07	0.88193	0.75411
Contig1172	105426	105445	0.5	0.178575	10	2e-13	4.7e-07	0.24014	0.061566
[truncated: 8,843 more rows]
