# Supplementary material for: Genome-wide epigenetic variation among ash trees differing in susceptibility to a fungal disease
Source: BMC Genomics. 2018 Jun 28;19:502. doi: 10.1186/s12864-018-4874-8 (PMC6022711; doi:10.1186/s12864-018-4874-8)
Supplement: Supplementary file 8 — DMRs (and associated genes if present) that obtain a more significant q-value when F. mandshurica samples are added into the DMR analysis. (TXT 29 kb) [file 12864_2018_4874_MOESM8_ESM.txt]

chr	start	end	q-value_Fexc	meth_diff	number_cytosines	p(MWU)	p(2DKs)	mean_group1	mean_group2	gene	q-value_withFmand
CG DMRs
Contig2999	147267	147483	5.3e-12	0.344440	20	4.9e-14	1.4e-17	0.34933	0.0048938	162300	1e-12
Contig1703	69684	69724	4.5e-09	-0.416725	10	4.6e-14	1.2e-14	0.017267	0.43399	067050	2.4e-25
Contig1703	69736	69956	1.5e-08	-0.244628	22	5.8e-05	4e-14	0.0034092	0.24804	067050	2.4e-25
Contig77926	7784	7902	1.1e-07	0.356790	11	4.2e-14	2.9e-13	0.35944	0.002651	.	1.5e-10
Contig3606	28767	29195	3.9e-07	0.227242	16	4.6e-14	1e-12	0.98449	0.75725	.	2.9e-22
Contig3355	37018	37100	3.1e-05	0.122504	10	4.6e-12	8e-11	0.12592	0.0034125	182380	6.1e-07
Contig6733	24151	24470	3.8e-05	0.186404	16	4.5e-14	1e-10	0.21389	0.027483	321750	2.1e-06
Contig513	198309	198427	9.6e-05	-0.413280	10	1.6e-11	2.5e-10	0.53583	0.94911	.	2e-05
Contig2349	165043	165188	0.00019	-0.342476	13	1.3e-11	5e-10	0.6109	0.95338	.	1e-06
Contig1372	47629	47835	0.00031	-0.293873	12	1.6e-12	8e-10	0.6812	0.97508	.	3.9e-07
Contig4857	1696	1980	0.0007	0.248656	15	5.1e-12	1.8e-09	0.37541	0.12675	253490	1.4e-08
Contig10	94030	94132	0.00078	0.201847	12	8.2e-10	2e-09	0.25671	0.054862	000990	3.5e-05
CHG DMRs
Contig3763	18605	19045	9.5e-11	0.564481	10	4.1e-14	2.4e-16	0.73432	0.16984	205140	8.2e-14
Contig80617	25843	26276	7.7e-09	0.233225	28	3.7e-08	2e-14	0.58281	0.34958	356120	1.2e-16
Contig4857	1693	2245	9.9e-08	0.232255	24	4.4e-14	2.5e-13	0.33573	0.10347	253490	3.3e-13
Contig505	152586	153823	2.1e-07	0.305783	25	4.4e-14	5.5e-13	0.54662	0.24083	261290	1.6e-12
Contig2114	26439	27355	2.7e-06	-0.360585	13	4.2e-14	7e-12	0.36669	0.72727	.	2.6e-09
Contig78496	20485	21288	3.8e-06	0.243260	14	4.5e-13	9.7e-12	0.38586	0.1426	.	4.5e-09
Contig31564	5217	5405	1.7e-05	0.286435	10	4.3e-14	4.4e-11	0.29815	0.011715	.	8.8e-06
Contig72687	31254	31713	3.6e-05	0.238402	20	4.4e-14	9.3e-11	0.67224	0.43384	.	1.2e-06
Contig3035	79892	80604	4.7e-05	-0.384815	13	6.9e-14	1.2e-10	0.21603	0.60085	.	6.2e-07
Contig63681	188	413	7.6e-05	0.185551	10	3.8e-10	1.9e-10	0.21786	0.032313	312000	2.7e-05
Contig56283	38271	38681	0.00043	-0.315315	11	4.5e-14	1.1e-09	0.61357	0.92888	284950	3.1e-05
Contig3656	23924	24098	0.00051	-0.169415	23	2e-13	1.3e-09	0.72536	0.89477	199510	1e-06
Contig80617	25577	25839	0.00078	0.425379	12	4.6e-10	2e-09	0.62247	0.19709	356120	1.4e-05
CHH DMRs
Contig4953	44517	44683	2.1e-40	0.206774	37	4.7e-14	1.4e-46	0.99264	0.78587	.	3.4e-48
Contig745	4063	4146	2.3e-27	0.197690	30	4e-14	1.6e-33	0.96389	0.7662	.	2.6e-34
Contig169	211382	211540	1.6e-26	0.228062	37	4.7e-14	1.1e-32	0.93967	0.7116	.	3e-29
Contig172	78280	78360	2e-24	0.110911	32	3.9e-14	1.4e-30	0.99896	0.88805	.	2.2e-27
Contig52035	489	581	2.3e-24	0.181124	38	5e-14	1.5e-30	0.89536	0.71423	.	5.1e-28
Contig1747	44769	44873	1.7e-22	0.249488	36	5.1e-14	1.1e-28	0.79839	0.5489	.	5.6e-27
Contig854	118157	118327	3.2e-22	0.200240	55	4.7e-14	2.2e-28	0.8261	0.62586	.	4.2e-26
Contig85	162243	162327	3.5e-20	0.186310	32	4.3e-14	2.4e-26	0.95259	0.76628	367270	9e-27
Contig6523	8458	8496	4.8e-20	0.213194	21	3.8e-14	3.3e-26	0.94102	0.72783	.	5.1e-21
Contig399	333822	333909	5.5e-20	0.241450	31	4.5e-14	3.7e-26	0.90675	0.6653	.	4.5e-23
Contig439	105129	105206	6.8e-19	0.171087	35	4.5e-14	4.6e-25	0.91998	0.74889	.	7.6e-20
Contig678	114790	114907	1.2e-18	0.193591	37	4.5e-14	8.3e-25	0.93646	0.74287	.	1.7e-23
Contig2210	13175	13268	3.2e-18	0.219145	42	4e-14	2.2e-24	0.55032	0.33117	107820	2.4e-20
Contig2431	28849	29040	7e-18	0.123023	69	3.7e-14	4.8e-24	0.91344	0.79042	.	1e-23
Contig1454	216234	216288	7.6e-18	0.227982	23	3.9e-14	5.2e-24	0.94045	0.71247	.	1.1e-21
Contig4138	54374	54576	1.4e-17	0.123330	53	4.3e-14	9.7e-24	0.94431	0.82098	.	1.2e-24
Contig1884	51747	51850	1.6e-17	0.154267	44	3.7e-14	1.1e-23	0.91018	0.75592	.	8e-25
Contig6523	8431	8457	2.7e-17	0.348739	17	4.7e-14	1.8e-23	0.88834	0.53961	.	5.1e-21
Contig836	148270	148338	3.7e-17	0.209691	23	4.1e-14	2.5e-23	0.92889	0.71919	.	7.5e-19
Contig3661	49737	49812	1.1e-16	0.446956	15	4.1e-14	7.2e-23	0.58084	0.13389	199700	1e-19
Contig1447	90712	90765	2.4e-16	0.248082	25	4.3e-14	1.6e-22	0.90946	0.66138	.	1.4e-25
Contig5022	7288	7386	2.4e-16	0.194655	42	4.1e-14	1.6e-22	0.90781	0.71315	.	8.5e-17
Contig82	110514	110561	1.3e-15	0.143783	22	3.9e-14	9e-22	0.95299	0.80921	.	4.3e-18
Contig1788	40891	41000	3.2e-15	0.219212	40	4.4e-14	2.2e-21	0.86187	0.64266	.	6.6e-19
Contig919	5748	5845	5.9e-15	0.233644	32	4.5e-14	4e-21	0.73719	0.50355	.	1.9e-24
Contig15841	675	765	6.4e-15	0.263520	39	4.2e-14	4.4e-21	0.76667	0.50315	.	8.2e-20
Contig1338	70101	70187	4.2e-14	0.174226	33	4.5e-14	2.9e-20	0.86287	0.68865	036200	1.8e-15
Contig1994	24611	24676	4.2e-14	0.146787	24	4.5e-14	2.9e-20	0.89157	0.74478	.	4.9e-20
Contig2554	44661	44908	6.1e-14	0.160799	49	4.5e-14	4.2e-20	0.79931	0.63851	.	2.1e-15
Contig3087	3760	3839	7.9e-14	0.127193	28	4.6e-14	5.4e-20	0.96101	0.83381	.	1.4e-19
Contig27380	75	193	1e-13	0.139009	31	4.5e-14	6.9e-20	0.93072	0.79172	.	1.9e-14
Contig4896	70762	70822	4.4e-13	0.312783	24	4.6e-14	3e-19	0.84453	0.53175	.	1.9e-13
Contig1463	101616	101667	5.7e-13	0.116492	26	4.7e-14	3.9e-19	0.93537	0.81887	.	1e-15
Contig3041	71713	71770	6.7e-13	0.113281	18	4.2e-14	4.6e-19	0.9941	0.88082	.	1.3e-16
Contig5002	4016	4107	1.1e-12	0.218725	35	4.1e-14	7.7e-19	0.8036	0.58488	.	4.5e-14
Contig2204	52934	53047	2.2e-12	0.201384	29	4.7e-14	1.5e-18	0.85119	0.64981	.	5.6e-18
Contig3416	53791	53902	2.2e-12	0.190818	42	4.3e-14	1.5e-18	0.66235	0.47153	.	9.2e-15
Contig2246	12243	12367	2.3e-12	0.232522	37	4.5e-14	1.6e-18	0.6696	0.43708	.	1e-12
Contig485	231217	231377	3.4e-12	0.126856	53	4.9e-14	2.3e-18	0.88986	0.763	.	1.8e-16
Contig593	144466	144524	3.8e-12	0.111434	26	4.2e-14	2.6e-18	0.95762	0.84618	.	2.5e-12
Contig3521	50539	50598	5.3e-12	0.212344	17	4.4e-14	3.6e-18	0.94384	0.73149	.	3.6e-12
Contig54148	265	328	7.3e-12	0.204044	25	4.1e-14	5e-18	0.92588	0.72183	.	6.4e-12
Contig481	101413	101498	7.7e-12	0.242084	36	4.4e-14	5.2e-18	0.842	0.59991	.	4e-15
Contig597	152607	152704	7.8e-12	0.114420	32	4.1e-14	5.4e-18	0.9181	0.80368	.	1.3e-16
Contig4140	49375	49424	1.1e-11	0.335389	21	4.6e-14	7.4e-18	0.72916	0.39377	224360	5.8e-13
Contig74148	60900	60920	1.1e-11	0.417638	10	4.6e-14	7.7e-18	0.92752	0.50988	.	1.6e-20
Contig1804	109878	110049	1.3e-11	0.112959	49	4.1e-14	8.6e-18	0.85473	0.74177	.	4.9e-15
Contig62330	314	425	1.7e-11	0.111504	45	4.6e-14	1.1e-17	0.94666	0.83516	.	9.4e-14
Contig337	146656	146784	1.8e-11	0.127870	50	4e-14	1.2e-17	0.95895	0.83108	.	3.9e-15
Contig6535	844	900	2e-11	0.331327	18	4.1e-14	1.3e-17	0.73676	0.40544	316850	1.6e-14
Contig66382	14216	14296	2.2e-11	0.320047	29	4.5e-14	1.5e-17	0.57755	0.2575	.	6.6e-17
Contig8659	10012	10050	2.4e-11	0.292310	16	4.1e-14	1.6e-17	0.72321	0.4309	.	4e-15
Contig2668	11196	11280	4e-11	0.209252	39	4.7e-14	2.7e-17	0.68676	0.47751	.	1.4e-12
Contig1874	120533	120616	4.4e-11	0.241263	36	4.5e-14	3e-17	0.75226	0.51099	.	1.3e-12
Contig34947	207	235	4.9e-11	0.150726	14	4.7e-14	3.3e-17	0.94758	0.79686	.	1.1e-14
Contig867	11479	11558	5.3e-11	0.279565	33	4.6e-14	3.6e-17	0.76861	0.48905	.	3.7e-18
Contig2331	74326	74389	7.7e-11	0.200735	23	4.2e-14	5.2e-17	0.90562	0.70489	.	1e-19
Contig46447	270	358	1.6e-10	0.307103	27	4.1e-14	1.1e-16	0.79639	0.48929	.	1.9e-12
Contig811	113656	113748	1.7e-10	0.229111	32	4.3e-14	1.2e-16	0.84332	0.61421	.	7.9e-16
Contig658	58543	58624	3e-10	0.104459	32	4.2e-14	2e-16	0.90442	0.79996	.	3.4e-15
Contig3351	68237	68297	4e-10	0.230550	20	4.1e-14	2.7e-16	0.37874	0.14819	.	3.5e-14
Contig8252	18718	18796	5.1e-10	0.150861	27	4.4e-14	3.5e-16	0.95637	0.8055	.	1.9e-13
Contig13	120245	120298	5.9e-10	0.160346	17	4.2e-14	4.1e-16	0.97356	0.81321	.	1.1e-13
Contig1262	29082	29152	7e-10	0.145563	25	4.1e-14	4.8e-16	0.83205	0.68649	.	7.9e-15
Contig57534	531	563	9e-10	0.290722	12	4.6e-14	6.1e-16	0.74999	0.45926	.	4.6e-13
Contig4172	26592	26673	1.3e-09	0.174854	27	4.1e-14	8.6e-16	0.73471	0.55986	.	1.2e-18
Contig146	150344	150396	1.5e-09	0.129167	23	4.6e-14	9.9e-16	0.97655	0.84739	.	1.3e-09
Contig1884	51379	51473	1.8e-09	0.285988	22	4.5e-14	1.2e-15	0.69893	0.41294	.	6.6e-10
Contig4055	86431	86470	2e-09	0.275676	13	4.6e-14	1.4e-15	0.82617	0.55049	.	4.6e-11
Contig367	18748	18809	2.1e-09	0.247627	19	4.3e-14	1.4e-15	0.76596	0.51834	.	6.4e-11
Contig4533	70213	70299	2.2e-09	0.183351	39	4.5e-14	1.5e-15	0.68574	0.50239	.	6.9e-10
Contig5627	77207	77272	2.2e-09	0.140813	20	4.2e-14	1.5e-15	0.96219	0.82138	.	5.7e-13
Contig67793	577	685	2.9e-09	0.215353	25	4.7e-14	2e-15	0.39009	0.17474	.	4.4e-11
Contig35810	260	334	3.1e-09	0.153465	29	4.7e-14	2.1e-15	0.89236	0.73889	.	5.7e-16
Contig1207	25937	26066	3.3e-09	0.125206	43	4.3e-14	2.2e-15	0.9323	0.80709	.	5.1e-16
Contig18416	371	470	3.6e-09	0.154094	20	4.5e-14	2.5e-15	0.82764	0.67355	.	1.4e-09
Contig67862	90	202	3.6e-09	0.108271	27	4.4e-14	2.5e-15	0.9259	0.81763	.	6.6e-13
Contig4491	1447	1489	5.3e-09	0.241697	14	4.2e-14	3.6e-15	0.97732	0.73562	.	2e-15
Contig263	117208	117280	6.3e-09	0.138805	32	4.4e-14	4.3e-15	0.92434	0.78554	.	3e-09
Contig7365	1213	1254	7.1e-09	0.279416	10	4.5e-14	4.9e-15	0.27942	2.5e-07	.	5.4e-12
Contig8550	54071	54173	8.3e-09	0.161168	29	4.2e-14	5.7e-15	0.79686	0.63569	368820	4.8e-13
Contig208	113210	113245	1e-08	0.229305	15	4.3e-14	7e-15	0.82717	0.59787	.	9.9e-11
Contig74148	60866	60900	1.1e-08	0.251187	15	6.1e-09	7.5e-15	0.88547	0.63429	.	1.6e-20
Contig6322	72808	72929	1.2e-08	0.127459	50	4.2e-14	8.5e-15	0.83617	0.70871	310480	5.6e-09
Contig139	399925	399951	1.3e-08	0.337208	14	4e-14	9e-15	0.82206	0.48485	.	1.2e-15
Contig485	231382	231473	1.3e-08	0.194162	30	4.4e-14	9.2e-15	0.92115	0.72699	.	1.8e-16
Contig1321	229625	229670	1.4e-08	0.148805	23	4.3e-14	9.3e-15	0.9277	0.77889	.	1.4e-09
Contig3283	132624	132726	1.4e-08	0.152816	43	4.7e-14	9.2e-15	0.87955	0.72673	.	6.1e-09
Contig2744	585	635	1.5e-08	0.241938	18	4.3e-14	1e-14	0.69797	0.45603	.	1.8e-15
Contig3356	14830	14875	1.6e-08	0.185882	18	4.4e-14	1.1e-14	0.96149	0.77561	.	1.1e-18
Contig2840	52737	52806	1.7e-08	0.134855	34	4.2e-14	1.1e-14	0.90629	0.77143	.	9e-09
Contig6548	2649	2693	1.7e-08	0.250611	22	4.2e-14	1.2e-14	0.90701	0.6564	.	3.5e-09
Contig1910	22510	22564	1.8e-08	0.226672	22	1.2e-10	1.2e-14	0.4627	0.23603	.	1.1e-11
Contig1962	102974	103014	1.9e-08	0.178058	19	6.4e-14	1.3e-14	0.92608	0.74802	.	1.3e-08
Contig1763	70208	70298	2.1e-08	0.172619	31	4.6e-14	1.4e-14	0.88471	0.71209	.	4.8e-10
Contig90	139263	139337	2.4e-08	0.101492	27	4.3e-14	1.6e-14	0.98033	0.87884	.	8.3e-16
Contig8892	6587	6626	2.5e-08	0.160744	20	4.5e-14	1.7e-14	0.86418	0.70343	.	1.6e-13
Contig1034	176345	176408	3.4e-08	0.267350	25	4.1e-14	2.3e-14	0.68379	0.41644	.	1.4e-08
Contig55089	499	549	3.4e-08	0.150794	20	4.4e-14	2.3e-14	0.86116	0.71036	.	1.2e-09
Contig2656	100754	100822	3.5e-08	0.208965	28	4e-14	2.4e-14	0.80844	0.59948	.	2.4e-09
Contig4648	21033	21121	3.5e-08	0.396605	17	4e-14	2.4e-14	0.49797	0.10137	.	2.5e-09
Contig1458	42155	42187	4e-08	0.265277	14	4.6e-14	2.7e-14	0.91878	0.65351	.	3.2e-10
Contig754	110793	110866	4.9e-08	0.236566	26	4.4e-14	3.3e-14	0.89701	0.66044	.	1.2e-10
Contig4507	9336	9385	5.3e-08	0.188174	22	1.3e-13	3.6e-14	0.8522	0.66402	.	2e-13
Contig72424	1366	1455	5.5e-08	0.225180	33	4.7e-14	3.7e-14	0.85204	0.62686	.	5.2e-08
Contig1807	101919	102037	5.7e-08	-0.101845	42	4.3e-14	3.9e-14	0.75794	0.85978	.	2.5e-11
Contig4685	39612	39710	5.8e-08	0.213270	33	4e-14	3.9e-14	0.53958	0.32631	246620	3.1e-12
Contig4844	59864	60001	7.3e-08	0.124237	56	4.3e-14	5e-14	0.80207	0.67784	.	6.7e-14
Contig1631	115440	115510	7.4e-08	0.174213	28	4.6e-14	5e-14	0.86954	0.69533	.	2.2e-32
Contig83909	795	845	7.4e-08	0.290909	18	4.2e-14	5e-14	0.76382	0.47292	.	2.1e-09
Contig3796	134681	134744	7.5e-08	0.103726	19	6.6e-14	5.1e-14	0.95267	0.84894	.	2.8e-10
Contig1704	144371	144435	8.3e-08	0.267711	23	4.3e-14	5.6e-14	0.84549	0.57778	.	1.7e-13
Contig5752	75181	75229	9.6e-08	0.106339	22	4.2e-14	6.6e-14	0.94971	0.84337	.	1.4e-10
Contig48079	4744	4766	1e-07	0.309783	10	4.5e-14	6.9e-14	0.70678	0.397	.	1.6e-08
Contig3981	46927	47021	1.1e-07	0.175006	29	1.6e-13	7.4e-14	0.66976	0.49475	.	4.9e-12
Contig605	29665	30033	1.3e-07	0.100530	38	4.7e-14	8.6e-14	0.9226	0.82207	.	1.3e-11
Contig2612	20060	20134	1.5e-07	0.172952	27	4.3e-14	1.1e-13	0.80651	0.63356	.	1.9e-11
Contig3262	46317	46363	1.5e-07	0.108357	27	1.8e-12	1e-13	0.90562	0.79726	.	2.8e-08
Contig1631	115510	115563	1.7e-07	0.148750	24	4.9e-14	1.2e-13	0.86288	0.71412	.	2.2e-32
Contig3207	139571	139647	1.7e-07	0.328475	20	4.1e-14	1.2e-13	0.5747	0.24622	.	3.8e-13
Contig4390	10971	10987	1.7e-07	0.207833	10	4.4e-14	1.1e-13	0.95178	0.74395	.	1.3e-08
Contig31593	233	292	1.8e-07	0.106552	24	4.5e-14	1.2e-13	0.9739	0.86734	.	9.1e-14
Contig579	197725	197779	1.8e-07	0.108108	25	4.4e-14	1.2e-13	0.96955	0.86144	.	8.6e-12
Contig6026	61468	61562	2e-07	0.121990	30	4.5e-14	1.4e-13	0.96589	0.8439	.	5.9e-08
Contig716	119610	119711	2e-07	0.135747	24	4.3e-14	1.4e-13	0.85833	0.72258	.	9.4e-15
Contig5698	37371	37422	2.1e-07	0.253532	22	4.5e-14	1.5e-13	0.93932	0.68579	.	2.2e-11
Contig8548	24504	24583	2.1e-07	0.135103	33	6.4e-14	1.4e-13	0.8358	0.70069	.	8.9e-11
Contig3626	56748	56804	2.3e-07	0.216961	25	4.2e-14	1.6e-13	0.83725	0.62029	.	5.6e-12
Contig86822	23563	23682	2.5e-07	0.164679	34	4.7e-14	1.7e-13	0.35868	0.194	372030	3.1e-08
Contig199	245713	245744	2.6e-07	0.193397	13	4.1e-14	1.8e-13	0.28247	0.089077	.	1.6e-11
Contig77458	449	506	2.9e-07	0.232300	22	4.1e-14	2e-13	0.61809	0.38579	.	9.8e-09
Contig3226	51649	51727	3e-07	0.153138	32	4.6e-14	2.1e-13	0.62455	0.47141	175680	5e-11
Contig2128	20	98	3.2e-07	0.211857	23	4.7e-14	2.2e-13	0.74257	0.53071	.	2.4e-07
Contig34783	773	826	3.2e-07	0.208857	18	4.3e-14	2.2e-13	0.93242	0.72356	.	1.7e-07
Contig52796	2091	2195	3.3e-07	0.119786	39	1.3e-09	2.2e-13	0.90149	0.78171	.	1.2e-08
Contig730	133514	133590	3.4e-07	0.167562	17	7.1e-14	2.3e-13	0.29312	0.12556	.	3e-08
Contig1096	216599	216667	3.5e-07	0.182747	25	4.3e-14	2.4e-13	0.63141	0.44866	.	5e-08
Contig364	137034	137136	3.7e-07	0.230639	31	3.2e-12	2.5e-13	0.54516	0.31452	.	1.6e-08
Contig5983	51942	52025	3.8e-07	0.123247	25	4.6e-14	2.6e-13	0.92955	0.80631	.	4.2e-12
Contig5271	11803	11859	3.9e-07	0.228268	19	4.1e-14	2.7e-13	0.93567	0.7074	.	2.2e-07
Contig81	279261	279334	4.4e-07	0.273797	23	4.3e-14	3e-13	0.84657	0.57277	.	4.2e-09
Contig395	230928	230960	4.5e-07	0.216514	15	7.6e-14	3.1e-13	0.90326	0.68674	214690	3.1e-10
Contig4543	33269	33362	5e-07	0.174413	38	4.1e-14	3.4e-13	0.95196	0.77754	.	2.2e-13
Contig5911	7411	7591	5e-07	0.223753	32	4.1e-14	3.4e-13	0.92452	0.70077	.	1.6e-10
Contig4	465990	466076	5.3e-07	0.208828	33	4.8e-14	3.6e-13	0.60608	0.39725	.	1.2e-09
Contig5874	53279	53312	5.6e-07	0.244522	13	4.5e-14	3.8e-13	0.95021	0.70568	.	3e-11
Contig73681	595	665	6.5e-07	0.207589	32	4.5e-14	4.4e-13	0.6172	0.40962	.	5.8e-12
Contig5780	27897	27951	6.9e-07	0.258625	17	1.4e-13	4.7e-13	0.56424	0.30561	290880_290870	4.4e-13
Contig5106	6333	6397	7.3e-07	0.110335	19	0.00023	4.9e-13	0.58733	0.477	.	5.8e-07
Contig608	226548	226630	7.4e-07	0.232396	30	3.9e-14	5e-13	0.54822	0.31582	.	3.3e-07
Contig1987	109999	110088	7.5e-07	0.206605	26	4.4e-14	5.1e-13	0.60858	0.40197	.	6.2e-07
Contig29710	815	891	7.8e-07	0.186361	34	4.1e-14	5.3e-13	0.74654	0.56017	.	8.7e-10
Contig228	133290	133387	8.2e-07	0.129174	39	3.2e-10	5.6e-13	0.54022	0.41104	112550	3.7e-07
Contig650	129444	129507	9.4e-07	0.153269	30	4.1e-14	6.4e-13	0.82903	0.67576	.	6.5e-07
Contig467	272	371	9.7e-07	0.156597	25	4.5e-14	6.6e-13	0.65788	0.50128	.	5.2e-07
Contig1287	139792	139880	1e-06	0.147867	37	4.4e-14	7e-13	0.85173	0.70386	.	7.4e-09
Contig3279	837	927	1e-06	0.199930	37	4.1e-14	6.8e-13	0.84088	0.64095	178540	9.2e-11
Contig8550	53715	53755	1.1e-06	0.146344	12	2.2e-12	7.8e-13	0.95133	0.80499	368820	6.9e-12
Contig5786	9434	9497	1.4e-06	0.199990	23	4.3e-14	9.4e-13	0.81656	0.61657	.	5.1e-10
Contig7589	12855	12888	1.4e-06	0.201503	13	3.8e-11	9.6e-13	0.4229	0.22139	.	3.9e-09
Contig7890	41775	41897	1.4e-06	0.123857	30	4.2e-14	9.3e-13	0.89214	0.76828	.	6.3e-09
Contig2656	111097	111131	1.5e-06	0.261856	15	4.3e-14	1e-12	0.77465	0.5128	.	1.4e-08
Contig38928	66	104	1.5e-06	0.116199	16	6.8e-12	1e-12	0.90865	0.79245	.	7.5e-10
Contig8943	11079	11156	1.5e-06	0.176365	23	4.5e-14	1e-12	0.82205	0.64569	379000	2.8e-08
Contig2036	118343	118369	1.6e-06	0.281926	10	1.7e-10	1.1e-12	0.69685	0.41492	094760	1.2e-11
Contig52475	67	99	1.6e-06	-0.145824	14	1.1e-11	1.1e-12	0.60649	0.75232	.	1.2e-08
Contig8824	2030	2178	1.6e-06	0.179894	49	4.5e-14	1.1e-12	0.82944	0.64955	.	1.7e-08
Contig2327	164639	164668	1.7e-06	0.215269	12	1.9e-13	1.1e-12	0.86266	0.64739	.	1.5e-08
Contig2374	16457	16482	1.7e-06	0.226825	10	8e-14	1.2e-12	0.92693	0.70011	.	1.7e-07
Contig639	168579	168735	1.7e-06	0.111633	34	4.5e-14	1.1e-12	0.90733	0.79569	.	2.7e-13
Contig84	114610	114685	1.7e-06	0.272475	27	4.2e-14	1.2e-12	0.77079	0.49831	.	4.8e-09
Contig52868	535	589	1.8e-06	0.201546	21	4e-14	1.2e-12	0.83763	0.63609	.	2e-13
Contig1994	24676	24729	1.9e-06	0.235617	18	4.5e-14	1.3e-12	0.83836	0.60274	.	4.9e-20
Contig2617	54956	55036	1.9e-06	0.177643	29	1.4e-11	1.3e-12	0.54016	0.36252	.	1.6e-09
Contig49218	243	315	1.9e-06	0.261293	23	4.6e-14	1.3e-12	0.63374	0.37245	.	7e-08
Contig815	62500	62553	2.2e-06	0.101997	23	4.3e-14	1.5e-12	0.94175	0.83975	.	5.3e-08
Contig3339	39223	39246	2.4e-06	0.225554	10	7.2e-14	1.6e-12	0.87207	0.64651	.	7.6e-09
Contig7763	296	374	2.4e-06	0.111928	33	4.6e-14	1.7e-12	0.87662	0.76469	.	2.2e-06
Contig1540	16346	16387	2.5e-06	0.106843	20	4.7e-14	1.7e-12	0.95313	0.84629	.	5.2e-07
Contig51	56751	56834	2.5e-06	0.162951	27	4.5e-14	1.7e-12	0.77732	0.61437	.	8.2e-09
Contig7094	39957	40097	2.6e-06	0.179820	22	4.4e-14	1.8e-12	0.90678	0.72696	.	1.4e-12
Contig611	112862	112896	2.7e-06	0.119449	15	4.8e-14	1.8e-12	0.99269	0.87324	304600	3.3e-08
Contig5520	56340	56373	2.8e-06	0.310852	15	3e-13	1.9e-12	0.75166	0.4408	280270	1.7e-11
Contig941	14818	14880	2.8e-06	0.143580	25	3.9e-13	1.9e-12	0.93708	0.7935	388700	1.4e-07
Contig5188	6477	6536	3e-06	0.147348	22	5.7e-14	2e-12	0.90385	0.7565	.	1.9e-12
Contig3288	102604	102713	3.2e-06	0.168577	39	4.4e-14	2.2e-12	0.82793	0.65935	179300	4.7e-08
Contig35708	97	211	3.4e-06	0.156143	51	4.3e-14	2.3e-12	0.69327	0.53712	.	1.2e-09
Contig77140	482	568	3.5e-06	0.126052	35	6.6e-14	2.4e-12	0.89231	0.76626	.	2e-07
Contig295	138724	138826	3.6e-06	0.184548	39	4.3e-14	2.5e-12	0.80067	0.61612	.	1e-10
Contig453	148526	148639	3.6e-06	0.153197	23	4.3e-14	2.4e-12	0.96641	0.81321	.	6.1e-13
Contig5913	15243	15289	3.6e-06	0.239434	19	4.5e-14	2.5e-12	0.84985	0.61042	.	4.2e-09
Contig83302	477	521	3.7e-06	0.139079	18	4.3e-14	2.5e-12	0.90906	0.76998	.	5.6e-08
Contig399	333699	333816	3.8e-06	0.137125	45	4.5e-14	2.6e-12	0.87997	0.74285	.	4.5e-23
Contig513	213160	213224	3.8e-06	0.152433	27	4.1e-14	2.6e-12	0.96985	0.81741	.	3.1e-09
Contig55420	842	943	4.1e-06	0.163375	28	1.4e-13	2.8e-12	0.88695	0.72358	.	4.4e-08
Contig47933	326	400	4.3e-06	0.219150	26	3.9e-14	3e-12	0.92048	0.70133	.	7.1e-12
Contig4172	26451	26489	4.4e-06	0.274804	17	4.4e-14	3e-12	0.66213	0.38733	.	4.5e-08
Contig3015	54827	54862	4.7e-06	0.233888	14	5.7e-14	3.2e-12	0.86562	0.63173	.	1.5e-08
Contig100	137084	137180	5.2e-06	0.159748	39	4.8e-14	3.5e-12	0.81483	0.65509	001200	3.9e-19
Contig1906	77156	77215	5.3e-06	0.186932	24	4.4e-14	3.6e-12	0.3735	0.18657	.	2.2e-06
Contig9201	6368	6465	5.6e-06	0.185227	36	4.1e-14	3.8e-12	0.43216	0.24693	.	1.6e-12
Contig261	132207	132269	6.2e-06	0.160010	22	2.8e-11	4.2e-12	0.88802	0.728	137290	6.5e-07
Contig4475	88078	88153	6.6e-06	0.226256	29	4.1e-14	4.5e-12	0.80973	0.58348	238000	9.4e-16
Contig5874	53220	53262	6.7e-06	0.129105	12	2.1e-12	4.6e-12	0.93526	0.80616	.	3e-11
Contig59177	618	659	7.5e-06	0.158779	24	4.5e-14	5.1e-12	0.96824	0.80946	.	1.1e-10
Contig1884	6524	6615	7.6e-06	0.182553	33	4.3e-14	5.2e-12	0.78931	0.60675	.	2.9e-06
Contig35537	35783	35845	8.3e-06	0.224258	21	4.5e-14	5.7e-12	0.38965	0.16539	194250	2.9e-07
Contig6799	14907	14986	8.5e-06	0.236758	25	4e-14	5.8e-12	0.68935	0.45259	.	5.4e-06
Contig3140	22836	22898	8.6e-06	0.207446	22	4.3e-14	5.9e-12	0.47119	0.26374	.	9.4e-07
Contig64037	838	867	8.7e-06	0.225265	14	4.4e-14	6e-12	0.54627	0.32101	.	5.1e-08
Contig2744	32599	32650	1.1e-05	0.207384	23	4.1e-14	7.5e-12	0.82512	0.61774	.	9.1e-06
Contig16720	90	350	1.2e-05	-0.224354	18	1.8e-12	8e-12	0.097352	0.32171	.	2.2e-07
Contig5780	28141	28213	1.2e-05	0.191026	26	2.3e-12	8.1e-12	0.7337	0.54268	290880_290870	1.1e-06
Contig6531	26310	26354	1.2e-05	0.163012	18	5.3e-13	7.9e-12	0.9404	0.77739	.	9.9e-12
Contig31	129467	129626	1.3e-05	0.174921	30	4.6e-14	9.2e-12	0.41976	0.24483	.	4.4e-08
Contig2006	133735	133785	1.4e-05	0.207134	25	4.5e-14	9.3e-12	0.56813	0.36099	.	4.9e-14
Contig49790	550	593	1.4e-05	0.281137	18	4.6e-14	9.7e-12	0.78912	0.50798	.	2.6e-08
Contig16913	67	122	1.6e-05	0.231560	23	4.4e-14	1.1e-11	0.70601	0.47445	.	1.1e-05
Contig2623	187388	187430	1.6e-05	0.426211	15	4.1e-14	1.1e-11	0.75682	0.33061	.	7.2e-07
Contig26931	68	120	1.6e-05	0.188101	23	3.2e-06	1.1e-11	0.70456	0.51646	.	1.2e-13
Contig5847	46069	46206	1.6e-05	0.117637	20	1.5e-13	1.1e-11	0.92819	0.81055	293680	1.3e-06
Contig651	163875	163926	1.6e-05	0.253493	18	6.9e-14	1.1e-11	0.71892	0.46543	316070	7.5e-07
Contig915	6215	6263	1.6e-05	0.233684	20	6.6e-13	1.1e-11	0.68836	0.45467	383340	1.8e-09
Contig5166	19428	19539	1.7e-05	0.191007	21	5.9e-12	1.2e-11	0.58577	0.39476	.	3e-08
Contig87	324465	324526	1.9e-05	0.189346	21	4.1e-14	1.3e-11	0.83558	0.64623	.	7.7e-07
Contig2387	30428	30507	2.2e-05	0.259772	27	4.2e-14	1.5e-11	0.67231	0.41253	.	3.2e-07
Contig3563	2666	2708	2.3e-05	0.210083	13	5.7e-12	1.6e-11	0.32518	0.1151	.	1.5e-08
Contig1647	46433	46573	2.4e-05	0.123615	26	7.1e-14	1.6e-11	0.964	0.84039	062370	5.5e-08
Contig81	279192	279255	2.4e-05	0.142278	29	3.2e-09	1.6e-11	0.94521	0.80293	.	4.2e-09
Contig48076	3750	3803	2.7e-05	0.308011	19	4.7e-14	1.8e-11	0.75906	0.45105	.	1.4e-05
Contig728	71042	71100	2.7e-05	0.162061	27	8.9e-14	1.8e-11	0.78627	0.6242	.	4.6e-08
Contig1561	4446	4501	2.8e-05	0.149414	23	4.6e-14	1.9e-11	0.8682	0.71878	.	4.8e-06
Contig195	176852	176905	2.8e-05	0.309391	21	4.1e-14	1.9e-11	0.63178	0.32239	.	3.8e-09
Contig1631	115564	115670	2.9e-05	0.101597	26	1.6e-11	2e-11	0.95174	0.85015	.	2.2e-32
Contig1635	128882	128917	3.1e-05	0.144859	13	2.1e-11	2.1e-11	0.86974	0.72488	061610	5.3e-09
Contig4540	18788	18828	3.1e-05	0.226469	19	4.5e-14	2.1e-11	0.38654	0.16007	.	1.2e-05
Contig3768	48888	48958	3.2e-05	0.235579	21	4.4e-14	2.2e-11	0.75718	0.5216	.	1.1e-05
Contig1935	11084	11126	3.3e-05	0.145265	17	4.4e-14	2.3e-11	0.87759	0.73232	.	5e-06
Contig2373	82415	82448	3.3e-05	0.244440	15	4.3e-14	2.2e-11	0.94384	0.6994	.	1.6e-08
Contig4540	18670	18761	3.3e-05	0.139416	38	2.7e-11	2.2e-11	0.84633	0.70692	.	1.2e-05
Contig2141	56300	56326	3.4e-05	0.209744	10	3.7e-13	2.3e-11	0.97549	0.76575	.	6.3e-07
Contig4507	9279	9336	3.6e-05	0.105132	25	4e-14	2.5e-11	0.93567	0.83054	.	2e-13
Contig710	18546	18669	3.6e-05	0.174771	26	5.2e-12	2.5e-11	0.45944	0.28467	331990	2.2e-05
Contig4104	33663	33703	4e-05	0.204626	13	4.7e-13	2.7e-11	0.34203	0.1374	222040	3.5e-06
Contig690	72720	72802	4.2e-05	0.210378	14	4.2e-14	2.9e-11	0.83086	0.62048	.	1.2e-06
Contig6545	541	620	4.3e-05	0.142054	37	1.2e-10	3e-11	0.8344	0.69235	.	4.8e-12
Contig48844	380	413	4.8e-05	0.161630	10	2.7e-11	3.3e-11	0.94982	0.78819	.	2.6e-07
Contig130	126588	126663	4.9e-05	0.207126	34	4.3e-14	3.3e-11	0.47133	0.26421	.	1.3e-09
Contig18642	289	321	5e-05	0.214266	15	4e-14	3.4e-11	0.58782	0.37355	.	9.3e-07
Contig209	184039	184154	5.7e-05	0.158758	29	4.8e-14	3.9e-11	0.80296	0.6442	.	1.9e-06
Contig1788	40526	40615	5.8e-05	0.280164	25	4.3e-14	4e-11	0.70431	0.42415	.	1.8e-05
Contig3996	19674	19709	6.2e-05	0.317174	15	4.4e-13	4.2e-11	0.45773	0.14055	.	4.8e-05
Contig9362	522	683	7e-05	0.156461	36	4.4e-14	4.8e-11	0.81077	0.65431	.	6e-07
Contig666	58990	59028	7.3e-05	0.240795	17	5e-13	5e-11	0.77853	0.53774	.	2.4e-10
Contig229	81973	82047	7.5e-05	0.178933	32	4.5e-14	5.1e-11	0.34455	0.16562	.	4.8e-08
Contig3339	39586	39623	7.6e-05	0.143172	18	5.7e-14	5.2e-11	0.89563	0.75246	.	1e-06
Contig587	280581	280732	8.2e-05	0.145792	32	6.6e-14	5.6e-11	0.33174	0.18595	.	4e-07
Contig74038	174	233	8.8e-05	0.187574	15	1.2e-11	6e-11	0.58226	0.39468	.	1.6e-07
Contig1100	355783	355843	9.1e-05	0.155779	27	1.1e-12	6.2e-11	0.42679	0.27101	.	6.6e-06
Contig3212	222318	222345	9.2e-05	0.203288	12	1e-12	6.3e-11	0.88411	0.68082	.	1.7e-05
Contig10829	175	206	9.8e-05	0.285942	13	4.4e-14	6.7e-11	0.55519	0.26925	.	3.8e-07
Contig19039	5416	5484	0.0001	0.245499	22	4.4e-14	7e-11	0.77719	0.53169	.	2.7e-06
Contig2741	85029	85122	0.0001	0.183819	27	4.6e-14	6.9e-11	0.76509	0.58127	.	2.4e-05
Contig240	2634	2693	0.00011	0.247249	14	1.1e-13	7.6e-11	0.88348	0.63623	.	4.7e-08
Contig651	117460	117490	0.00011	0.154386	15	4e-14	7.2e-11	0.87021	0.71583	.	3.6e-06
Contig56	207587	207702	0.00013	0.225876	31	5.8e-14	8.9e-11	0.6758	0.44992	283740	6.4e-08
Contig1884	400	471	0.00014	0.161983	30	5.4e-14	9.3e-11	0.78092	0.61894	.	2.7e-07
Contig6534	35538	35601	0.00014	0.197366	22	4.4e-14	9.7e-11	0.76998	0.57261	.	5.9e-08
Contig16913	122	141	0.00015	0.295223	10	8.1e-13	1e-10	0.72947	0.43424	.	1.1e-05
Contig26	200679	200736	0.00015	0.223027	14	4.4e-14	1e-10	0.95972	0.73669	.	5.6e-05
Contig2750	80262	80313	0.00015	0.303652	21	4.8e-14	1e-10	0.62284	0.31919	.	9.1e-05
Contig457	68610	68688	0.00015	0.196784	25	4.1e-14	1e-10	0.56608	0.3693	242210	4e-05
Contig1192	80535	80573	0.00016	0.154916	21	5.8e-14	1.1e-10	0.92976	0.77485	.	7.3e-09
Contig8783	1386	1444	0.00016	0.174466	32	4.1e-14	1.1e-10	0.8051	0.63064	374400	1.8e-10
Contig1363	98128	98156	0.00019	0.321396	13	3.4e-13	1.3e-10	0.67492	0.35353	.	1.1e-11
Contig1783	179472	179543	0.00019	0.167919	27	8.6e-14	1.3e-10	0.8334	0.66548	073280	2.7e-05
Contig4061	34777	34821	0.00019	0.200522	17	4.5e-14	1.3e-10	0.6965	0.49598	.	1.8e-06
Contig472	8762	8959	0.00019	0.177654	46	2.6e-13	1.3e-10	0.70643	0.52878	248000	6.5e-05
Contig65	204011	204039	0.0002	0.276253	14	1.4e-11	1.3e-10	0.73049	0.45424	.	9.2e-11
Contig7620	17874	17983	0.0002	0.165047	37	7.3e-13	1.3e-10	0.41269	0.24764	.	1.5e-07
Contig65219	74518	74599	0.00021	0.122366	36	4.3e-14	1.4e-10	0.90144	0.77907	.	9.3e-06
Contig4453	19693	19757	0.00023	0.201932	20	4.9e-14	1.5e-10	0.51884	0.31691	.	0.00014
Contig1682	52013	52161	0.00024	0.126823	61	4.4e-14	1.6e-10	0.8943	0.76748	.	9.2e-06
Contig835	75463	75499	0.00024	0.139317	18	5.7e-14	1.6e-10	0.92135	0.78203	.	2.3e-06
Contig2327	164493	164618	0.00025	0.176158	32	4.4e-14	1.7e-10	0.90328	0.72712	.	1.5e-08
Contig29505	516	609	0.00026	0.160376	29	9.1e-13	1.8e-10	0.77231	0.61193	.	1.8e-05
Contig71002	259	331	0.00026	0.239302	21	4.7e-14	1.8e-10	0.78476	0.54546	.	9.4e-09
Contig89207	418	464	0.00028	0.191743	14	9.2e-14	1.9e-10	0.93346	0.74172	.	1.4e-15
Contig1412	53283	53321	0.00029	0.177924	12	1.3e-11	2e-10	0.89603	0.7181	.	6.9e-08
Contig175	51944	51974	0.00029	0.265218	13	4.4e-14	1.9e-10	0.69934	0.43412	070740	3.7e-06
Contig34947	250	268	0.00029	0.142725	10	9.9e-14	2e-10	0.94865	0.80593	.	1e-05
Contig58721	227	387	0.00029	0.191529	24	8.1e-14	2e-10	0.74897	0.55744	.	3.8e-06
Contig1611	72893	72986	0.00032	0.157616	31	4.2e-14	2.2e-10	0.86065	0.70304	.	3.1e-05
Contig3802	52186	52219	0.00032	0.229208	13	5e-12	2.2e-10	0.86111	0.6319	.	7.6e-05
Contig33316	492	538	0.00033	0.130278	15	7.3e-14	2.3e-10	0.95338	0.8231	.	7.3e-07
Contig89207	358	412	0.00035	0.126896	16	4.3e-14	2.4e-10	0.97136	0.84447	.	1.4e-15
Contig653	141346	141397	0.00036	0.177021	22	4.8e-08	2.4e-10	0.55786	0.38084	316630	6.7e-05
Contig1246	57288	57341	0.00038	0.126837	18	1.4e-07	2.6e-10	0.76435	0.63751	.	1.4e-10
Contig1567	61483	61570	0.0004	0.202086	27	8.6e-14	2.7e-10	0.89467	0.69258	.	5.8e-07
Contig60847	1675	1731	0.0004	0.125972	22	5e-14	2.7e-10	0.90192	0.77594	.	1e-05
Contig1765	59118	59164	0.00041	0.162653	13	8.9e-08	2.8e-10	0.32527	0.16262	.	0.00039
Contig1785	90315	90372	0.00041	0.217376	14	4.4e-09	2.8e-10	0.59345	0.37607	.	2e-05
Contig1515	198169	198197	0.00043	0.228587	12	4.6e-14	2.9e-10	0.89581	0.66722	.	1.3e-05
Contig48079	4768	4822	0.00043	0.207847	20	4.2e-14	3e-10	0.82067	0.61282	.	1.6e-08
Contig1021	114857	114909	0.00047	0.206427	21	4.1e-13	3.2e-10	0.4491	0.24267	.	4.4e-06
Contig1395	27064	27132	0.00051	0.157197	23	4.5e-13	3.5e-10	0.82298	0.66579	.	2.5e-10
Contig3809	114792	114843	0.00051	0.192586	12	2.1e-13	3.5e-10	0.88858	0.696	207570	1.5e-07
Contig914	9728	9803	0.00052	0.159944	35	1.1e-13	3.6e-10	0.72146	0.56151	.	2.5e-06
Contig40216	307	412	0.00053	0.182184	24	4.4e-14	3.6e-10	0.30155	0.11936	.	0.00035
Contig8902	1407	1449	0.00055	0.339738	10	6.9e-14	3.7e-10	0.45943	0.1197	.	1.2e-05
Contig21657	224	283	0.00059	0.197973	23	4.3e-14	4e-10	0.83871	0.64074	.	0.00021
Contig796	136827	136847	0.00059	0.205125	10	2.4e-10	4e-10	0.90305	0.69793	.	4.3e-07
Contig47163	726	821	0.00063	0.245251	26	5.7e-14	4.3e-10	0.61985	0.3746	.	9.7e-05
Contig2439	53886	53948	0.00068	0.123263	26	2.2e-12	4.7e-10	0.8234	0.70013	124120_124130	7.3e-05
Contig815	61989	62054	0.00069	0.223230	18	1.3e-12	4.7e-10	0.79447	0.57124	.	4.6e-07
Contig136	143095	143149	0.00072	0.234211	12	8.8e-14	4.9e-10	0.89913	0.66492	.	3.1e-06
Contig47933	442	547	0.00072	0.136280	29	4.7e-14	4.9e-10	0.87516	0.73888	.	7.1e-12
Contig625	132788	132831	0.00072	0.158665	17	1.2e-10	4.9e-10	0.38242	0.22376	.	1.2e-08
Contig3785	62891	62970	0.00076	0.187666	26	9.8e-14	5.2e-10	0.55496	0.3673	205930	0.00021
Contig1417	7787	7872	0.00082	0.106261	26	4.5e-14	5.6e-10	0.90531	0.79905	.	4.1e-06
Contig429	277522	277556	0.00083	0.174892	12	1.4e-13	5.6e-10	0.90701	0.73212	.	1.1e-05
Contig120	189134	189393	0.00086	0.173257	39	4.4e-14	5.9e-10	0.8342	0.66094	.	1.5e-05
Contig19052	424	508	0.00089	0.117440	26	9.5e-12	6.1e-10	0.37537	0.25792	.	8e-05
Contig50076	586	635	0.0009	0.194697	21	2.6e-13	6.2e-10	0.80064	0.60595	.	0.00011
Contig2430	65584	65613	0.00091	0.229410	12	4.4e-13	6.2e-10	0.48522	0.25581	.	1.2e-06
Contig3758	584	639	0.00095	0.166041	21	5.6e-14	6.5e-10	0.95557	0.78953	.	0.00054
Contig45980	5629	5658	0.00095	0.282327	14	5.2e-14	6.5e-10	0.69445	0.41213	243270	5.8e-06
